# Supplementary material for: MiR-6511b-5p suppresses metastasis of pMMR colorectal cancer through methylation of CD44 by directly targeting BRG1
Source: Clin Transl Oncol. 2022 May 19;24(10):1940–53. doi: 10.1007/s12094-022-02845-4 (PMC9418090; doi:10.1007/s12094-022-02845-4)
Supplement: Supplementary file 2 — Supplementary file2 (TXT 392 KB) [file 12094_2022_2845_MOESM2_ESM.txt]

SystematicName	s1_NS	s10_NS	s2_NS	s3_NS	s4_NS	s5_NS	s6_NS	s7_NS	s8_NS	s9_NS	s10_flags	s1_flags	s2_flags	s3_flags	s4_flags	s5_flags	s6_flags	s7_flags	s8_flags	s9_flags	active_sequence	chr	control_type	mirbase accession No	start	stop	strand
Blank	-2.648855	-3.283967	-3.228434	-2.776655	-3.3219337	-3.1037087	-3.2246323	-3.2875357	-3.2930183	-3.3007996	A	A	A	A	A	A	A	A	A	A			1
NC1_00000197	-2.648855	-3.283967	-3.228434	-2.776655	-3.3219337	-3.1037087	-3.2246323	-3.2875357	-3.2930183	-3.3007996	A	A	A	A	A	A	A	A	A	A			-1
NC1_00000215	-2.648855	-3.283967	-3.228434	-2.776655	-3.3219337	-3.1037087	-3.2246323	-3.2875357	-3.2930183	-3.3007996	A	A	A	A	A	A	A	A	A	A			-1
NC2_00079215	-2.648855	-3.283967	-3.228434	-2.776655	-3.3219337	-3.1037087	-3.2246323	-3.2875357	-3.2930183	-3.3007996	A	A	A	A	A	A	A	A	A	A			-1
NC2_00092197	-2.648855	-3.283967	-3.228434	-2.776655	-3.3219337	-3.1037087	-3.2246323	-3.2875357	-3.2930183	-3.3007996	A	A	A	A	A	A	A	A	A	A			-1
NC2_00106057	-2.648855	-3.283967	-3.228434	-2.776655	-3.3219337	-3.1037087	-3.2246323	-3.2875357	-3.2930183	-3.3007996	A	A	A	A	A	A	A	A	A	A			-1
NC2_00122731	-2.648855	-3.283967	-3.228434	-2.776655	-3.3219337	-3.1037087	-3.2246323	-3.2875357	-3.2930183	-3.3007996	A	A	A	A	A	A	A	A	A	A			-1
NegativeControl	-2.648855	-3.283967	-3.228434	-2.776655	-3.3219337	-3.1037087	-3.2246323	-3.2875357	-3.2930183	-3.3007996	A	A	A	A	A	A	A	A	A	A			-1
dmr_285	12.737204	10.775758	10.922054	12.737204	10.541265	10.922054	10.922054	10.922054	10.922054	10.541265	P	P	P	P	P	P	P	P	P	P			1
dmr_3	14.98716	14.037343	13.585602	14.98716	13.585602	14.037343	14.037343	14.037343	14.037343	14.037343	P	P	P	P	P	P	P	P	P	P			1
dmr_308	-2.648855	-3.283967	-3.228434	-2.776655	-3.3219337	-3.1037087	-3.2246323	-3.2875357	-3.2930183	-3.3007996	A	A	A	A	A	A	A	A	A	A			1
dmr_316	-2.648855	-3.283967	-3.228434	-2.776655	-3.3219337	-3.1037087	-3.2246323	-3.2875357	-3.2930183	-3.3007996	A	A	A	A	A	A	A	A	A	A			1
dmr_31a	11.980919	9.720166	9.85167	11.689075	9.720166	9.85167	9.972145	9.385935	9.972145	9.385935	P	P	P	P	P	P	P	P	P	P			1
dmr_6	14.650182	13.164355	12.737204	14.650182	12.737204	13.164355	13.585602	12.737204	12.737204	13.164355	P	P	P	P	P	P	P	P	P	P			1
hsa-let-7a-3p	-2.648855	-3.283967	-3.228434	-2.776655	-3.3219337	-3.1037087	-3.2246323	-3.2875357	-3.2930183	-3.3007996	A	A	A	A	A	A	A	A	A	A	GAAAGACAGTAGATTGTATAG	chr9	0	MIMAT0004481	96938295	96938315	-
hsa-let-7a-5p	6.210128	7.49347	7.9366636	8.245138	8.408787	8.025689	7.6847806	7.911773	7.834588	7.7198715	P	P	P	P	P	P	P	P	P	P	AACTATACAACCTACTACCT	chr9	0	MIMAT0000062	96938246	96938265	-
hsa-let-7b-3p	4.9564247	1.7126065	1.514561	4.562764	-0.6224194	-3.1037087	1.8189228	0.83692676	-0.8232411	0.7573611	P	P	P	P	P	A	P	P	P	P	GGGAAGGCAGTAGGTT	chr22	0	MIMAT0004482	46509631	46509646	-
hsa-let-7b-5p	4.5434732	6.2547655	7.077634	7.077634	7.49347	6.728718	6.5629687	6.6270022	6.855977	6.728718	P	P	P	P	P	P	P	P	P	P	AACCACACAACCTACTACC	chr22	0	MIMAT0000063	46509574	46509592	-
hsa-let-7c	-2.648855	3.0896668	4.344681	4.5731215	5.1125574	4.4500647	3.4837873	3.428179	4.1303787	3.428179	P	A	P	P	P	P	P	P	P	P	AACCATACAACCTACTACC	chr21	0	MIMAT0000064	17912162	17912179	-
hsa-let-7d-3p	-2.648855	1.9123675	1.6127156	2.9863663	2.9863663	1.4807526	0.64481115	0.6275788	0.82801825	1.4807526	P	A	P	P	P	P	P	P	P	P	AGAAAGGCAGCAGGTCGT	chr9	0	MIMAT0004484	96941181	96941198	-
hsa-let-7d-5p	-2.648855	4.632724	4.847577	4.7115827	5.9936805	5.0412555	4.5434732	4.5302324	5.058935	4.9145465	P	A	P	P	P	P	P	P	P	P	AACTATGCAACCTACTACC	chr9	0	MIMAT0000065	96941126	96941144	-
hsa-let-7e-3p	-2.648855	-3.283967	-3.228434	-2.776655	-3.3219337	-3.1037087	-3.2246323	-3.2875357	-3.2930183	-3.3007996	A	A	A	A	A	A	A	A	A	A	GGAAAGCTAGGAGGC	chr11	0	MIMAT0004485	122017300	122017286	+
hsa-let-7e-5p	-2.648855	3.3706496	1.3092414	-2.776655	1.3701117	4.5160546	1.4176437	0.6792255	0.6658924	3.4914849	P	A	P	A	P	P	P	P	P	P	AACTATACAACCTCCTACC	chr19	0	MIMAT0000066	52196049	52196067	-
hsa-let-7f-1-3p	5.1946487	1.8702283	1.7768772	4.7914705	-0.8339074	-3.1037087	1.8071439	1.4176437	0.55907226	1.4938915	P	P	P	P	P	A	P	P	P	P	GGGAAGGCAATAGATTGTAT	chr9	0	MIMAT0004486	96938693	96938712	-
hsa-let-7f-2-3p	-2.648855	-3.283967	-3.228434	-2.776655	-3.3219337	-3.1037087	-3.2246323	-3.2875357	-3.2930183	-3.3007996	A	A	A	A	A	A	A	A	A	A	GGAAAGACAGTAGACTGTATAG	chrX	0	MIMAT0004487	53584231	53584210	+
hsa-let-7f-5p	5.669344	7.260719	7.6081576	7.796193	8.110848	7.7198715	7.4406977	7.896076	7.9366636	7.49347	P	P	P	P	P	P	P	P	P	P	AACTATACAATCTACTACCTC	chr9	0	MIMAT0000067	96938636	96938656	-
hsa-let-7g-3p	-2.648855	-3.283967	-3.228434	-2.776655	-3.3219337	-3.1037087	-3.2246323	-3.2875357	-3.2930183	-3.3007996	A	A	A	A	A	A	A	A	A	A	GCAAGGCAGTGGCCT	chr3	0	MIMAT0004584	52302375	52302361	+
hsa-let-7g-5p	4.593312	6.6927195	7.1814275	6.6270022	7.077634	6.4176373	6.3629174	6.8253894	7.077634	7.009197	P	P	P	P	P	P	P	P	P	P	AACTGTACAAACTACTACCTC	chr3	0	MIMAT0000414	52302319	52302299	+
hsa-let-7i-3p	-2.648855	-3.283967	-3.228434	-2.776655	-3.3219337	-3.1037087	-3.2246323	-3.2875357	-3.2930183	-3.3007996	A	A	A	A	A	A	A	A	A	A	AGCAAGGCAGTAGCTTG	chr12	0	MIMAT0004585	62997532	62997548	-
hsa-let-7i-5p	-2.648855	4.819056	4.764155	5.881917	5.307882	5.624128	5.566213	5.058935	5.1125574	5.058935	P	A	P	P	P	P	P	P	P	P	AACAGCACAAACTACTACCTC	chr12	0	MIMAT0000415	62997472	62997492	-
hsa-miR-1	-2.648855	-3.283967	-3.228434	-2.776655	-3.3219337	-3.1037087	1.6302966	-3.2875357	-3.2930183	-3.3007996	A	A	A	A	A	A	P	A	A	A	ATACATACTTCTTTACATTCC	chr18	0	MIMAT0000416	19409038	19409018	+
hsa-miR-100-3p	-2.648855	-3.283967	-3.228434	-2.776655	-3.3219337	-3.1037087	-3.2246323	-3.2875357	-3.2930183	-3.3007996	A	A	A	A	A	A	A	A	A	A	CATACCTATAGATACAAGCTT	chr11	0	MIMAT0004512	122023005	122022985	+
hsa-miR-100-5p	-2.648855	-3.283967	-3.228434	-2.776655	-3.3219337	1.5859627	0.5656614	0.64481115	-3.2930183	-2.2636495	A	A	A	A	A	P	P	P	A	P	CACAAGTTCGGATCTACGG	chr11	0	MIMAT0000098	122022970	122022952	+
hsa-miR-101-3p	-2.648855	4.071555	3.1016688	3.206471	2.202809	1.9466345	3.0785444	3.3087888	3.4081447	4.014857	P	A	P	P	P	P	P	P	P	P	TTCAGTTATCACAGTACTGT	chr1	0	MIMAT0000099	65524183	65524164	+
hsa-miR-101-5p	-2.648855	-3.283967	-3.228434	-2.776655	-3.3219337	-3.1037087	-3.2246323	-3.2875357	-3.2930183	-3.3007996	A	A	A	A	A	A	A	A	A	A	AGCATCAGCACTGTGATA	chr1	0	MIMAT0004513	65524148	65524131	+
hsa-miR-103a-2-5p	-2.648855	-3.283967	-3.228434	-2.776655	-3.3219337	-3.1037087	-3.2246323	-3.2875357	-3.2930183	-3.3007996	A	A	A	A	A	A	A	A	A	A	CAAGGCAGCACTGTAA	chr20	0	MIMAT0009196	3898158	3898173	-
hsa-miR-103a-3p	4.2039146	6.4906898	5.789399	5.1720047	5.669344	5.49217	5.307882	5.3279243	5.51505	6.6024613	P	P	P	P	P	P	P	P	P	P	TCATAGCCCTGTACAATG	chr5	0	MIMAT0000101	167987970	167987953	+
hsa-miR-103b	-2.648855	-3.283967	-3.228434	-2.776655	-3.3219337	-3.1037087	-3.2246323	-3.2875357	-3.2930183	-3.3007996	A	A	A	A	A	A	A	A	A	A	AGCAGCATTGTACAGGG	chr5	0	MIMAT0007402	167987915	167987931	-
hsa-miR-105-3p	-2.648855	-3.283967	-3.228434	-2.776655	-3.3219337	-3.1037087	-3.2246323	-3.2875357	-3.2930183	-3.3007996	A	A	A	A	A	A	A	A	A	A	TAGCACATGCTCAAACATCC	chrX	0	MIMAT0004516	151560762	151560743	+
hsa-miR-105-5p	-2.648855	-3.283967	-3.228434	-2.776655	-3.3219337	-3.1037087	-3.2246323	-3.2875357	-3.2930183	-3.3007996	A	A	A	A	A	A	A	A	A	A	ACCACAGGAGTCTGAGC	chrX	0	MIMAT0000102	151560725	151560709	+
hsa-miR-106a-3p	-2.648855	-3.283967	-3.228434	-2.776655	-3.3219337	-3.1037087	-3.2246323	-3.2875357	-3.2930183	-3.3007996	A	A	A	A	A	A	A	A	A	A	GTAAGAAGTGCTTACATTGCAG	chrX	0	MIMAT0004517	133304298	133304277	+
hsa-miR-106b-3p	-2.648855	-3.283967	-3.228434	-2.776655	-3.3219337	-3.1037087	-3.2246323	-3.2875357	-3.2930183	-3.3007996	A	A	A	A	A	A	A	A	A	A	GCAGCAAGTACCCAC	chr7	0	MIMAT0004672	99691688	99691674	+
hsa-miR-106b-5p	4.5160546	5.7091556	6.6270022	6.1356435	7.260719	5.8466954	6.0509543	6.098758	6.2974033	5.789399	P	P	P	P	P	P	P	P	P	P	ATCTGCACTGTCAGCAC	chr7	0	MIMAT0000680	99691647	99691631	+
hsa-miR-107	-2.648855	6.0509543	5.913543	5.3279243	5.2880254	5.077321	5.058935	5.2191625	5.49217	6.1428723	P	A	P	P	P	P	P	P	P	P	TGATAGCCCTGTACAATGCT	chr10	0	MIMAT0000104	91352575	91352557	+
hsa-miR-10a-3p	-2.648855	-3.283967	-3.228434	-2.776655	-3.3219337	-3.1037087	-3.2246323	-3.2875357	-3.2930183	-3.3007996	A	A	A	A	A	A	A	A	A	A	TATTCCCCTAGATACGAA	chr17	0	MIMAT0004555	46657283	46657266	+
hsa-miR-10a-5p	6.5820436	5.669344	5.4050336	7.3941483	6.5820436	6.5820436	6.728718	2.019937	2.3469992	5.726676	P	P	P	P	P	P	P	P	P	P	CACAAATTCGGATCTACAGGG	chr17	0	MIMAT0000253	46657243	46657223	+
hsa-miR-10b-3p	-2.648855	-0.630137	-3.228434	-2.776655	2.061756	2.1500413	1.8888283	1.4807526	-3.2930183	-0.66331077	P	A	A	A	P	P	P	P	A	P	ATTCCCCTAGAATCGAATC	chr2	0	MIMAT0004556	177015099	177015117	-
hsa-miR-10b-5p	-2.648855	1.6700995	1.7997011	4.188691	3.5578113	5.746145	4.1303787	0.76951545	0.65091455	1.7414986	P	A	P	P	P	P	P	P	P	P	CACAAATTCGGTTCTACAGGG	chr2	0	MIMAT0000254	177015059	177015079	-
hsa-miR-1178-3p	-2.648855	-3.283967	-3.228434	-2.776655	-3.3219337	-3.1037087	-3.2246323	-3.2875357	-3.2930183	-3.3007996	A	A	A	A	A	A	A	A	A	A	CTAGGGAAGAACAGTGA	chr12	0	MIMAT0005823	120151514	120151498	+
hsa-miR-1178-5p	-2.648855	-3.283967	-3.228434	-2.776655	-3.3219337	-3.1037087	-3.2246323	-3.2875357	-3.2930183	-3.3007996	A	A	A	A	A	A	A	A	A	A	CATGCTCAGCTGACC	chr12	0	MIMAT0022940	120151485	120151472	+
hsa-miR-1179	-2.648855	-3.283967	-3.228434	-2.776655	-3.3219337	-3.1037087	-3.2246323	-3.2875357	-3.2930183	-3.3007996	A	A	A	A	A	A	A	A	A	A	CCAACCAATGAAAGAATG	chr15	0	MIMAT0005824	89151356	89151372	-
hsa-miR-1180	-2.648855	-3.283967	-3.228434	-2.776655	-3.3219337	-3.1037087	-3.2246323	-3.2875357	-3.2930183	-3.3007996	A	A	A	A	A	A	A	A	A	A	ACACACCCACGCG	chr17	0	MIMAT0005825	19247880	19247869	+
hsa-miR-1181	5.746145	5.2042837	5.236654	4.468577	5.1946487	4.804616	5.1017003	4.9276896	4.593312	5.1250153	P	P	P	P	P	P	P	P	P	P	CGGCTCGGGTGG	chr19	0	MIMAT0005826	10514167	10514157	+
hsa-miR-1182	-2.648855	-3.283967	-3.228434	-2.776655	-3.3219337	-3.1037087	-3.2246323	-3.2875357	-3.2930183	-3.3007996	A	A	A	A	A	A	A	A	A	A	GTCACATCCCTCCCA	chr1	0	MIMAT0005827	231155657	231155644	+
hsa-miR-1183	-2.648855	-3.283967	-3.228434	-2.776655	-2.8102524	-3.1037087	-3.2246323	-0.8173516	-0.7350028	0.5896567	A	A	A	A	P	A	A	P	P	P	TGCCCACTCTCACCA	chr7	0	MIMAT0005828	21510736	21510749	-
hsa-miR-1184	-2.648855	-3.283967	-3.228434	-2.776655	-3.3219337	-3.1037087	-3.2246323	-3.2875357	-3.2930183	-3.3007996	A	A	A	A	A	A	A	A	A	A	GGAAGCCATCAAGTCG	chrX	0	MIMAT0005829	154687245	154687260	-
hsa-miR-1185-1-3p	4.5731215	6.1428723	6.0814	5.3474517	6.0509543	6.1595325	6.2401953	6.117098	5.934439	6.2401953	P	P	P	P	P	P	P	P	P	P	ATAAGAGTCTCCCCCTG	chr14	0	MIMAT0022838	101509372	101509387	-
hsa-miR-1185-2-3p	-2.648855	4.593312	4.2227526	-2.776655	4.261311	4.344681	4.5302324	4.2902193	3.5242074	4.5160546	P	A	P	A	P	P	P	P	P	P	ATGAGAGTCTCCCCCT	chr14	0	MIMAT0022713	101510594	101510608	-
hsa-miR-1185-5p	-2.648855	-3.283967	-3.228434	-2.776655	-3.3219337	-3.1037087	-3.2246323	-3.2875357	-3.2930183	-3.3007996	A	A	A	A	A	A	A	A	A	A	AACATACAAAGGGTATCCT	chr14	0	MIMAT0005798	101509330	101509348	-
hsa-miR-1193	-2.648855	-3.283967	-3.228434	-2.776655	-3.3219337	-3.1037087	-3.2246323	-3.2875357	-3.2930183	-3.3007996	A	A	A	A	A	A	A	A	A	A	GCACGTCACCGGT	chr14	0	MIMAT0015049	101496409	101496420	-
hsa-miR-1197	-2.648855	-3.283967	-3.228434	-2.776655	-3.3219337	-3.1037087	-3.2246323	-3.2875357	-3.2930183	-3.3007996	A	A	A	A	A	A	A	A	A	A	AGAAGTAGACCATGTGTC	chr14	0	MIMAT0005955	101491961	101491977	-
hsa-miR-1200	-2.648855	-3.283967	-3.228434	-2.776655	-3.3219337	-3.1037087	-3.2246323	-3.2875357	-3.2930183	-3.3007996	A	A	A	A	A	A	A	A	A	A	GAGGCTCAGAATGGC	chr7	0	MIMAT0005863	36958991	36958978	+
hsa-miR-1202	7.8545384	7.7198715	7.3941483	8.080822	7.1118226	7.1315203	7.49347	7.49347	7.3082137	7.796193	P	P	P	P	P	P	P	P	P	P	CTCCCCCACTGCA	chr6	0	MIMAT0005865	156267952	156267963	-
hsa-miR-1203	-2.648855	-3.283967	-3.228434	-2.776655	-3.3219337	-3.1037087	-3.2246323	-3.2875357	-3.2930183	-3.3007996	A	A	A	A	A	A	A	A	A	A	GAGCTGCATCCTGGC	chr17	0	MIMAT0005866	46233814	46233801	+
hsa-miR-1204	-2.648855	-3.283967	-3.228434	-2.776655	-3.3219337	-3.1037087	-3.2246323	-3.2875357	-3.2930183	-3.3007996	A	A	A	A	A	A	A	A	A	A	ATAATGGAGACCAGGCC	chr8	0	MIMAT0005868	128808216	128808231	-
hsa-miR-1205	-2.648855	-3.283967	-3.228434	-2.776655	-3.3219337	-3.1037087	-3.2246323	-3.2875357	-3.2930183	-3.3007996	A	A	A	A	A	A	A	A	A	A	CTCAAAGCAAACCCTG	chr8	0	MIMAT0005869	128972891	128972905	-
hsa-miR-1206	-2.648855	-3.283967	-3.228434	-2.776655	-3.3219337	-3.1037087	-3.2246323	-3.2875357	-3.2930183	-3.3007996	A	A	A	A	A	A	A	A	A	A	GCTTAAACATCTACATGAAC	chr8	0	MIMAT0005870	129021149	129021167	-
hsa-miR-1207-3p	-2.648855	-3.283967	-3.228434	-2.776655	-3.3219337	-3.1037087	-3.2246323	-3.2875357	-3.2930183	-3.3007996	A	A	A	A	A	A	A	A	A	A	GAAATGAGGGCCAGC	chr8	0	MIMAT0005872	129061453	129061466	-
hsa-miR-1207-5p	8.080822	8.186119	7.6847806	7.911773	7.6847806	7.8545384	8.080822	8.050984	7.7198715	8.186119	P	P	P	P	P	P	P	P	P	P	CCCCTCCCAGCCT	chr8	0	MIMAT0005871	129061414	129061425	-
hsa-miR-1208	-2.648855	-3.283967	-3.228434	-2.776655	-3.3219337	-3.1037087	-3.2246323	-3.2875357	-3.2930183	-3.3007996	A	A	A	A	A	A	A	A	A	A	TCCGCCTGTCTGAAC	chr8	0	MIMAT0005873	129162379	129162392	-
hsa-miR-122-3p	-2.648855	-3.283967	-3.228434	-2.776655	-3.3219337	-3.1037087	-3.2246323	-3.2875357	-3.2930183	-3.3007996	A	A	A	A	A	A	A	A	A	A	TATTTAGTGTGATAATGGCGTT	chr18	0	MIMAT0004590	56118356	56118377	-
hsa-miR-122-5p	-2.648855	-3.283967	-3.228434	3.1498897	-3.3219337	-3.1037087	-3.2246323	-3.2875357	-3.2930183	-3.3007996	A	A	A	P	A	A	A	A	A	A	CAAACACCATTGTCACACT	chr18	0	MIMAT0000421	56118323	56118341	-
hsa-miR-1224-3p	-2.648855	-3.283967	-3.228434	-2.776655	-3.3219337	-3.1037087	-3.2246323	-3.2875357	-3.2930183	-3.3007996	A	A	A	A	A	A	A	A	A	A	CTGAGGAGAGAGGAGG	chr3	0	MIMAT0005459	183959263	183959277	-
hsa-miR-1224-5p	5.252676	6.341209	6.272896	5.726676	6.5084763	6.4565463	6.5820436	6.4906898	6.1356435	6.4176373	P	P	P	P	P	P	P	P	P	P	CCACCTCCCGA	chr3	0	MIMAT0005458	183959202	183959211	-
hsa-miR-1225-3p	4.694753	2.4001698	2.2461834	4.261311	1.9466345	2.2588978	2.290928	2.1369944	1.8702283	2.280069	P	P	P	P	P	P	P	P	P	P	CTGGGGGCGGC	chr16	0	MIMAT0005573	2140285	2140276	+
hsa-miR-1225-5p	8.858694	9.286405	8.643928	8.329982	8.459814	9.01863	9.01863	8.643928	8.500571	9.286405	P	P	P	P	P	P	P	P	P	P	CCCCCCACTGG	chr16	0	MIMAT0005572	2140217	2140208	+
hsa-miR-1226-3p	-2.648855	-3.283967	-3.228434	-2.776655	-3.3219337	-3.1037087	-3.2246323	-3.2875357	-3.2930183	-3.3007996	A	A	A	A	A	A	A	A	A	A	CTAGGGAACACAGGG	chr3	0	MIMAT0005577	47891105	47891119	-
hsa-miR-1226-5p	-2.648855	1.9413068	0.7358813	-2.776655	1.6817771	-3.1037087	0.81571496	1.6302966	1.4691094	2.1369944	P	A	P	A	P	A	P	P	P	P	CCCCATCCAGG	chr3	0	MIMAT0005576	47891060	47891070	-
hsa-miR-1227-3p	-2.648855	-3.283967	-3.228434	-2.776655	-3.3219337	-3.1037087	-3.2246323	-3.2875357	-3.2930183	-3.3007996	A	A	A	A	A	A	A	A	A	A	CTGGGGAAAAGGGTGG	chr19	0	MIMAT0005580	2234148	2234133	+
hsa-miR-1227-5p	5.624128	5.5888076	4.836801	5.058935	4.7115827	5.1720047	5.2747607	4.9564247	5.0412555	5.2880254	P	P	P	P	P	P	P	P	P	P	CCACCGCCTGGC	chr19	0	MIMAT0022941	2234077	2234067	+
hsa-miR-1228-3p	5.726676	4.3287935	3.4837873	5.0412555	3.4837873	3.463002	4.08849	3.581765	3.158031	4.261311	P	P	P	P	P	P	P	P	P	P	GGGGGGCGAGG	chr12	0	MIMAT0005583	57588347	57588357	-
hsa-miR-1228-5p	-2.648855	-3.283967	-3.228434	-2.776655	-3.3219337	-3.1037087	-3.2246323	-3.2875357	-3.2930183	-3.3007996	A	A	A	A	A	A	A	A	A	A	CACACACCTGCC	chr12	0	MIMAT0005582	57588296	57588307	-
hsa-miR-1229-3p	-2.648855	-3.283967	-3.228434	-2.776655	-0.630137	-3.1037087	0.40545177	-3.2875357	-3.2930183	-2.2775185	A	A	A	A	P	A	P	A	A	P	CTGTGGGAGGGC	chr5	0	MIMAT0005584	179225346	179225335	+
hsa-miR-1229-5p	7.287709	6.744573	6.642713	7.5190043	5.761632	6.341209	6.744573	6.6024613	6.5820436	6.5084763	P	P	P	P	P	P	P	P	P	P	CGCTCTCCCCCAA	chr5	0	MIMAT0022942	179225301	179225290	+
hsa-miR-1231	-2.648855	-3.283967	-3.228434	-2.776655	-3.3219337	-3.1037087	-3.2246323	-3.2875357	-3.2930183	-3.3007996	A	A	A	A	A	A	A	A	A	A	GCAGCTGTCCG	chr1	0	MIMAT0005586	201777753	201777762	-
hsa-miR-1233-1-5p	-2.648855	4.1303787	3.428179	-2.776655	3.3087888	3.5578113	4.309486	3.3525286	3.9416435	3.5475912	P	A	P	A	P	P	P	P	P	P	TGCCGTGCCCTGG	chr15	0	MIMAT0022943	34674294	34674283	+
hsa-miR-1234-3p	5.5517917	3.1808033	2.4709468	4.804616	2.4709468	3.1016688	3.158031	2.5058844	2.3111563	3.0714412	P	P	P	P	P	P	P	P	P	P	GTGGGGTGGGT	chr8	0	MIMAT0005589	145625557	145625547	+
hsa-miR-1234-5p	9.639702	10.541265	9.484178	9.85167	8.966399	9.385935	9.639702	9.484178	9.1299095	10.221577	P	P	P	P	P	P	P	P	P	P	CGGCCCCCCCC	chr8	0	MIMAT0022944	145625513	145625504	+
hsa-miR-1236-3p	-2.648855	-3.283967	-3.228434	-2.776655	-3.3219337	-3.1037087	-3.2246323	-3.2875357	-3.2930183	-3.3007996	A	A	A	A	A	A	A	A	A	A	CTGGAGAGACAAGGGG	chr6	0	MIMAT0005591	31924717	31924702	+
hsa-miR-1236-5p	-2.648855	3.2630925	3.0652363	-2.776655	2.3469992	2.290928	3.012813	2.5792506	2.6149461	3.2330856	P	A	P	A	P	P	P	P	P	P	TCCCCATTTCCCCTG	chr6	0	MIMAT0022945	31924638	31924625	+
hsa-miR-1237-3p	-2.648855	1.7631239	0.54596514	-2.776655	0.65091455	-3.1037087	0.7486477	0.865642	-0.630137	1.6700995	P	A	P	A	P	A	P	P	P	P	CTGGGGGACGG	chr11	0	MIMAT0005592	64136165	64136175	-
hsa-miR-1237-5p	-2.648855	-3.283967	-3.228434	-2.776655	-2.8398545	-3.1037087	-3.2246323	-3.2875357	-3.2930183	-3.3007996	A	A	A	A	P	A	A	A	A	A	CGCGCTTCGGCC	chr11	0	MIMAT0022946	64136133	64136143	-
hsa-miR-1238-3p	5.2747607	2.2722888	1.9997338	4.694753	0.865642	2.1024137	2.1141071	1.9319254	1.5859627	2.019937	P	P	P	P	P	P	P	P	P	P	GGGGCAGACAGAC	chr19	0	MIMAT0005593	10662866	10662878	-
hsa-miR-1238-5p	-2.648855	-3.283967	-3.228434	-2.776655	-3.3219337	-3.1037087	-3.2246323	-3.2875357	-3.2930183	-3.3007996	A	A	A	A	A	A	A	A	A	A	CACACACTGGGGCT	chr19	0	MIMAT0022947	10662808	10662820	-
hsa-miR-124-3p	-2.648855	-3.283967	-3.228434	-2.776655	-3.3219337	-3.1037087	-3.2246323	-3.2875357	-3.2930183	-3.3007996	A	A	A	A	A	A	A	A	A	A	GGCATTCACCGCGTGC	chr8	0	MIMAT0000422	65291771	65291786	-
hsa-miR-124-5p	-2.648855	-3.283967	-3.228434	-2.776655	-3.3219337	-3.1037087	-3.2246323	-3.2875357	-3.2930183	-3.3007996	A	A	A	A	A	A	A	A	A	A	ATCAAGGTCCGCTGTGA	chr8	0	MIMAT0004591	65291735	65291751	-
hsa-miR-1243	-2.648855	-3.283967	-3.228434	-2.776655	-3.3219337	-3.1037087	-3.2246323	-3.2875357	-3.2930183	-3.3007996	A	A	A	A	A	A	A	A	A	A	CACTCCTATAATTGATCCAG	chr4	0	MIMAT0005894	114028026	114028044	-
hsa-miR-1244	-2.648855	-3.283967	-3.228434	-2.776655	-3.3219337	-3.1037087	-3.2246323	-3.2875357	-3.2930183	-3.3007996	A	A	A	A	A	A	A	A	A	A	AACCATCTCATACAAACCA	chr12	0	MIMAT0005896	12264947	12264965	-
hsa-miR-1245a	-2.648855	-3.283967	-3.228434	-2.776655	-3.3219337	-3.1037087	-3.2246323	-3.2875357	-3.2930183	-3.3007996	A	A	A	A	A	A	A	A	A	A	ATGTAGGCCTTTAGATCAC	chr2	0	MIMAT0005897	189842864	189842882	-
hsa-miR-1245b-3p	-2.648855	-3.283967	-3.228434	-2.776655	-3.3219337	-3.1037087	-3.2246323	-3.2875357	-3.2930183	-3.3007996	A	A	A	A	A	A	A	A	A	A	TATAGGCCTTTAGATCATCTG	chr2	0	MIMAT0019951	189842881	189842862	+
hsa-miR-1245b-5p	-2.648855	-3.283967	-3.228434	-2.776655	-3.3219337	-3.1037087	-3.2246323	-3.2875357	-3.2930183	-3.3007996	A	A	A	A	A	A	A	A	A	A	TTTAAGTGATCTAAAGGCCT	chr2	0	MIMAT0019950	189842847	189842829	+
hsa-miR-1246	8.050984	8.389546	8.912727	9.211689	8.050984	7.0468235	8.459814	9.211689	8.289571	8.500571	P	P	P	P	P	P	P	P	P	P	CCTGCTCCAAAAATCC	chr2	0	MIMAT0005898	177465736	177465722	+
hsa-miR-1247-3p	-2.648855	-3.283967	0.5226469	-2.776655	-3.3219337	-3.1037087	-3.2246323	-3.2875357	-0.8339074	-3.3007996	A	A	P	A	A	A	A	A	P	A	GCTCCAGTCTCGACG	chr14	0	MIMAT0022721	102026720	102026707	+
hsa-miR-1247-5p	-2.648855	-3.283967	-3.228434	-2.776655	-3.3219337	-3.1037087	-3.2246323	-3.2875357	-3.2930183	-3.3007996	A	A	A	A	A	A	A	A	A	A	TCCGGGGACGAACG	chr14	0	MIMAT0005899	102026684	102026671	+
hsa-miR-1248	-2.648855	-3.283967	-3.228434	-2.776655	-3.3219337	-3.1037087	-3.2246323	-3.2875357	-3.2930183	-3.3007996	A	A	A	A	A	A	A	A	A	A	TTTAGCACAGTGCTTATACA	chr3	0	MIMAT0005900	186504472	186504490	-
hsa-miR-1249	5.1574717	4.9564247	4.374294	4.9145465	4.562764	4.374294	4.562764	4.632724	3.5578113	4.7914705	P	P	P	P	P	P	P	P	P	P	TGAAGAAGGGGGGGA	chr22	0	MIMAT0005901	45596896	45596883	+
hsa-miR-1250	-2.648855	-3.283967	-3.228434	-2.776655	-3.3219337	-3.1037087	-3.2246323	-3.2875357	-3.2930183	-3.3007996	A	A	A	A	A	A	A	A	A	A	AAAGGCCACATCCAGC	chr17	0	MIMAT0005902	79107039	79107025	+
hsa-miR-1251	-2.648855	-3.283967	-3.228434	-2.776655	-3.3219337	-3.1037087	-3.2246323	-3.2875357	-3.2930183	-3.3007996	A	A	A	A	A	A	A	A	A	A	AGCGCCTTTGGCAG	chr12	0	MIMAT0005903	97885699	97885711	-
hsa-miR-1252	-2.648855	-3.283967	-3.228434	-2.776655	-3.3219337	-3.1037087	-3.2246323	-3.2875357	-3.2930183	-3.3007996	A	A	A	A	A	A	A	A	A	A	TAAATGAATTCAATTTCCTTCT	chr12	0	MIMAT0005944	79813042	79813062	-
hsa-miR-1253	-2.648855	-3.283967	-3.228434	-2.776655	-3.3219337	-3.1037087	-3.2246323	-3.2875357	-3.2930183	-3.3007996	A	A	A	A	A	A	A	A	A	A	TGCAGGCTGATCTTCTT	chr17	0	MIMAT0005904	2651415	2651400	+
hsa-miR-1254	-2.648855	-3.283967	-3.228434	-2.776655	-3.3219337	-3.1037087	-3.2246323	-3.2875357	-3.2930183	-3.3007996	A	A	A	A	A	A	A	A	A	A	ACTGCAGGCTCCAGC	chr10	0	MIMAT0005905	23682346	23682360	-
hsa-miR-1255a	-2.648855	-3.283967	-3.228434	-2.776655	-3.3219337	-3.1037087	-3.2246323	-3.2875357	-3.2930183	-3.3007996	A	A	A	A	A	A	A	A	A	A	AATCTACTTTCTTTGCTCATC	chr4	0	MIMAT0005906	102251508	102251489	+
hsa-miR-1255b-2-3p	-2.648855	-3.283967	-3.228434	-2.776655	-3.3219337	-3.1037087	-3.2246323	-3.2875357	-3.2930183	-3.3007996	A	A	A	A	A	A	A	A	A	A	TGGATGAGCAAAGAAAGT	chr1	0	MIMAT0022725	167967942	167967958	-
hsa-miR-1255b-5p	-2.648855	-3.283967	-3.228434	-2.776655	-3.3219337	-3.1037087	-3.2246323	-3.2875357	-3.2930183	-3.3007996	A	A	A	A	A	A	A	A	A	A	AACCACTTTCTTTGCTCA	chr1	0	MIMAT0005945	167967907	167967924	-
hsa-miR-1256	-2.648855	-3.283967	-3.228434	-2.776655	-3.3219337	-3.1037087	-3.2246323	-3.2875357	-3.2930183	-3.3007996	A	A	A	A	A	A	A	A	A	A	AGCTAGTGAGAAGTCAATG	chr1	0	MIMAT0005907	21314862	21314845	+
hsa-miR-1257	-2.648855	-3.283967	-3.228434	-2.776655	-3.3219337	-3.1037087	-3.2246323	-3.2875357	-3.2930183	-3.3007996	A	A	A	A	A	A	A	A	A	A	GGTCAGAACCCATCAT	chr20	0	MIMAT0005908	60528643	60528629	+
hsa-miR-1258	-2.648855	-3.283967	-3.228434	-2.776655	-3.3219337	-3.1037087	-3.2246323	-3.2875357	-3.2930183	-3.3007996	A	A	A	A	A	A	A	A	A	A	TTCCACGACCTAATCCT	chr2	0	MIMAT0005909	180725626	180725611	+
hsa-miR-125a-3p	-2.648855	4.2363048	4.0611734	-2.776655	4.374294	4.1303787	4.2227526	3.5363977	3.3874872	4.1048417	P	A	P	A	P	P	P	P	P	P	GGCTCCCAAGAACCTCA	chr19	0	MIMAT0004602	52196565	52196580	-
hsa-miR-125a-5p	-2.648855	4.5302324	1.6302966	3.339074	1.7414986	4.7115827	2.0865088	1.7631239	1.6464021	4.468577	P	A	P	P	P	P	P	P	P	P	TCACAGGTTAAAGGGTCTC	chr19	0	MIMAT0000443	52196527	52196544	-
hsa-miR-125b-1-3p	-2.648855	-3.283967	-3.228434	-2.776655	-3.3219337	-3.1037087	-3.2246323	-3.2875357	-3.2930183	-3.3007996	A	A	A	A	A	A	A	A	A	A	AGCTCCCAAGAGCCT	chr11	0	MIMAT0004592	121970540	121970526	+
hsa-miR-125b-2-3p	-2.648855	-3.283967	-3.228434	-2.776655	-3.3219337	-3.1037087	-3.2246323	-3.2875357	-3.2930183	-3.3007996	A	A	A	A	A	A	A	A	A	A	GTCCCAAGAGCCTGA	chr21	0	MIMAT0004603	17962617	17962631	-
hsa-miR-125b-5p	4.309486	2.5792506	2.202809	5.789399	1.4691094	4.3594	4.1966176	4.1303787	2.4001698	3.1927457	P	P	P	P	P	P	P	P	P	P	TCACAAGTTAGGGTCTC	chr11	0	MIMAT0000423	121970500	121970484	+
hsa-miR-126-3p	4.562764	1.9997338	3.1364522	5.00932	1.5391191	2.2461834	3.3525286	3.3706496	3.5363977	2.1662858	P	P	P	P	P	P	P	P	P	P	CGCATTATTACTCACGGT	chr9	0	MIMAT0000445	139565109	139565126	-
hsa-miR-126-5p	-2.648855	-3.283967	-3.228434	-2.776655	-3.3219337	-3.1037087	-3.2246323	-3.2875357	-3.2930183	-3.3007996	A	A	A	A	A	A	A	A	A	A	CGCGTACCAAAAGTAATAATG	chr9	0	MIMAT0000444	139565068	139565088	-
hsa-miR-1260a	9.484178	7.009197	9.1299095	7.9366636	9.639702	9.211689	8.500571	8.408787	8.643928	6.9929695	P	P	P	P	P	P	P	P	P	P	TGGTGGCAGAGGTGG	chr14	0	MIMAT0005911	77732577	77732591	-
hsa-miR-1260b	7.911773	4.764155	6.728718	5.49217	7.0468235	6.3629174	6.4176373	6.023031	5.913543	4.694753	P	P	P	P	P	P	P	P	P	P	ATGGTGGCAGTGGTG	chr11	0	MIMAT0015041	96074616	96074629	-
hsa-miR-1261	-2.648855	-3.283967	-3.228434	-2.776655	-3.3219337	-3.1037087	-3.2246323	-3.2875357	-3.2930183	-3.3007996	A	A	A	A	A	A	A	A	A	A	AAGCCAAAGCCTTATCC	chr11	0	MIMAT0005913	90602311	90602296	+
hsa-miR-1262	-2.648855	-3.283967	-3.228434	-2.776655	-3.3219337	-3.1037087	-3.2246323	-3.2875357	-3.2930183	-3.3007996	A	A	A	A	A	A	A	A	A	A	ATCCTTCTACAAATTCACCC	chr1	0	MIMAT0005914	68649235	68649217	+
hsa-miR-1263	-2.648855	-3.283967	-3.228434	-2.776655	-3.3219337	-3.1037087	-3.2246323	-3.2875357	-3.2930183	-3.3007996	A	A	A	A	A	A	A	A	A	A	ACTCAGTATGCCAGGG	chr3	0	MIMAT0005915	163889292	163889278	+
hsa-miR-1264	-2.648855	-3.283967	-3.228434	-2.776655	-3.3219337	-3.1037087	-3.2246323	-3.2875357	-3.2930183	-3.3007996	A	A	A	A	A	A	A	A	A	A	AACAGGTGCTCAAATAAGA	chrX	0	MIMAT0005791	113887176	113887193	-
hsa-miR-1265	-2.648855	-3.283967	-3.228434	-2.776655	-3.3219337	-3.1037087	-3.2246323	-3.2875357	-3.2930183	-3.3007996	A	A	A	A	A	A	A	A	A	A	AACAACACTTGACCACA	chr10	0	MIMAT0005918	14478594	14478609	-
hsa-miR-1266	-2.648855	-3.283967	-3.228434	-2.776655	-3.3219337	-3.1037087	-3.2246323	-3.2875357	-3.2930183	-3.3007996	A	A	A	A	A	A	A	A	A	A	AGCCCTGTTCTACAGC	chr15	0	MIMAT0005920	52569348	52569334	+
hsa-miR-1267	-2.648855	-3.283967	-3.228434	-2.776655	-3.3219337	-3.1037087	-3.2246323	-3.2875357	-3.2930183	-3.3007996	A	A	A	A	A	A	A	A	A	A	TGGGGATTACACTTCAAC	chr13	0	MIMAT0005921	108183550	108183534	+
hsa-miR-1268a	7.3941483	7.5190043	7.1118226	6.4176373	6.341209	6.186453	6.8954415	7.1118226	6.792814	7.3082137	P	P	P	P	P	P	P	P	P	P	CCCCCACCACCAC	chr15	0	MIMAT0005922	22513250	22513238	+
hsa-miR-1268b	7.7198715	7.1118226	6.855977	7.1814275	6.2547655	6.792814	7.077634	6.9929695	6.8253894	6.855977	P	P	P	P	P	P	P	P	P	P	CACCCCCACCACC	chr17	0	MIMAT0018925	78072638	78072649	-
hsa-miR-1269a	-2.648855	-3.283967	-3.228434	-2.776655	-3.3219337	-3.1037087	-3.2246323	-3.2875357	-3.2930183	-3.3007996	A	A	A	A	A	A	A	A	A	A	CCAGTAGCACGGCT	chr4	0	MIMAT0005923	67142616	67142629	-
hsa-miR-1269b	-2.648855	-3.283967	-3.228434	-2.776655	-3.3219337	-3.1037087	-3.2246323	-3.2875357	-3.2930183	-3.3007996	A	A	A	A	A	A	A	A	A	A	CCAGTAGCATGGCTC	chr17	0	MIMAT0019059	12820614	12820601	+
hsa-miR-127-3p	-2.648855	-3.283967	-3.228434	-2.776655	-3.3219337	-3.1037087	-3.2246323	-3.2875357	-3.2930183	-3.3007996	A	A	A	A	A	A	A	A	A	A	AGCCAAGCTCAGACGGAT	chr14	0	MIMAT0000446	100419129	100419146	-
hsa-miR-127-5p	-2.648855	-3.283967	-3.228434	-2.776655	-3.3219337	-3.1037087	-3.2246323	-3.2875357	-3.2930183	-3.3007996	A	A	A	A	A	A	A	A	A	A	ATCAGAGCCCTCTGA	chr14	0	MIMAT0004604	101349346	101349359	-
hsa-miR-1270	-2.648855	-3.283967	-3.228434	-2.776655	-3.3219337	-3.1037087	-3.2246323	-3.2875357	-3.2930183	-3.3007996	A	A	A	A	A	A	A	A	A	A	ACACAGCTCTTCCATATC	chr19	0	MIMAT0005924	20510115	20510098	+
hsa-miR-1271-3p	-2.648855	-3.283967	-3.228434	-2.776655	-3.3219337	-3.1037087	-3.2246323	-3.2875357	-3.2930183	-3.3007996	A	A	A	A	A	A	A	A	A	A	TGCCTGGCACATAGC	chr5	0	MIMAT0022712	175795007	175795020	-
hsa-miR-1271-5p	-2.648855	-3.283967	-3.228434	-2.776655	-3.3219337	-3.1037087	-3.2246323	-3.2875357	-3.2930183	-3.3007996	A	A	A	A	A	A	A	A	A	A	TGAGTGCTTGCTAGGTG	chr5	0	MIMAT0005796	175794968	175794984	-
hsa-miR-1272	-2.648855	-3.283967	-3.228434	-2.776655	-3.3219337	-3.1037087	-3.2246323	-3.2875357	-3.2930183	-3.3007996	A	A	A	A	A	A	A	A	A	A	TTTCAGAATTTGCTGCCA	chr15	0	MIMAT0005925	65054630	65054614	+
hsa-miR-1273a	-2.648855	-3.283967	-3.228434	-2.776655	-3.3219337	-3.1037087	-3.2246323	-3.2875357	-3.2930183	-3.3007996	A	A	A	A	A	A	A	A	A	A	AAGAAAGAGTCTTGCTTTG	chr8	0	MIMAT0005926	101036309	101036291	+
hsa-miR-1273c	-2.648855	-0.80677706	-3.228434	-2.776655	0.72086763	-3.1037087	-3.2246323	0.50573575	-3.2930183	1.514561	P	A	A	A	P	A	A	P	A	P	GACAGGGTCTCGTTTT	chr6	0	MIMAT0015017	155174510	155174524	-
hsa-miR-1273d	-2.648855	-3.283967	-3.228434	-2.776655	-2.8229752	-3.1037087	-3.2246323	-3.2875357	-0.7801103	-1.8780651	A	A	A	A	P	A	A	A	P	P	ACTGCAGCCTCAACC	chr1	0	MIMAT0015090	10287796	10287809	-
hsa-miR-1273e	-2.648855	2.1662858	2.2544165	-2.776655	2.5502174	3.0785444	2.9863663	2.601301	2.4827523	2.2588978	P	A	P	A	P	P	P	P	P	P	TCCACTTCCTGGGTTC		0	MIMAT0018079
hsa-miR-1273f	-2.648855	4.08849	4.40246	-2.776655	3.5363977	4.2227526	4.593312	4.276552	4.3594	3.581765	P	A	P	A	P	P	P	P	P	P	CACTGCAACCTCCATC	chr1	0	MIMAT0020601	53394374	53394388	-
hsa-miR-1273g-3p	9.972145	9.799698	9.799698	9.385935	9.799698	9.720166	10.221577	9.905917	9.905917	9.972145	P	P	P	P	P	P	P	P	P	P	CTCAGGCTGGAGTGC	chr1	0	MIMAT0022742	53406049	53406062	-
hsa-miR-1273g-5p	-2.648855	-3.283967	-3.228434	-2.776655	-3.3219337	-3.1037087	-3.2246323	-3.2875357	-3.2930183	-3.3007996	A	A	A	A	A	A	A	A	A	A	ACTTACTGCAGCCTCAA	chr1	0	MIMAT0020602	53406016	53406032	-
hsa-miR-1275	4.261311	5.1574717	5.1574717	4.727443	4.2039146	4.3900113	4.942957	4.836801	4.7914705	4.942957	P	P	P	P	P	P	P	P	P	P	GACAGCCTCTCCCC	chr6	0	MIMAT0005929	33967782	33967770	+
hsa-miR-1276	-2.648855	-3.283967	-3.228434	-2.776655	-3.3219337	-3.1037087	-3.2246323	-3.2875357	-3.2930183	-3.3007996	A	A	A	A	A	A	A	A	A	A	TGTCTCCACAGGGCT	chr15	0	MIMAT0005930	86313757	86313744	+
hsa-miR-1277-3p	-2.648855	-3.283967	-3.228434	-2.776655	-3.3219337	-3.1037087	-3.2246323	-3.2875357	-3.2930183	-3.3007996	A	A	A	A	A	A	A	A	A	A	AAAATACATATATATCTACGTA	chrX	0	MIMAT0005933	117520403	117520424	-
hsa-miR-1278	-2.648855	-3.283967	-3.228434	-2.776655	-3.3219337	-3.1037087	-3.2246323	-3.2875357	-3.2930183	-3.3007996	A	A	A	A	A	A	A	A	A	A	ATAGATGATATGCACAGTACT	chr1	0	MIMAT0005936	193105684	193105703	-
hsa-miR-1279	-2.648855	-3.283967	-3.228434	-2.776655	-3.3219337	-3.1037087	-3.2246323	-3.2875357	-3.2930183	-3.3007996	A	A	A	A	A	A	A	A	A	A	AGAAAGAAGCAATATGA	chr12	0	MIMAT0005937	69666967	69666952	+
hsa-miR-128	-2.648855	-3.283967	-3.228434	-2.776655	3.012813	1.7036697	-3.2246323	0.7486477	1.3250033	-0.6540799	A	A	A	A	P	P	A	P	P	P	AAAGAGACCGGTTCACTGT	chr2	0	MIMAT0000424	136423018	136423036	-
hsa-miR-1281	5.7091556	3.2256672	2.6149461	5.09152	2.5377293	3.2330856	3.4454563	2.6149461	2.4942222	2.5898948	P	P	P	P	P	P	P	P	P	P	GGGAGAGGAGGAGG	chr22	0	MIMAT0005939	41488553	41488565	-
hsa-miR-1282	-2.648855	-3.283967	-3.228434	-2.776655	-3.3219337	-3.1037087	-3.2246323	-3.2875357	-3.2930183	-3.3007996	A	A	A	A	A	A	A	A	A	A	AAGCAGAAAAAGGCAAAC	chr15	0	MIMAT0005940	44085884	44085868	+
hsa-miR-1283	-2.648855	-3.283967	-3.228434	-2.776655	-3.3219337	-3.1037087	-3.2246323	-3.2875357	-3.2930183	-3.3007996	A	A	A	A	A	A	A	A	A	A	AGAAAGCGCTTTCCTTT	chr19	0	MIMAT0005799	54191753	54191769	-
hsa-miR-1284	-2.648855	-3.283967	-3.228434	-2.776655	-3.3219337	-3.1037087	-3.2246323	-3.2875357	-3.2930183	-3.3007996	A	A	A	A	A	A	A	A	A	A	GAAAAGCCAGGGTCTG	chr3	0	MIMAT0005941	71591171	71591157	+
hsa-miR-1285-3p	-2.648855	-3.283967	-3.228434	-2.776655	-2.797657	-3.1037087	-3.2246323	-3.2875357	-3.2930183	-2.2643917	A	A	A	A	P	A	A	A	A	P	AGGTCTCACTTTGTTGC	chr2	0	MIMAT0005876	70480122	70480106	+
hsa-miR-1285-5p	-2.648855	-3.283967	-3.228434	-2.776655	-3.3219337	-3.1037087	-3.2246323	-3.2875357	-3.2930183	-3.3007996	A	A	A	A	A	A	A	A	A	A	CCTGGGCAACAAAGT	chr7	0	MIMAT0022719	91833360	91833347	+
hsa-miR-1286	-2.648855	-3.283967	-3.228434	-2.776655	-3.3219337	-3.1037087	-3.2246323	-3.2875357	-3.2930183	-3.3007996	A	A	A	A	A	A	A	A	A	A	AGGGCTCATCTTGGTC	chr22	0	MIMAT0005877	20236723	20236709	+
hsa-miR-1287	-2.648855	-3.283967	-3.228434	-2.776655	-3.3219337	-3.1037087	-3.2246323	-3.2875357	-3.2930183	-1.8428333	A	A	A	A	A	A	A	A	A	P	GACTCGAACCACTGAT	chr10	0	MIMAT0005878	100155011	100154997	+
hsa-miR-1288	-2.648855	2.0321503	2.0098205	-2.776655	2.2722888	1.6758977	1.9537476	1.6817771	2.025062	1.8431835	P	A	P	A	P	P	P	P	P	P	TCTCCAGATCAGGGCA	chr17	0	MIMAT0005942	16185378	16185392	-
hsa-miR-1289	-2.648855	-3.283967	-3.228434	-2.776655	-3.3219337	-3.1037087	-3.2246323	-3.2875357	-3.2930183	-3.3007996	A	A	A	A	A	A	A	A	A	A	AAAATGCAGATTCCTGGA	chr20	0	MIMAT0005879	34041883	34041866	+
hsa-miR-129-1-3p	-2.648855	-3.283967	-3.228434	-2.776655	-3.3219337	-3.1037087	-3.2246323	-3.2875357	-3.2930183	-3.3007996	A	A	A	A	A	A	A	A	A	A	ATACTTTTTGGGGTAAGGG	chr7	0	MIMAT0004548	127847976	127847994	-
hsa-miR-129-2-3p	-2.648855	-0.7350028	-3.228434	-2.776655	-3.3219337	-3.1037087	-3.2246323	-3.2875357	-3.2930183	-3.3007996	P	A	A	A	A	A	A	A	A	A	ATGCTTTTTGGGGTAAGGG	chr11	0	MIMAT0004605	43603003	43603021	-
hsa-miR-129-5p	-2.648855	-3.283967	-3.228434	-2.776655	-3.3219337	-3.1037087	-3.2246323	-3.2875357	-3.2930183	-3.3007996	A	A	A	A	A	A	A	A	A	A	GCAAGCCCAGACCGC	chr7	0	MIMAT0000242	127635171	127635185	-
hsa-miR-1290	4.08849	5.1946487	6.3629174	4.0611734	4.1728096	3.2439291	5.1813374	5.4050336	5.4050336	5.2042837	P	P	P	P	P	P	P	P	P	P	TCCCTGATCCAAAAATCC	chr1	0	MIMAT0005880	19223635	19223619	+
hsa-miR-1291	-2.648855	0.5990544	0.64481115	-2.776655	-3.3219337	-3.1037087	-3.2246323	0.6658924	0.6275788	0.48563734	P	A	P	A	A	A	A	P	P	P	ACTGCTGGTCTTCAGTC	chr12	0	MIMAT0005881	49048263	49048248	+
hsa-miR-1292-3p	-2.648855	-3.283967	-3.228434	-2.776655	-3.3219337	-3.1037087	-3.2246323	-3.2875357	-3.2930183	-3.3007996	A	A	A	A	A	A	A	A	A	A	GAACGGGAGCCGG	chr20	0	MIMAT0022948	2633473	2633484	-
hsa-miR-1292-5p	-2.648855	-3.283967	-3.228434	-2.776655	-3.3219337	-3.1037087	-3.2246323	-3.2875357	-3.2930183	-3.3007996	A	A	A	A	A	A	A	A	A	A	CAGCGTCTGCCGG	chr20	0	MIMAT0005943	2633437	2633449	-
hsa-miR-1293	-2.648855	-3.283967	-3.228434	-2.776655	-3.3219337	-3.1037087	-3.2246323	-3.2875357	-3.2930183	-3.3007996	A	A	A	A	A	A	A	A	A	A	GCACAAATCTCCAGACC	chr12	0	MIMAT0005883	50627955	50627940	+
hsa-miR-1294	-2.648855	-3.283967	-3.228434	-2.776655	-3.3219337	-3.1037087	-3.2246323	-3.2875357	-3.2930183	-3.3007996	A	A	A	A	A	A	A	A	A	A	AGACAACAATGCCAACC	chr5	0	MIMAT0005884	153726719	153726734	-
hsa-miR-1295a	-2.648855	-3.283967	-3.228434	-2.776655	-3.3219337	-3.1037087	-3.2246323	-3.2875357	-3.2930183	-3.3007996	A	A	A	A	A	A	A	A	A	A	TCACCCAGATCTGCG	chr1	0	MIMAT0005885	171070937	171070923	+
hsa-miR-1295b-3p	-2.648855	-3.283967	-3.228434	-2.776655	-3.3219337	-3.1037087	-3.2246323	-3.2875357	-3.2930183	-3.3007996	A	A	A	A	A	A	A	A	A	A	TTGCCCAGATCCGTG	chr1	0	MIMAT0022294	171070926	171070939	-
hsa-miR-1295b-5p	-2.648855	-3.283967	-3.228434	-2.776655	-3.3219337	-3.1037087	-3.2246323	-3.2875357	-3.2930183	-3.3007996	A	A	A	A	A	A	A	A	A	A	ATTAGGCCGCAGATCTG	chr1	0	MIMAT0022293	171070885	171070900	-
hsa-miR-1296	-2.648855	-3.283967	-3.228434	-2.776655	-3.3219337	-3.1037087	-3.2246323	-3.2875357	-3.2930183	-3.3007996	A	A	A	A	A	A	A	A	A	A	GGAGATGGAGCCAGG	chr10	0	MIMAT0005794	65132753	65132740	+
hsa-miR-1297	-2.648855	-3.283967	-3.228434	-2.776655	-3.3219337	-3.1037087	-3.2246323	-3.2875357	-3.2930183	-3.3007996	A	A	A	A	A	A	A	A	A	A	CACCTGAATTACTTGAA	chr13	0	MIMAT0005886	54886174	54886159	+
hsa-miR-1298	-2.648855	-3.283967	-3.228434	-2.776655	-3.3219337	-3.1037087	-3.2246323	-3.2875357	-3.2930183	-3.3007996	A	A	A	A	A	A	A	A	A	A	TACATCTGGACAGCCG	chrX	0	MIMAT0005800	113949674	113949688	-
hsa-miR-1299	-2.648855	-3.283967	-3.228434	-2.776655	-3.3219337	-3.1037087	-3.2246323	-3.2875357	-3.2930183	-3.3007996	A	A	A	A	A	A	A	A	A	A	TCCCTCACACAGAATTC	chr9	0	MIMAT0005887	69002321	69002306	+
hsa-miR-1301	-2.648855	-3.283967	-3.228434	-2.776655	-3.3219337	-3.1037087	-3.2246323	-3.2875357	-3.2930183	-3.3007996	A	A	A	A	A	A	A	A	A	A	GAAGTCACTCCCAGG	chr2	0	MIMAT0005797	25551579	25551566	+
hsa-miR-1302	-2.648855	-3.283967	-3.228434	-2.776655	-3.3219337	-3.1037087	-3.2246323	-3.2875357	-3.2930183	-3.3007996	A	A	A	A	A	A	A	A	A	A	TTTAGCATAAGTATGTCCCA	chr1	0	MIMAT0005890	30439	30458	-
hsa-miR-1303	-2.648855	-3.283967	-3.228434	-2.776655	-3.3219337	-3.1037087	-3.2246323	-3.2875357	-3.2930183	-3.3007996	A	A	A	A	A	A	A	A	A	A	AGAGCAAGACCCCGT	chr5	0	MIMAT0005891	154065395	154065408	-
hsa-miR-1304-3p	4.727443	1.8955058	1.788309	4.613323	0.55907226	-3.1037087	1.788309	1.7126065	-0.6540799	1.6580005	P	P	P	P	P	A	P	P	P	P	GGGGTTCGAGGCT	chr11	0	MIMAT0022720	93466913	93466902	+
hsa-miR-1304-5p	-2.648855	-3.283967	-3.228434	-2.776655	-3.3219337	-3.1037087	-3.2246323	-3.2875357	-3.2930183	-3.3007996	A	A	A	A	A	A	A	A	A	A	CACATCTCACTGTAGCC	chr11	0	MIMAT0005892	93466880	93466864	+
hsa-miR-1305	-2.648855	2.5178142	3.012813	-2.776655	3.2439291	2.5615523	2.5502174	2.2544165	3.1808033	2.3583894	P	A	P	A	P	P	P	P	P	P	TCTCTCCCATTAGAGTTGA	chr4	0	MIMAT0005893	183090500	183090517	-
hsa-miR-1306-3p	-2.648855	-3.283967	-3.228434	-2.776655	-3.3219337	-3.1037087	-3.2246323	-3.2875357	-3.2930183	-3.3007996	A	A	A	A	A	A	A	A	A	A	CACCACCAGAGCCA	chr22	0	MIMAT0005950	20073639	20073652	-
hsa-miR-1306-5p	-2.648855	-3.283967	-3.228434	-2.776655	-3.3219337	-3.1037087	-3.2246323	-3.2875357	-3.2930183	-3.3007996	A	A	A	A	A	A	A	A	A	A	TGGACGTTTGCAGGG	chr22	0	MIMAT0022726	20073603	20073616	-
hsa-miR-1307-3p	-2.648855	-3.283967	-3.228434	-2.776655	-3.3219337	-3.1037087	-3.2246323	-3.2875357	-3.2930183	-3.3007996	A	A	A	A	A	A	A	A	A	A	CACGACCGACGCC	chr10	0	MIMAT0005951	105154110	105154098	+
hsa-miR-1307-5p	-2.648855	3.2439291	2.3111563	-2.776655	4.3287935	3.1927457	3.1109772	2.5268996	2.0865088	3.1364522	P	A	P	A	P	P	P	P	P	P	AGCCGGTCGAGGT	chr10	0	MIMAT0022727	105154070	105154059	+
hsa-miR-130a-3p	-2.648855	-3.283967	-3.228434	3.581765	-3.3219337	-3.1037087	0.49729288	1.865305	0.5814877	-3.3007996	A	A	A	P	A	A	P	P	P	A	ATGCCCTTTTAACATTGCA	chr11	0	MIMAT0000425	57408728	57408746	-
hsa-miR-130a-5p	-2.648855	-3.283967	-3.228434	-2.776655	-3.3219337	-3.1037087	-3.2246323	-3.2875357	-3.2930183	-3.3007996	A	A	A	A	A	A	A	A	A	A	GCAGACAGTAGCACAATG	chr11	0	MIMAT0004593	57408695	57408712	-
hsa-miR-130b-3p	-2.648855	0.70815796	1.5228454	-2.776655	2.1024137	1.8431835	-3.2246323	0.65091455	2.019937	1.8955058	P	A	P	A	P	P	A	P	P	P	ATGCCCTTTCATCATTGC	chr22	0	MIMAT0000691	22007647	22007664	-
hsa-miR-130b-5p	-2.648855	-3.283967	-3.228434	-2.776655	-3.3219337	-3.1037087	-3.2246323	-3.2875357	-3.2930183	-3.3007996	A	A	A	A	A	A	A	A	A	A	GTAGTGCAACAGGGAAAGA	chr22	0	MIMAT0004680	22007607	22007625	-
hsa-miR-132-3p	-2.648855	-3.283967	-3.228434	-2.776655	-3.3219337	-3.1037087	-3.2246323	-3.2875357	-3.2930183	-3.3007996	A	A	A	A	A	A	A	A	A	A	CGACCATGGCTGTAGA	chr17	0	MIMAT0000426	1953281	1953266	+
hsa-miR-132-5p	-2.648855	-3.283967	-3.228434	-2.776655	-3.3219337	-3.1037087	-3.2246323	-3.2875357	-3.2930183	-3.3007996	A	A	A	A	A	A	A	A	A	A	AGTAACAATCGAAAGCCACG	chr17	0	MIMAT0004594	1953245	1953226	+
hsa-miR-1321	-2.648855	-3.283967	-3.228434	-2.776655	-3.3219337	-3.1037087	-3.2246323	-3.2875357	-3.2930183	-3.3007996	A	A	A	A	A	A	A	A	A	A	ATCACATTCACCTCCCT	chrX	0	MIMAT0005952	85090839	85090854	-
hsa-miR-1322	-2.648855	-3.283967	-3.228434	-2.776655	-3.3219337	-3.1037087	-3.2246323	-3.2875357	-3.2930183	-3.3007996	A	A	A	A	A	A	A	A	A	A	CAGCATCAGCAGCATC	chr8	0	MIMAT0005953	10682951	10682937	+
hsa-miR-1323	-2.648855	-3.283967	-3.228434	-2.776655	-3.3219337	-3.1037087	-3.2246323	-3.2875357	-3.2930183	-3.3007996	A	A	A	A	A	A	A	A	A	A	AGAAAATGCCCCTCAGT	chr19	0	MIMAT0005795	54175238	54175253	-
hsa-miR-1324	-2.648855	-3.283967	-3.228434	-2.776655	-3.3219337	-3.1037087	-3.2246323	-3.2875357	-3.2930183	-3.3007996	A	A	A	A	A	A	A	A	A	A	GAAAGTGCATAGAATTCTGT	chr3	0	MIMAT0005956	75679979	75679997	-
hsa-miR-133a	-2.648855	-3.283967	-3.228434	-2.776655	-3.3219337	-3.1037087	-3.2246323	-3.2875357	-3.2930183	-3.3007996	A	A	A	A	A	A	A	A	A	A	CAGCTGGTTGAAGGGGA	chr18	0	MIMAT0000427	19405732	19405716	+
hsa-miR-133b	-2.648855	-3.283967	-3.228434	3.5242074	-3.3219337	-3.1037087	3.9416435	-3.2875357	-3.2930183	-3.3007996	A	A	A	P	A	A	P	A	A	A	TAGCTGGTTGAAGGGGACC	chr6	0	MIMAT0000770	52121748	52121766	-
hsa-miR-134	5.1813374	5.252676	4.748244	4.5434732	4.9564247	4.9145465	5.09152	5.077321	4.836801	5.307882	P	P	P	P	P	P	P	P	P	P	CCCCTCTGGTCAA	chr14	0	MIMAT0000447	101521041	101521052	-
hsa-miR-1343	-2.648855	-3.283967	-3.228434	-2.776655	-3.3219337	-3.1037087	-3.2246323	-3.2875357	-3.2930183	-3.3007996	A	A	A	A	A	A	A	A	A	A	GCGAGAGTGCGGG	chr11	0	MIMAT0019776	34963445	34963456	-
hsa-miR-135a-3p	5.0412555	5.624128	5.3279243	5.1250153	5.1250153	5.252676	5.3279243	5.2747607	5.1946487	5.6142983	P	P	P	P	P	P	P	P	P	P	CGCCACGGCTCCA	chr3	0	MIMAT0004595	52328311	52328299	+
hsa-miR-135a-5p	-2.648855	-3.283967	-3.228434	-2.776655	-3.3219337	-3.1037087	-3.2246323	-3.2875357	-3.2930183	-3.3007996	A	A	A	A	A	A	A	A	A	A	TCACATAGGAATAAAAAGCCATA	chr3	0	MIMAT0000428	52328273	52328251	+
hsa-miR-135b-3p	-2.648855	-3.283967	-3.228434	-2.776655	-3.3219337	-3.1037087	-3.2246323	-3.2875357	-3.2930183	-3.3007996	A	A	A	A	A	A	A	A	A	A	CCCATGGCTTTTAGC	chr1	0	MIMAT0004698	205417505	205417491	+
hsa-miR-135b-5p	-2.648855	4.3900113	4.562764	5.746145	4.5160546	6.4420223	5.1574717	5.307882	5.690699	4.3287935	P	A	P	P	P	P	P	P	P	P	TCACATAGGAATGAAAAGCCATA	chr1	0	MIMAT0000758	205417467	205417445	+
hsa-miR-136-3p	-2.648855	-3.283967	-3.228434	-2.776655	-3.3219337	-3.1037087	-3.2246323	-3.2875357	-3.2930183	-3.3007996	A	A	A	A	A	A	A	A	A	A	AGACTCATTTGAGACGATGAT	chr14	0	MIMAT0004606	101351088	101351108	-
hsa-miR-136-5p	-2.648855	-3.283967	-3.228434	-2.776655	-3.3219337	-3.1037087	-3.2246323	-3.2875357	-3.2930183	-3.3007996	A	A	A	A	A	A	A	A	A	A	TCCATCATCAAAACAAATGGAGT	chr14	0	MIMAT0000448	101351053	101351075	-
hsa-miR-137	-2.648855	-3.283967	-3.228434	-2.776655	-3.3219337	-3.1037087	-3.2246323	-3.2875357	-3.2930183	-3.3007996	A	A	A	A	A	A	A	A	A	A	CTACGCGTATTCTTAAGCAA	chr1	0	MIMAT0000429	98284294	98284275	+
hsa-miR-138-1-3p	-2.648855	-3.283967	-3.228434	-2.776655	-3.3219337	-3.1037087	-3.2246323	-3.2875357	-3.2930183	-3.3007996	A	A	A	A	A	A	A	A	A	A	GGCCCTGGTGTTG	chr3	0	MIMAT0004607	44155775	44155787	-
hsa-miR-138-2-3p	-2.648855	-3.283967	-3.228434	-2.776655	-3.3219337	-3.1037087	-3.2246323	-3.2875357	-3.2930183	-3.3007996	A	A	A	A	A	A	A	A	A	A	AACCCTGGTGTCGTGA	chr16	0	MIMAT0004596	56892492	56892507	-
hsa-miR-138-5p	-2.648855	-3.283967	-3.228434	-2.776655	-3.3219337	-3.1037087	-3.2246323	-3.2875357	-3.2930183	-3.3007996	A	A	A	A	A	A	A	A	A	A	CGGCCTGATTCACA	chr3	0	MIMAT0000430	44155735	44155748	-
hsa-miR-139-3p	-2.648855	-3.283967	-3.228434	-2.776655	-3.3219337	-3.1037087	-3.2246323	-3.2875357	-3.2930183	-3.3007996	A	A	A	A	A	A	A	A	A	A	ACTCCAACAGGGCCG	chr11	0	MIMAT0004552	72326171	72326157	+
hsa-miR-139-5p	-2.648855	-3.283967	-3.228434	-2.776655	-3.3219337	-3.1037087	-3.2246323	-3.2875357	-3.2930183	-3.3007996	A	A	A	A	A	A	A	A	A	A	ACTGGAGACACGTGC	chr11	0	MIMAT0000250	72326135	72326122	+
hsa-miR-140-3p	-2.648855	-3.283967	0.82801825	-2.776655	-2.2636495	-3.1037087	0.69117475	-0.6168872	0.53624374	-3.3007996	A	A	P	A	P	A	P	P	P	A	CCGTGGTTCTACCCT	chr16	0	MIMAT0004597	69967052	69967065	-
hsa-miR-140-5p	-2.648855	-3.283967	1.9123675	-2.776655	1.3250033	-3.1037087	0.70815796	-0.713695	1.7126065	-3.3007996	A	A	P	A	P	A	P	P	P	A	CTACCATAGGGTAAAACCACT	chr16	0	MIMAT0000431	68524508	68524528	-
hsa-miR-141-3p	7.5670285	7.6543536	8.389546	8.389546	8.245138	8.289571	7.629966	8.245138	8.459814	7.6847806	P	P	P	P	P	P	P	P	P	P	CCATCTTTACCAGACAG	chr12	0	MIMAT0000432	7073323	7073339	-
hsa-miR-141-5p	-2.648855	-3.283967	-3.228434	-2.776655	-3.3219337	-3.1037087	-3.2246323	-3.2875357	-3.2930183	-3.3007996	A	A	A	A	A	A	A	A	A	A	TCCAACACTGTACTGGAA	chr12	0	MIMAT0004598	7073280	7073297	-
hsa-miR-142-3p	4.344681	2.5268996	7.235391	6.272896	2.5310786	5.7091556	6.098758	4.694753	4.9564247	2.9863663	P	P	P	P	P	P	P	P	P	P	TCCATAAAGTAGGAAACACTACA	chr17	0	MIMAT0000434	56408666	56408645	+
hsa-miR-142-5p	-2.648855	-3.283967	3.5578113	-2.776655	-3.3219337	-3.1037087	2.5310786	-3.2875357	-3.2930183	-3.3007996	A	A	P	A	A	A	P	A	A	A	AGTAGTGCTTTCTACTTTA	chr17	0	MIMAT0000433	56408628	56408611	+
hsa-miR-143-3p	-2.648855	-3.283967	-3.228434	-2.776655	-3.3219337	-3.1037087	-3.2246323	-3.2875357	-3.2930183	-3.3007996	A	A	A	A	A	A	A	A	A	A	GAGCTACAGTGCTTC	chr5	0	MIMAT0000435	148808547	148808561	-
hsa-miR-143-5p	-2.648855	-3.283967	-3.228434	-2.776655	-3.3219337	-3.1037087	-3.2246323	-3.2875357	-3.2930183	-3.3007996	A	A	A	A	A	A	A	A	A	A	ACCAGAGATGCAGCACT	chr5	0	MIMAT0004599	148808512	148808528	-
hsa-miR-144-3p	-2.648855	-3.283967	-3.228434	-2.776655	-3.3219337	-3.1037087	-3.2246323	-3.2875357	-3.2930183	-3.3007996	A	A	A	A	A	A	A	A	A	A	AGTACATCATCTATACTGTA	chr17	0	MIMAT0000436	27188621	27188602	+
hsa-miR-144-5p	-2.648855	-3.283967	-3.228434	-2.776655	-3.3219337	-3.1037087	-3.2246323	-3.2875357	-3.2930183	-3.3007996	A	A	A	A	A	A	A	A	A	A	CTTACAGTATATGATGATATCC	chr17	0	MIMAT0004600	27188586	27188565	+
hsa-miR-145-3p	-2.648855	-3.283967	-3.228434	-2.776655	-3.3219337	-3.1037087	-3.2246323	-3.2875357	-3.2930183	-3.3007996	A	A	A	A	A	A	A	A	A	A	AGAACAGTATTTCCAGGAATC	chr5	0	MIMAT0004601	148810263	148810283	-
hsa-miR-145-5p	4.5302324	3.3874872	2.290928	5.1017003	2.123782	4.727443	2.1024137	4.2363048	3.339074	4.1303787	P	P	P	P	P	P	P	P	P	P	AGGGATTCCTGGGAAAAC	chr5	0	MIMAT0000437	148810229	148810246	-
hsa-miR-1468	-2.648855	-3.283967	-3.228434	-2.776655	-3.3219337	-3.1037087	-3.2246323	-3.2875357	-3.2930183	-3.3007996	A	A	A	A	A	A	A	A	A	A	CAGCGAAACAGGCA	chrX	0	MIMAT0006789	63005914	63005902	+
hsa-miR-1469	-2.648855	0.65091455	1.402437	-2.776655	1.5589477	1.6700995	1.3701117	0.70815796	0.5226469	0.65091455	P	A	P	A	P	P	P	P	P	P	GGAGCCCGCGC	chr15	0	MIMAT0007347	96876502	96876511	-
hsa-miR-146a-3p	-2.648855	-3.283967	-3.228434	-2.776655	-3.3219337	-3.1037087	-3.2246323	-3.2875357	-3.2930183	-3.3007996	A	A	A	A	A	A	A	A	A	A	CTGAAGAACTGAATTTCAGAGG	chr5	0	MIMAT0004608	159912415	159912436	-
hsa-miR-146a-5p	-2.648855	-0.701422	5.3474517	-2.776655	-3.3219337	1.865305	1.5228454	-3.2875357	-3.2930183	0.38462964	P	A	P	A	A	P	P	A	A	P	AACCCATGGAATTCAGTTC	chr5	0	MIMAT0000449	159912382	159912400	-
hsa-miR-146b-3p	-2.648855	-3.283967	-3.228434	-2.776655	-3.3219337	-3.1037087	-3.2246323	-3.2875357	-3.2930183	-3.3007996	A	A	A	A	A	A	A	A	A	A	CCAGAACTGAGTCCAC	chr10	0	MIMAT0004766	104196320	104196334	-
hsa-miR-146b-5p	-2.648855	-3.283967	-3.228434	-2.776655	-3.3219337	-3.1037087	0.8586019	0.49729288	-0.6366609	-3.3007996	A	A	A	A	A	A	P	P	P	A	AGCCTATGGAATTCAGTTC	chr10	0	MIMAT0002809	104186270	104186288	-
hsa-miR-1470	-2.648855	1.5589477	0.53624374	-2.776655	0.7281947	-3.1037087	0.7428127	-0.7484718	-3.2930183	0.7971498	P	A	P	A	P	A	P	P	A	P	CGGGGTGCACGG	chr19	0	MIMAT0007348	15560369	15560379	-
hsa-miR-1471	6.023031	6.098758	5.8466954	5.4210057	5.624128	5.5517917	5.8466954	6.0814	6.186453	6.1595325	P	P	P	P	P	P	P	P	P	P	ACACCTGGCTCCACA	chr2	0	MIMAT0007349	232756973	232756960	+
hsa-miR-147a	-2.648855	-3.283967	-3.228434	-2.776655	-3.3219337	-3.1037087	-3.2246323	-3.2875357	-3.2930183	-3.3007996	A	A	A	A	A	A	A	A	A	A	GCAGAAGCATTTCCACAC	chr9	0	MIMAT0000251	123007322	123007305	+
hsa-miR-147b	-2.648855	-3.283967	-3.228434	-2.776655	-2.8751602	-3.1037087	-3.2246323	-3.2875357	-3.2930183	-3.3007996	A	A	A	A	P	A	A	A	A	A	TAGCAGAAGCATTTCCGC	chr15	0	MIMAT0004928	45725301	45725317	-
hsa-miR-148a-3p	4.3594	7.1315203	7.49347	6.9929695	7.287709	6.76243	7.235391	7.6847806	8.080822	7.1814275	P	P	P	P	P	P	P	P	P	P	ACAAAGTTCTGTAGTGCACT	chr7	0	MIMAT0000243	25989603	25989584	+
hsa-miR-148a-5p	-2.648855	-3.283967	-3.228434	-2.776655	-3.3219337	-3.1037087	-3.2246323	-3.2875357	-3.2930183	-3.3007996	A	A	A	A	A	A	A	A	A	A	AGTCGGAGTGTCTCAG	chr7	0	MIMAT0004549	25989565	25989550	+
hsa-miR-148b-3p	-2.648855	1.8551301	0.7971498	-2.776655	3.274694	3.2256672	1.5444545	1.8071439	2.061756	1.9040103	P	A	P	A	P	P	P	P	P	P	ACAAAGTTCTGTGATGCAC	chr12	0	MIMAT0000759	54731065	54731083	-
hsa-miR-148b-5p	-2.648855	-3.283967	-3.228434	-2.776655	-3.3219337	-3.1037087	-3.2246323	-3.2875357	-3.2930183	-3.3007996	A	A	A	A	A	A	A	A	A	A	GCCTGAGTGTATAACAGAA	chr12	0	MIMAT0004699	54731027	54731045	-
hsa-miR-149-3p	-2.648855	-0.9374667	-3.228434	-2.776655	-2.369596	-3.1037087	-3.2246323	0.22133559	-0.19443986	-0.7250509	P	A	A	A	P	A	A	P	P	P	GCACAGCCCCCGT	chr2	0	MIMAT0004609	241395481	241395493	-
hsa-miR-149-5p	4.9276896	1.8888283	0.55907226	4.40246	1.3092414	1.7997011	1.8955058	1.5444545	0.783638	1.6302966	P	P	P	P	P	P	P	P	P	P	GGGAGTGAAGACACGGAG	chr2	0	MIMAT0000450	241395437	241395454	-
hsa-miR-150-3p	5.5888076	5.2747607	5.077321	4.836801	4.680238	4.9276896	5.2191625	5.1720047	4.9781704	5.1720047	P	P	P	P	P	P	P	P	P	P	CTGTCCCCCAGGC	chr19	0	MIMAT0004610	50004113	50004101	+
hsa-miR-150-5p	4.014857	-3.283967	4.7115827	3.4837873	2.5178142	-3.1037087	3.0652363	2.025062	1.9466345	-2.3172665	A	P	P	P	P	A	P	P	P	P	CACTGGTACAAGGGTTGG	chr19	0	MIMAT0000451	50004078	50004061	+
hsa-miR-151a-3p	-2.648855	3.1109772	2.4256685	-2.776655	3.2256672	2.4604855	0.65091455	1.4338042	2.2544165	3.1109772	P	A	P	A	P	P	P	P	P	P	CCTCAAGGAGCTTCAGT	chr8	0	MIMAT0000757	141742729	141742713	+
hsa-miR-151a-5p	-2.648855	5.447937	5.2747607	3.4914849	5.3279243	4.5731215	3.5578113	4.613323	4.8632517	5.5517917	P	A	P	P	P	P	P	P	P	P	ACTAGACTGTGAGCTCC	chr8	0	MIMAT0004697	141742693	141742677	+
hsa-miR-151b	-2.648855	4.4398217	3.206471	-2.776655	4.08849	2.5502174	1.5859627	2.4479904	2.5502174	4.5302324	P	A	P	A	P	P	P	P	P	P	AGACTGTGAGCTCCTC	chr14	0	MIMAT0010214	100575832	100575818	+
hsa-miR-152	-2.648855	-3.283967	-3.228434	-2.776655	-3.3219337	-3.1037087	-3.2246323	-3.2875357	-3.2930183	-3.3007996	A	A	A	A	A	A	A	A	A	A	CCAAGTTCTGTCATGC	chr17	0	MIMAT0000438	46114600	46114586	+
hsa-miR-153	-2.648855	-3.283967	-3.228434	-2.776655	-2.813507	-3.1037087	-3.2246323	-3.2875357	-3.2930183	-3.3007996	A	A	A	A	P	A	A	A	A	A	GATCACTTTTGTGACTATGC	chr2	0	MIMAT0000439	220158907	220158888	+
hsa-miR-1537	-2.648855	-3.283967	-3.228434	-2.776655	-3.3219337	-3.1037087	-3.2246323	-3.2875357	-3.2930183	-3.3007996	A	A	A	A	A	A	A	A	A	A	ACAACTGTAACTAGACGG	chr1	0	MIMAT0007399	236016360	236016344	+
hsa-miR-1538	-2.648855	-3.283967	-3.228434	-2.776655	-3.3219337	-3.1037087	-3.2246323	-3.2875357	-3.2930183	-3.3007996	A	A	A	A	A	A	A	A	A	A	AGGAACAGCAGCAGC	chr16	0	MIMAT0007400	69599771	69599758	+
hsa-miR-1539	-2.648855	1.7036697	-3.228434	-2.776655	-0.6540799	-3.1037087	0.7281947	-0.7117198	-0.68131644	0.82801825	P	A	A	A	P	A	P	P	P	P	GGGCATCTGGGACG	chr18	0	MIMAT0007401	47013780	47013792	-
hsa-miR-154-3p	-2.648855	-3.283967	-3.228434	-2.776655	-3.3219337	-3.1037087	-3.2246323	-3.2875357	-3.2930183	-3.3007996	A	A	A	A	A	A	A	A	A	A	AATAGGTCAACCGTGTATGA	chr14	0	MIMAT0000453	101526144	101526163	-
hsa-miR-154-5p	-2.648855	-3.283967	-3.228434	-2.776655	-3.3219337	-3.1037087	-3.2246323	-3.2875357	-3.2930183	-3.3007996	A	A	A	A	A	A	A	A	A	A	CGAAGGCAACACGGATAAC	chr14	0	MIMAT0000452	101526109	101526127	-
hsa-miR-155-3p	-2.648855	-3.283967	-3.228434	-2.776655	-3.3219337	-3.1037087	-3.2246323	-3.2875357	-3.2930183	-3.3007996	A	A	A	A	A	A	A	A	A	A	TGTTAATGCTAATATGTAGGAG	chr21	0	MIMAT0004658	26946334	26946355	-
hsa-miR-155-5p	-2.648855	-0.7250509	1.3486762	3.1109772	3.206471	-3.1037087	2.3929484	1.8702283	0.7281947	0.6361898	P	A	P	P	P	A	P	P	P	P	ACCCCTATCACGATTAG	chr21	0	MIMAT0000646	26946301	26946317	-
hsa-miR-1587	5.49217	6.388398	6.1595325	5.913543	5.566213	5.820075	6.117098	5.7091556	6.1428723	6.2547655	P	P	P	P	P	P	P	P	P	P	CCCAACCCAGCCC	chrX	0	MIMAT0019077	39696824	39696835	-
hsa-miR-15a-3p	-2.648855	-3.283967	-3.228434	-2.776655	-3.3219337	-3.1037087	-3.2246323	-3.2875357	-3.2930183	-3.3007996	A	A	A	A	A	A	A	A	A	A	TGAGGCAGCACAATATGGC	chr13	0	MIMAT0004488	50623326	50623308	+
hsa-miR-15a-5p	4.3287935	4.694753	6.4565463	6.117098	3.0896668	4.4398217	5.4050336	5.461839	5.789399	4.748244	P	P	P	P	P	P	P	P	P	P	CACAAACCATTATGTGCTGCT	chr13	0	MIMAT0000068	50623289	50623269	+
hsa-miR-15b-3p	-2.648855	-3.283967	-3.228434	-2.776655	-3.3219337	-3.1037087	-3.2246323	-3.2875357	-3.2930183	-3.3007996	A	A	A	A	A	A	A	A	A	A	TAGAGCAGCAAATAATGATTCG	chr3	0	MIMAT0004586	160122433	160122454	-
hsa-miR-15b-5p	6.388398	6.792814	6.927074	7.6081576	5.820075	5.6142983	6.670141	6.6927195	7.009197	7.077634	P	P	P	P	P	P	P	P	P	P	TGTAAACCATGATGTGCTGC	chr3	0	MIMAT0000417	160122397	160122416	-
hsa-miR-16-1-3p	-2.648855	-3.283967	-3.228434	-2.776655	-3.3219337	-3.1037087	-3.2246323	-3.2875357	-3.2930183	-3.3007996	A	A	A	A	A	A	A	A	A	A	TCAGCAGCACAGTTA	chr13	0	MIMAT0004489	50623185	50623171	+
hsa-miR-16-2-3p	-2.648855	-3.283967	-3.228434	-2.776655	-2.92248	-3.1037087	-3.2246323	-3.2875357	-3.2930183	-3.3007996	A	A	A	A	P	A	A	A	A	A	TAAAGCAGCACAGTAATATTGG	chr3	0	MIMAT0004518	160122585	160122606	-
hsa-miR-16-5p	6.76243	6.76243	7.6543536	8.186119	6.098758	6.5084763	7.3082137	7.235391	7.5670285	6.927074	P	P	P	P	P	P	P	P	P	P	CGCCAATATTTACGTGCTG	chr3	0	MIMAT0000069	160122545	160122563	-
hsa-miR-17-3p	-2.648855	0.6658924	1.4338042	-2.776655	-1.8847758	2.0435636	0.83692676	0.8420661	1.865305	0.5814877	P	A	P	A	P	P	P	P	P	P	CTACAAGTGCCTTCAC	chr13	0	MIMAT0000071	92002915	92002930	-
hsa-miR-17-5p	4.40246	6.117098	6.1428723	6.1428723	6.1356435	7.6081576	6.210128	6.5629687	7.0468235	6.186453	P	P	P	P	P	P	P	P	P	P	CTACCTGCACTGTAAGC	chr13	0	MIMAT0000070	92002878	92002894	-
hsa-miR-181a-2-3p	-2.648855	-3.283967	-3.228434	-2.776655	-3.3219337	-3.1037087	-3.2246323	-3.2875357	-3.2930183	-3.3007996	A	A	A	A	A	A	A	A	A	A	GGTACAGTCAACGGTCA	chr9	0	MIMAT0004558	127454802	127454818	-
hsa-miR-181a-3p	-2.648855	-3.283967	-3.228434	-2.776655	-3.3219337	-3.1037087	-3.2246323	-3.2875357	-3.2930183	-3.3007996	A	A	A	A	A	A	A	A	A	A	GGTACAATCAACGGTCGA	chr1	0	MIMAT0000270	198828257	198828240	+
hsa-miR-181a-5p	-2.648855	2.323418	0.5814877	4.1966176	-1.4141387	4.9564247	4.014857	2.3404112	2.280069	2.2544165	P	A	P	P	P	P	P	P	P	P	ACTCACCGACAGCGT	chr1	0	MIMAT0000256	198828218	198828204	+
hsa-miR-181b-3p	-2.648855	-3.283967	-3.228434	-2.776655	-3.3219337	-3.1037087	-3.2246323	-3.2875357	-3.2930183	-3.3007996	A	A	A	A	A	A	A	A	A	A	TTGCATTCATTGTTCAGTG	chr1	0	MIMAT0022692	198828097	198828080	+
hsa-miR-181b-5p	-2.648855	-3.283967	-3.228434	-2.776655	-3.3219337	2.4942222	-3.2246323	-0.7250509	-0.9069416	-3.3007996	A	A	A	A	A	P	A	P	P	A	ACCCACCGACAGCA	chr1	0	MIMAT0000257	198828059	198828046	+
hsa-miR-181c-3p	-2.648855	-3.283967	-3.228434	-2.776655	-3.3219337	-3.1037087	-3.2246323	-3.2875357	-3.2930183	-3.3007996	A	A	A	A	A	A	A	A	A	A	GTCCACTCAACGGTCG	chr19	0	MIMAT0004559	13985583	13985598	-
hsa-miR-181c-5p	-2.648855	-3.283967	-3.228434	-2.776655	-3.3219337	-3.1037087	-3.2246323	-3.2875357	-3.2930183	-3.3007996	A	A	A	A	A	A	A	A	A	A	ACTCACCGACAGGTTGAAT	chr19	0	MIMAT0000258	13985542	13985560	-
hsa-miR-181d	-2.648855	-3.283967	-3.228434	-2.776655	-3.3219337	-3.1037087	-3.2246323	-3.2875357	-3.2930183	-3.3007996	A	A	A	A	A	A	A	A	A	A	ACCCACCGACAACAATG	chr19	0	MIMAT0002821	13985731	13985746	-
hsa-miR-182-3p	-2.648855	-3.283967	-3.228434	-2.776655	-3.3219337	-3.1037087	-3.2246323	-3.2875357	-3.2930183	-3.3007996	A	A	A	A	A	A	A	A	A	A	TAGTTGGCAAGTCTAGAACC	chr7	0	MIMAT0000260	129410309	129410290	+
hsa-miR-182-5p	-2.648855	-3.283967	-3.228434	-2.776655	-2.804515	-3.1037087	-3.2246323	-3.2875357	-3.2930183	-3.3007996	A	A	A	A	P	A	A	A	A	A	AGTGTGAGTTCTACCAT	chr7	0	MIMAT0000259	129410268	129410252	+
hsa-miR-1825	5.1017003	1.6758977	1.8702283	4.3900113	0.5814877	1.514561	1.7768772	1.5049789	0.8087559	1.3486762	P	P	P	P	P	P	P	P	P	P	GGAGAGGAGGGCAC	chr20	0	MIMAT0006765	30825638	30825650	-
hsa-miR-1827	-2.648855	-3.283967	-3.228434	-2.776655	-3.3219337	-3.1037087	-3.2246323	-3.2875357	-3.2930183	-3.3007996	A	A	A	A	A	A	A	A	A	A	ATTCAATCTACTGCCTCA	chr12	0	MIMAT0006767	100583711	100583727	-
hsa-miR-183-3p	-2.648855	-3.283967	-3.228434	-2.776655	-2.960371	-3.1037087	-3.2246323	-3.2875357	-3.2930183	-3.3007996	A	A	A	A	P	A	A	A	A	A	TTATGGCCCTTCGGT	chr7	0	MIMAT0004560	129414831	129414817	+
hsa-miR-183-5p	-2.648855	1.9537476	1.8888283	-2.776655	5.1720047	4.251758	2.280069	0.6205756	0.605441	2.025062	P	A	P	A	P	P	P	P	P	P	AGTGAATTCTACCAGTGCCA	chr7	0	MIMAT0000261	129414792	129414773	+
hsa-miR-184	-2.648855	-3.283967	-3.228434	-2.776655	-3.3219337	-3.1037087	-3.2246323	-3.2875357	-3.2930183	-3.3007996	A	A	A	A	A	A	A	A	A	A	ACCCTTATCAGTTCTCCGTCCA	chr15	0	MIMAT0000454	79502183	79502203	-
hsa-miR-185-3p	-2.648855	-3.283967	-3.228434	-2.776655	-3.3219337	-3.1037087	-3.2246323	-3.2875357	-3.2930183	-3.3007996	A	A	A	A	A	A	A	A	A	A	GACCAGAGGAAAGCCAG	chr22	0	MIMAT0004611	20020716	20020732	-
hsa-miR-185-5p	-2.648855	-3.283967	-3.228434	-2.776655	0.32155266	-3.1037087	-3.2246323	-3.2875357	-3.2930183	-3.3007996	A	A	A	A	P	A	A	A	A	A	TCAGGAACTGCCTTTCT	chr22	0	MIMAT0000455	20020681	20020697	-
hsa-miR-186-3p	-2.648855	-3.283967	-3.228434	-2.776655	-3.3219337	-3.1037087	-3.2246323	-3.2875357	-3.2930183	-3.3007996	A	A	A	A	A	A	A	A	A	A	CCCAAAAAATTCACCTTTGGGC	chr1	0	MIMAT0004612	71533388	71533367	+
hsa-miR-186-5p	-2.648855	0.4600251	-3.228434	-2.776655	2.0865088	-3.1037087	-3.2246323	0.5226469	0.7358813	-0.6366609	P	A	A	A	P	A	A	P	P	P	AGCCCAAAAGGAGAATTCTTT	chr1	0	MIMAT0000456	71533349	71533329	+
hsa-miR-187-3p	-2.648855	-3.283967	-3.228434	-2.776655	-3.3219337	-3.1037087	-3.2246323	-3.2875357	-3.2930183	-3.3007996	A	A	A	A	A	A	A	A	A	A	CCGGCTGCAACACA	chr18	0	MIMAT0000262	33484872	33484859	+
hsa-miR-187-5p	-2.648855	-1.0404601	-3.228434	-2.776655	-3.3219337	-3.1037087	-3.2246323	-3.2875357	-3.2930183	-3.3007996	P	A	A	A	A	A	A	A	A	A	GCCCGGGTCCTGT	chr18	0	MIMAT0004561	33484836	33484824	+
hsa-miR-188-3p	-2.648855	-3.283967	-3.228434	-2.776655	-3.3219337	-3.1037087	-3.2246323	-3.2875357	-3.2930183	-3.3007996	A	A	A	A	A	A	A	A	A	A	TGCAAACCCTGCATGTG	chrX	0	MIMAT0004613	49768167	49768182	-
hsa-miR-188-5p	6.9714932	7.2062917	6.2547655	5.934439	7.4406977	7.009197	7.009197	6.76243	6.5629687	7.2062917	P	P	P	P	P	P	P	P	P	P	CCCTCCACCATGC	chrX	0	MIMAT0000457	49768132	49768143	-
hsa-miR-18a-3p	-2.648855	-3.283967	-3.228434	-2.776655	-3.3219337	-3.1037087	-3.2246323	-3.2875357	-3.2930183	-3.3007996	A	A	A	A	A	A	A	A	A	A	CCAGAAGGAGCACTTA	chr13	0	MIMAT0002891	92003058	92003073	-
hsa-miR-18a-5p	-2.648855	0.69117475	0.81571496	-2.776655	2.5898948	4.654222	0.8087559	1.7768772	3.1927457	1.4176437	P	A	P	A	P	P	P	P	P	P	CTATCTGCACTAGATGCA	chr13	0	MIMAT0000072	92003015	92003032	-
hsa-miR-18b-3p	-2.648855	-0.99706566	-3.228434	-2.776655	-2.9382186	-3.1037087	-3.2246323	-3.2875357	-3.2930183	-3.3007996	P	A	A	A	P	A	A	A	A	A	GCCAGAAGGGGCAT	chrX	0	MIMAT0004751	133304140	133304127	+
hsa-miR-18b-5p	-2.648855	-0.740206	0.26346043	-2.776655	0.702704	2.3013034	-3.2246323	0.47157347	0.8586019	-0.713695	P	A	P	A	P	P	A	P	P	P	CTAACTGCACTAGATGCACC	chrX	0	MIMAT0001412	133304098	133304079	+
hsa-miR-1908	-2.648855	-3.283967	-3.228434	-2.776655	-3.3219337	-3.1037087	-3.2246323	-3.2875357	-3.2930183	-3.3007996	A	A	A	A	A	A	A	A	A	A	GACCAATCGCCGTC	chr11	0	MIMAT0007881	61582664	61582652	+
hsa-miR-1909-3p	-2.648855	-3.283967	-3.228434	-2.776655	-3.3219337	-3.1037087	-3.2246323	-3.2875357	-3.2930183	-3.3007996	A	A	A	A	A	A	A	A	A	A	CGGTGAGCACCCG	chr19	0	MIMAT0007883	1816227	1816215	+
hsa-miR-1909-5p	-2.648855	-3.283967	-3.228434	-2.776655	-3.3219337	-3.1037087	-3.2246323	-3.2875357	-3.2930183	-3.3007996	A	A	A	A	A	A	A	A	A	A	CAGGGCAGGCACC	chr19	0	MIMAT0007882	1816193	1816181	+
hsa-miR-190a	-2.648855	-3.283967	-3.228434	-2.776655	-3.3219337	-3.1037087	-3.2246323	-3.2875357	-3.2930183	-3.3007996	A	A	A	A	A	A	A	A	A	A	ACCTAATATATCAAACATATCA	chr15	0	MIMAT0000458	63116170	63116191	-
hsa-miR-190b	-2.648855	-3.283967	-3.228434	-2.776655	-3.3219337	-3.1037087	-3.2246323	-3.2875357	-3.2930183	-3.3007996	A	A	A	A	A	A	A	A	A	A	AACCCAATATCAAACATATCA	chr1	0	MIMAT0004929	154166171	154166152	+
hsa-miR-191-3p	5.1250153	2.1369944	1.9413068	4.3594	1.5049789	2.123782	2.1662858	1.9123675	1.5228454	1.9123675	P	P	P	P	P	P	P	P	P	P	GGGGACGAAATCCAAG	chr3	0	MIMAT0001618	49058129	49058114	+
hsa-miR-191-5p	-2.648855	-3.283967	-3.228434	-2.776655	-3.3219337	-3.1037087	-3.2246323	-3.2875357	-3.2930183	-3.3007996	A	A	A	A	A	A	A	A	A	A	CAGCTGCTTTTGGGA	chr3	0	MIMAT0000440	49058088	49058074	+
hsa-miR-1910	-2.648855	-3.283967	-3.228434	-2.776655	-2.797329	-3.1037087	-3.2246323	-3.2875357	-3.2930183	-3.3007996	A	A	A	A	P	A	A	A	A	A	AGGCGGCAGGCAC	chr16	0	MIMAT0007884	85775258	85775247	+
hsa-miR-1911-3p	-2.648855	-3.283967	-3.228434	-2.776655	-3.3219337	-3.1037087	-3.2246323	-3.2875357	-3.2930183	-3.3007996	A	A	A	A	A	A	A	A	A	A	GGAGACCACAATGCC	chrX	0	MIMAT0007886	113997797	113997811	-
hsa-miR-1911-5p	-2.648855	-3.283967	-3.228434	-2.776655	-3.3219337	-3.1037087	-3.2246323	-3.2875357	-3.2930183	-3.3007996	A	A	A	A	A	A	A	A	A	A	CCCAACAGACATGGC	chrX	0	MIMAT0007885	113997763	113997777	-
hsa-miR-1912	-2.648855	-3.283967	-3.228434	-2.776655	-3.3219337	-3.1037087	-3.2246323	-3.2875357	-3.2930183	-3.3007996	A	A	A	A	A	A	A	A	A	A	TTCACACTGCATGCTCT	chrX	0	MIMAT0007887	113886070	113886085	-
hsa-miR-1913	-2.648855	-3.283967	-3.228434	-2.776655	-3.3219337	-3.1037087	-3.2246323	-3.2875357	-3.2930183	-3.3007996	A	A	A	A	A	A	A	A	A	A	TGGCAGCAGCGGA	chr6	0	MIMAT0007888	166922911	166922900	+
hsa-miR-1914-3p	-2.648855	4.1048417	4.1048417	-2.776655	4.493056	4.071555	4.3287935	4.1495175	4.1495175	4.1495175	P	A	P	A	P	P	P	P	P	P	CCTCCCAGTGCGG	chr20	0	MIMAT0007890	62572888	62572876	+
hsa-miR-1914-5p	-2.648855	-3.283967	-3.228434	-2.776655	-3.3219337	-3.1037087	-3.2246323	-3.2875357	-3.2930183	-3.3007996	A	A	A	A	A	A	A	A	A	A	CAGAAGTGGGCCGG	chr20	0	MIMAT0007889	62572851	62572838	+
hsa-miR-1915-3p	8.408787	8.329982	7.8545384	8.050984	7.3622317	7.3941483	8.025689	7.287709	7.2062917	8.050984	P	P	P	P	P	P	P	P	P	P	CCCGCCGCGTC	chr10	0	MIMAT0007892	21785556	21785546	+
hsa-miR-1915-5p	-2.648855	-3.283967	-3.228434	-2.776655	-3.3219337	-3.1037087	-3.2246323	-3.2875357	-3.2930183	-3.3007996	A	A	A	A	A	A	A	A	A	A	GGCCCGGGCAGC	chr10	0	MIMAT0007891	21785523	21785512	+
hsa-miR-192-3p	-2.648855	3.5363977	4.2363048	-2.776655	4.1303787	1.9319254	1.9319254	3.5578113	4.1966176	3.5363977	P	A	P	A	P	P	P	P	P	P	CTGTGACCTATGGAATTGG	chr11	0	MIMAT0004543	64658696	64658678	+
hsa-miR-192-5p	8.389546	9.639702	9.905917	8.912727	10.221577	8.500571	8.808344	9.720166	9.720166	9.85167	P	P	P	P	P	P	P	P	P	P	GGCTGTCAATTCATAGGTC	chr11	0	MIMAT0000222	64658652	64658634	+
hsa-miR-193a-3p	-2.648855	4.9781704	2.2187138	-2.776655	1.6018006	1.8955058	3.1927457	3.463002	4.071555	4.836801	P	A	P	A	P	P	P	P	P	P	ACTGGGACTTTGTAGGC	chr17	0	MIMAT0000459	29887075	29887090	-
hsa-miR-193a-5p	4.1303787	0.8420661	2.061756	4.1048417	-2.811102	-3.1037087	1.5695902	0.40545177	1.9123675	1.8888283	P	P	P	P	P	A	P	P	P	P	TCATCTCGCCCGC	chr17	0	MIMAT0004614	29887045	29887056	-
hsa-miR-193b-3p	-2.648855	3.0714412	1.7126065	-2.776655	-2.314267	1.8702283	1.3250033	1.7491127	1.9621273	2.5310786	P	A	P	A	P	P	P	P	P	P	AGCGGGACTTTGAGGG	chr16	0	MIMAT0002819	14397880	14397895	-
hsa-miR-193b-5p	-2.648855	0.72086763	1.8189228	3.1808033	0.7971498	1.8294328	1.6464021	0.605441	0.8420661	0.77855664	P	A	P	P	P	P	P	P	P	P	TCATCTCGCCCTC	chr16	0	MIMAT0004767	14397846	14397858	-
hsa-miR-194-3p	-2.648855	-0.7188042	0.40545177	-2.776655	-1.0222367	-3.1037087	0.22133559	0.7428127	1.4176437	-0.6224194	P	A	P	A	P	A	P	P	P	P	CAGATAACAGCAGCCCC	chr11	0	MIMAT0004671	64658898	64658882	+
hsa-miR-194-5p	7.3622317	8.050984	8.245138	7.4406977	8.575595	7.1118226	7.2062917	8.025689	7.974024	8.389546	P	P	P	P	P	P	P	P	P	P	TCCACATGGAGTTGCT	chr1	0	MIMAT0000460	220291534	220291519	+
hsa-miR-195-3p	-2.648855	-3.283967	-3.228434	-2.776655	-3.3219337	-3.1037087	-3.2246323	-3.2875357	-3.2930183	-3.3007996	A	A	A	A	A	A	A	A	A	A	GGAGCAGCACAGCCA	chr17	0	MIMAT0004615	6921007	6920993	+
hsa-miR-195-5p	-2.648855	0.5896567	1.5444545	4.4500647	-0.9069416	1.6018006	1.7414986	2.4001698	1.8071439	0.605441	P	A	P	P	P	P	P	P	P	P	GCCAATATTTCTGTGCTGC	chr17	0	MIMAT0000461	6920968	6920950	+
hsa-miR-196a-3p	-2.648855	-3.283967	-3.228434	-2.776655	-3.3219337	-3.1037087	-3.2246323	-3.2875357	-3.2930183	-3.3007996	A	A	A	A	A	A	A	A	A	A	CTCAGGCAGTTTCTT	chr12	0	MIMAT0004562	54385590	54385604	-
hsa-miR-196a-5p	-2.648855	0.6275788	4.727443	-2.776655	2.2862828	2.2722888	1.3486762	-3.2875357	-3.2930183	1.978521	P	A	P	A	P	P	P	A	A	P	CCCAACAACATGAAACTACC	chr12	0	MIMAT0000226	54385548	54385567	-
hsa-miR-196b-3p	-2.648855	-3.283967	-3.228434	-2.776655	-3.3219337	-3.1037087	-3.2246323	-3.2875357	-3.2930183	-3.3007996	A	A	A	A	A	A	A	A	A	A	GAAGGCAGTGTCGTG	chr7	0	MIMAT0009201	27209169	27209155	+
hsa-miR-196b-5p	-2.648855	4.680238	6.744573	-2.776655	4.3900113	5.881917	4.804616	5.1813374	5.2880254	4.8632517	P	A	P	A	P	P	P	P	P	P	CCCAACAACAGGAAACTACC	chr7	0	MIMAT0001080	27209134	27209115	+
hsa-miR-197-3p	5.3474517	4.374294	3.3706496	4.748244	5.690699	4.421238	3.2630925	4.1728096	4.276552	4.309486	P	P	P	P	P	P	P	P	P	P	GCTGGGTGGAGAAGGTG	chr1	0	MIMAT0000227	110141567	110141583	-
hsa-miR-197-5p	9.720166	10.299501	9.639702	9.639702	10.922054	10.221577	9.905917	10.221577	9.799698	10.775758	P	P	P	P	P	P	P	P	P	P	CCTCCCACTGCCC	chr1	0	MIMAT0022691	110141534	110141545	-
hsa-miR-1972	-2.648855	4.1966176	4.5302324	-2.776655	4.309486	4.261311	4.188691	4.585555	4.309486	4.2039146	P	A	P	A	P	P	P	P	P	P	TGAGCCACTGTGCC	chr16	0	MIMAT0009447	70064304	70064317	-
hsa-miR-1973	8.000446	8.245138	8.459814	6.9714932	7.911773	7.911773	8.186119	8.858694	8.966399	8.459814	P	P	P	P	P	P	P	P	P	P	TATGCTACCTTTGCACG	chr4	0	MIMAT0009448	117220909	117220924	-
hsa-miR-1976	-2.648855	-3.283967	-3.228434	-2.776655	-3.3219337	-3.1037087	-3.2246323	-3.2875357	-3.2930183	-3.3007996	A	A	A	A	A	A	A	A	A	A	ACAGCAAGGAGGGCA	chr1	0	MIMAT0009451	26881071	26881084	-
hsa-miR-198	-2.648855	-3.283967	-3.228434	-2.776655	-3.3219337	-3.1037087	-3.2246323	-3.2875357	-3.2930183	-3.3007996	A	A	A	A	A	A	A	A	A	A	GAACCTATCTCCCCTC	chr3	0	MIMAT0000228	120114541	120114527	+
hsa-miR-199a-3p	4.4398217	3.4454563	4.654222	6.388398	4.251758	5.4210057	5.252676	5.4210057	5.2191625	3.5068238	P	P	P	P	P	P	P	P	P	P	TAACCAATGTGCAGACTACT	chr1	0	MIMAT0000232	172113765	172113746	+
hsa-miR-199a-5p	-2.648855	1.6914909	2.1662858	5.2042837	1.8888283	3.298445	2.4376729	3.158031	2.4604855	1.5695902	P	A	P	P	P	P	P	P	P	P	GAACAGGTAGTCTGAACAC	chr1	0	MIMAT0000231	170380350	170380332	+
hsa-miR-199b-5p	-2.648855	0.53624374	1.5859627	3.0652363	0.50573575	1.9877379	1.7491127	2.0379372	1.8294328	-0.6168872	P	A	P	P	P	P	P	P	P	P	GAACAGATAGTCTAAACACTGG	chr9	0	MIMAT0000263	130046868	130046847	+
hsa-miR-19a-3p	5.913543	6.2974033	6.5084763	7.009197	6.4565463	7.3082137	6.6024613	7.260719	7.6847806	6.4565463	P	P	P	P	P	P	P	P	P	P	TCAGTTTTGCATAGATTTGCA	chr13	0	MIMAT0000073	92003195	92003215	-
hsa-miR-19a-5p	-2.648855	-3.283967	-3.228434	-2.776655	-3.3219337	-3.1037087	-3.2246323	-3.2875357	-3.2930183	-3.3007996	A	A	A	A	A	A	A	A	A	A	TGTAGTGCAACTATGCAAAAC	chr13	0	MIMAT0004490	92003159	92003179	-
hsa-miR-19b-1-5p	-2.648855	-3.283967	-3.228434	-2.776655	-3.3219337	-3.1037087	-3.2246323	-3.2875357	-1.8878446	-3.3007996	A	A	A	A	A	A	A	A	P	A	GCTGGATGCAAACCTGC	chr13	0	MIMAT0004491	92003467	92003483	-
hsa-miR-19b-2-5p	-2.648855	-3.283967	-3.228434	-2.776655	-3.3219337	-3.1037087	-3.2246323	-3.2875357	-3.2930183	-3.3007996	A	A	A	A	A	A	A	A	A	A	TGAAATGCAAACCTGCAAAACT	chrX	0	MIMAT0004492	133303740	133303719	+
hsa-miR-19b-3p	7.4406977	7.974024	8.025689	8.72388	7.974024	9.286405	8.643928	8.808344	9.01863	8.245138	P	P	P	P	P	P	P	P	P	P	TCAGTTTTGCATGGATTTGC	chr13	0	MIMAT0000074	92003502	92003521	-
hsa-miR-200a-3p	6.728718	7.5670285	7.3622317	6.927074	8.080822	7.1814275	6.2974033	7.2062917	7.5190043	7.5190043	P	P	P	P	P	P	P	P	P	P	ACATCGTTACCAGACAGT	chr1	0	MIMAT0000682	1103300	1103317	-
hsa-miR-200a-5p	-2.648855	-0.7035551	0.69117475	-2.776655	2.1788623	1.3701117	-3.2246323	0.53624374	1.6018006	0.5990544	P	A	P	A	P	P	A	P	P	P	TCCAGCACTGTCCGGT	chr1	0	MIMAT0001620	1103264	1103279	-
hsa-miR-200b-3p	7.896076	8.912727	8.808344	8.408787	9.972145	9.1299095	8.408787	8.966399	9.286405	9.1299095	P	P	P	P	P	P	P	P	P	P	TCATCATTACCAGGCAG	chr1	0	MIMAT0000318	1102545	1102561	-
hsa-miR-200b-5p	-2.648855	0.82801825	1.8955058	-2.776655	2.2461834	1.4338042	0.41443017	1.6758977	2.123782	1.6018006	P	A	P	A	P	P	P	P	P	P	TCCAATGCTGCCCAG	chr1	0	MIMAT0004571	1102511	1102525	-
hsa-miR-200c-3p	5.690699	6.186453	6.8954415	6.8253894	7.1814275	6.927074	6.272896	7.009197	7.1315203	6.3629174	P	P	P	P	P	P	P	P	P	P	TCCATCATTACCCGG	chr12	0	MIMAT0000617	7072913	7072927	-
hsa-miR-200c-5p	-2.648855	-3.283967	-3.228434	-2.776655	-3.3219337	-3.1037087	-3.2246323	-3.2875357	-3.2930183	-3.3007996	A	A	A	A	A	A	A	A	A	A	CCAAACACTGCTGGGTA	chr12	0	MIMAT0004657	7072871	7072887	-
hsa-miR-202-3p	-2.648855	-3.283967	-3.228434	-2.776655	-3.3219337	-3.1037087	-3.2246323	-3.2875357	-3.2930183	-3.3007996	A	A	A	A	A	A	A	A	A	A	TTCCCATGCCCTATA	chr10	0	MIMAT0002811	135061097	135061083	+
hsa-miR-202-5p	-2.648855	-3.283967	-3.228434	-2.776655	-3.3219337	-3.1037087	-3.2246323	-3.2875357	-3.2930183	-3.3007996	A	A	A	A	A	A	A	A	A	A	CAAAGAAGTATATGCATAGGA	chr10	0	MIMAT0002810	135061063	135061043	+
hsa-miR-203a	-2.648855	3.9416435	4.1966176	3.463002	4.4398217	5.2042837	2.0435636	3.0785444	3.3087888	4.08849	P	A	P	P	P	P	P	P	P	P	CTAGTGGTCCTAAACATT	chr14	0	MIMAT0000264	104583810	104583827	-
hsa-miR-203b-3p	-2.648855	-3.283967	-3.228434	-2.776655	-3.3219337	-3.1037087	-3.2246323	-3.2875357	-3.2930183	-3.3007996	A	A	A	A	A	A	A	A	A	A	TCCAGTGGTTCTTAACAG	chr14	0	MIMAT0019814	104583830	104583813	+
hsa-miR-203b-5p	-2.648855	-3.283967	-3.228434	-2.776655	-3.3219337	-3.1037087	-3.2246323	-3.2875357	-3.2930183	-3.3007996	A	A	A	A	A	A	A	A	A	A	TGTGAAATGTTTAGGACCA	chr14	0	MIMAT0019813	104583790	104583772	+
hsa-miR-204-3p	-2.648855	-3.283967	-3.228434	-2.776655	-3.3219337	-3.1037087	-3.2246323	-3.2875357	-3.2930183	-3.3007996	A	A	A	A	A	A	A	A	A	A	ACGTCCCTTTGCCTT	chr9	0	MIMAT0022693	73424982	73424969	+
hsa-miR-204-5p	-2.648855	-3.283967	-3.228434	-2.776655	-3.3219337	-3.1037087	-3.2246323	-3.2875357	-3.2930183	-3.3007996	A	A	A	A	A	A	A	A	A	A	AGGCATAGGATGACAAAGGG	chr9	0	MIMAT0000265	73424944	73424925	+
hsa-miR-205-3p	-2.648855	-3.283967	-3.228434	-2.776655	-3.3219337	-3.1037087	-3.2246323	-3.2875357	-3.2930183	-3.3007996	A	A	A	A	A	A	A	A	A	A	GAACTTCACTCCACTGA	chr1	0	MIMAT0009197	209605552	209605568	-
hsa-miR-205-5p	-2.648855	-3.283967	-3.228434	-2.776655	-3.3219337	-3.1037087	-3.2246323	0.5896567	-3.2930183	-3.3007996	A	A	A	A	A	A	A	P	A	A	CAGACTCCGGTGGAAT	chr1	0	MIMAT0000266	209605517	209605532	-
hsa-miR-2052	-2.648855	-3.283967	-3.228434	-2.776655	-3.3219337	-3.1037087	-3.2246323	-3.2875357	-3.2930183	-3.3007996	A	A	A	A	A	A	A	A	A	A	ACATTACTGTTATCAAAACA	chr8	0	MIMAT0009977	75617930	75617948	-
hsa-miR-2053	-2.648855	-3.283967	-3.228434	-2.776655	-3.3219337	-3.1037087	-3.2246323	-3.2875357	-3.2930183	-3.3007996	A	A	A	A	A	A	A	A	A	A	GTAAATAGAGGTTTAATTAACAC	chr8	0	MIMAT0009978	113655783	113655804	-
hsa-miR-206	-2.648855	-3.283967	-3.228434	-2.776655	-3.3219337	-3.1037087	-3.2246323	-3.2875357	-3.2930183	-3.3007996	A	A	A	A	A	A	A	A	A	A	CCACACACTTCCTTAC	chr6	0	MIMAT0000462	52009206	52009220	-
hsa-miR-208a	-2.648855	-3.283967	-3.228434	-2.776655	-3.3219337	-3.1037087	-3.2246323	-3.2875357	-3.2930183	-3.3007996	A	A	A	A	A	A	A	A	A	A	ACAAGCTTTTTGCTCGTCTT	chr14	0	MIMAT0000241	22927709	22927690	+
hsa-miR-208b	-2.648855	-3.283967	-3.228434	-2.776655	-3.3219337	-3.1037087	-3.2246323	-3.2875357	-3.2930183	-3.3007996	A	A	A	A	A	A	A	A	A	A	ACAAACCTTTTGTTCGTCTTA	chr14	0	MIMAT0004960	23887262	23887243	+
hsa-miR-20a-3p	-2.648855	-3.283967	-3.228434	-2.776655	-3.3219337	1.5391191	-3.2246323	-0.6859933	-0.6224194	-1.0404601	A	A	A	A	A	P	A	P	P	P	CTTTAAGTGCTCATAATGCAG	chr13	0	MIMAT0004493	92003363	92003383	-
hsa-miR-20a-5p	6.1356435	7.3622317	7.834588	7.6543536	7.1315203	8.72388	7.7198715	8.080822	8.329982	7.3622317	P	P	P	P	P	P	P	P	P	P	CTACCTGCACTATAAGCAC	chr13	0	MIMAT0000075	92003330	92003348	-
hsa-miR-20b-3p	-2.648855	-3.283967	-3.228434	-2.776655	-3.3219337	-3.1037087	-3.2246323	-3.2875357	-3.2930183	-3.3007996	A	A	A	A	A	A	A	A	A	A	CTGGAAGTGCCCAT	chrX	0	MIMAT0004752	133303903	133303890	+
hsa-miR-20b-5p	-2.648855	4.40246	5.058935	4.764155	4.3594	5.690699	4.8632517	5.1125574	5.6142983	4.562764	P	A	P	P	P	P	P	P	P	P	CTACCTGCACTATGAGCAC	chrX	0	MIMAT0001413	133303866	133303848	+
hsa-miR-21-3p	-2.648855	0.5656614	4.071555	-2.776655	1.4938915	1.9214944	2.2862828	3.298445	3.581765	0.4600251	P	A	P	A	P	P	P	P	P	P	ACAGCCCATCGACTG	chr17	0	MIMAT0004494	57918678	57918692	-
hsa-miR-21-5p	9.799698	10.068412	11.980919	11.149474	10.775758	11.149474	11.149474	11.381484	11.689075	10.299501	P	P	P	P	P	P	P	P	P	P	TCAACATCAGTCTGATAAGC	chr17	0	MIMAT0000076	57918636	57918655	-
hsa-miR-210	-2.648855	3.4914849	3.2439291	-2.776655	5.7091556	1.8071439	4.4500647	-3.2875357	-0.18364382	3.463002	P	A	P	A	P	P	P	A	P	P	TCAGCCGCTGTCACAC	chr11	0	MIMAT0000267	568175	568161	+
hsa-miR-211-3p	-2.648855	1.8294328	2.2300243	-2.776655	1.8294328	2.1369944	1.6758977	2.4256685	2.0686424	1.9537476	P	A	P	A	P	P	P	P	P	P	GCACCCCTTTGCTG	chr15	0	MIMAT0022694	31357317	31357305	+
hsa-miR-211-5p	-2.648855	-3.283967	-3.228434	-2.776655	-3.3219337	-3.1037087	-3.2246323	-3.2875357	-3.2930183	-3.3007996	A	A	A	A	A	A	A	A	A	A	AGGCGAAGGATGACAAAGGGA	chr15	0	MIMAT0000268	31357281	31357261	+
hsa-miR-2110	-2.648855	-3.283967	-3.228434	-2.776655	-3.3219337	-3.1037087	-3.2246323	-3.2875357	-3.2930183	-3.3007996	A	A	A	A	A	A	A	A	A	A	CACTCAGCGGCCG	chr10	0	MIMAT0010133	115933892	115933881	+
hsa-miR-2113	-2.648855	-3.283967	-3.228434	-2.776655	-3.3219337	-3.1037087	-3.2246323	-3.2875357	-3.2930183	-3.3007996	A	A	A	A	A	A	A	A	A	A	GTGACAGAGCCAAGC	chr6	0	MIMAT0009206	98472469	98472482	-
hsa-miR-2114-3p	-2.648855	-3.283967	-3.228434	-2.776655	-3.3219337	-3.1037087	-3.2246323	-3.2875357	-3.2930183	-3.3007996	A	A	A	A	A	A	A	A	A	A	AAGTCCCTTGCTTGAGG	chrX	0	MIMAT0011157	149396291	149396307	-
hsa-miR-2114-5p	-2.648855	-3.283967	-3.228434	-2.776655	-3.3219337	-3.1037087	-3.2246323	-3.2875357	-3.2930183	-3.3007996	A	A	A	A	A	A	A	A	A	A	GACCGCTTCAAGGAA	chrX	0	MIMAT0011156	149396258	149396272	-
hsa-miR-2115-3p	-2.648855	-3.283967	-3.228434	-2.776655	-3.3219337	-3.1037087	-3.2246323	-3.2875357	-3.2930183	-3.3007996	A	A	A	A	A	A	A	A	A	A	CTAGCCTCCATGAATTCT	chr3	0	MIMAT0011159	48357928	48357911	+
hsa-miR-2115-5p	-2.648855	-3.283967	-3.228434	-2.776655	-3.3219337	-3.1037087	-3.2246323	-3.2875357	-3.2930183	-3.3007996	A	A	A	A	A	A	A	A	A	A	TCCATCAGGAGTCATGG	chr3	0	MIMAT0011158	48357891	48357875	+
hsa-miR-2116-3p	4.764155	0.8586019	-3.228434	-2.776655	-2.88562	-3.1037087	0.865642	-3.2875357	-3.2930183	0.55907226	P	P	A	A	P	A	P	A	A	P	GGGAGTTCTTGGCATG	chr15	0	MIMAT0011161	59463452	59463437	+
hsa-miR-2116-5p	-2.648855	-3.283967	-3.228434	-2.776655	-3.3219337	-3.1037087	-3.2246323	-3.2875357	-3.2930183	-3.3007996	A	A	A	A	A	A	A	A	A	A	AGACCTCCTATGCTAAGAA	chr15	0	MIMAT0011160	59463415	59463397	+
hsa-miR-2117	-2.648855	-3.283967	-3.228434	-2.776655	-3.3219337	-3.1037087	-3.2246323	-3.2875357	-3.2930183	-3.3007996	A	A	A	A	A	A	A	A	A	A	CTGTCCTTGGCAAAGA	chr17	0	MIMAT0011162	41522230	41522244	-
hsa-miR-212-3p	-2.648855	-3.283967	-3.228434	-2.776655	-2.8452537	-3.1037087	-3.2246323	-3.2875357	-3.2930183	-3.3007996	A	A	A	A	P	A	A	A	A	A	GGCCGTGACTGGAGAC	chr17	0	MIMAT0000269	1953655	1953640	+
hsa-miR-212-5p	-2.648855	-3.283967	-3.228434	-2.776655	-3.3219337	-3.1037087	-3.2246323	-3.2875357	-3.2930183	-3.3007996	A	A	A	A	A	A	A	A	A	A	AGTAAGCAGTCTAGAGCC	chr17	0	MIMAT0022695	1953617	1953601	+
hsa-miR-214-3p	-2.648855	-3.283967	-3.228434	-2.776655	-3.3219337	-3.1037087	-3.2246323	-0.7445098	-0.6101955	-3.3007996	A	A	A	A	A	A	A	P	P	A	ACTGCCTGTCTGT	chr1	0	MIMAT0000271	172108029	172108017	+
hsa-miR-214-5p	-2.648855	-3.283967	-3.228434	-2.776655	-3.3219337	-3.1037087	-3.2246323	-3.2875357	-3.2930183	-3.3007996	A	A	A	A	A	A	A	A	A	A	GCACAGCAAGTGTAGACA	chr1	0	MIMAT0004564	172107988	172107971	+
hsa-miR-215	6.9929695	8.000446	8.186119	7.235391	8.72388	6.670141	6.9714932	7.8545384	7.896076	8.080822	P	P	P	P	P	P	P	P	P	P	GTCTGTCAATTCATAGGTCAT	chr1	0	MIMAT0000272	220291241	220291222	+
hsa-miR-216a-3p	-2.648855	-3.283967	-3.228434	-2.776655	-3.3219337	-3.1037087	-3.2246323	-3.2875357	-3.2930183	-3.3007996	A	A	A	A	A	A	A	A	A	A	ATAATCCCAGAGACCACT	chr2	0	MIMAT0022844	56216163	56216147	+
hsa-miR-216a-5p	-2.648855	-3.283967	-3.228434	-2.776655	-3.3219337	-3.1037087	-3.2246323	-3.2875357	-3.2930183	-3.3007996	A	A	A	A	A	A	A	A	A	A	TCACAGTTGCCAGCTG	chr2	0	MIMAT0000273	56216124	56216109	+
hsa-miR-216b	-2.648855	-3.283967	-3.228434	-2.776655	-3.3219337	-3.1037087	-3.2246323	-3.2875357	-3.2930183	-3.3007996	A	A	A	A	A	A	A	A	A	A	TCACATTTGCCTGCAG	chr2	0	MIMAT0004959	56227880	56227866	+
hsa-miR-217	-2.648855	-3.283967	-3.228434	-2.776655	-3.3219337	-3.1037087	-3.2246323	-3.2875357	-3.2930183	-3.3007996	A	A	A	A	A	A	A	A	A	A	TCCAATCAGTTCCTGAT	chr2	0	MIMAT0000274	56210158	56210143	+
hsa-miR-218-1-3p	-2.648855	-3.283967	-3.228434	-2.776655	-3.3219337	-3.1037087	-3.2246323	-3.2875357	-3.2930183	-3.3007996	A	A	A	A	A	A	A	A	A	A	CCATGGTGCTTGACG	chr4	0	MIMAT0004565	20529972	20529986	-
hsa-miR-218-2-3p	-2.648855	-3.283967	-3.228434	-2.776655	-3.3219337	-3.1037087	-3.2246323	-3.2875357	-3.2930183	-3.3007996	A	A	A	A	A	A	A	A	A	A	CGCGGTGCTTGACA	chr5	0	MIMAT0004566	168195238	168195225	+
hsa-miR-218-5p	-2.648855	-3.283967	-3.228434	-2.776655	-3.3219337	-3.1037087	-3.2246323	-3.2875357	-3.2930183	-3.3007996	A	A	A	A	A	A	A	A	A	A	ACATGGTTAGATCAAGCACA	chr4	0	MIMAT0000275	20529923	20529942	-
hsa-miR-219-1-3p	-2.648855	-3.283967	-3.228434	-2.776655	-3.3219337	-3.1037087	-3.2246323	-3.2875357	-3.2930183	-3.3007996	A	A	A	A	A	A	A	A	A	A	CGGGACGTCCAGAC	chr6	0	MIMAT0004567	33175682	33175694	-
hsa-miR-219-2-3p	-2.648855	-3.283967	-3.228434	-2.776655	-3.3219337	-3.1037087	-3.2246323	-3.2875357	-3.2930183	-3.3007996	A	A	A	A	A	A	A	A	A	A	ACAGATGTCCAGCCAC	chr9	0	MIMAT0004675	131154979	131154965	+
hsa-miR-219-5p	-2.648855	-3.283967	-3.228434	-2.776655	-2.796605	-3.1037087	-3.2246323	-3.2875357	-3.2930183	-0.7484718	A	A	A	A	P	A	A	A	A	P	AGAATTGCGTTTGGACAATCA	chr6	0	MIMAT0000276	33283610	33283630	-
hsa-miR-22-3p	4.876758	2.280069	4.2902193	6.5820436	4.9145465	5.5888076	5.5517917	5.236654	5.1720047	2.6149461	P	P	P	P	P	P	P	P	P	P	ACAGTTCTTCAACTGGCAG	chr17	0	MIMAT0000077	1617270	1617252	+
hsa-miR-22-5p	-2.648855	-3.283967	-3.228434	-2.776655	-3.3219337	-3.1037087	-3.2246323	-3.2875357	-3.2930183	-3.3007996	A	A	A	A	A	A	A	A	A	A	TAAAGCTTGCCACTGAAG	chr17	0	MIMAT0004495	1617232	1617215	+
hsa-miR-221-3p	-2.648855	1.5049789	2.123782	-2.776655	3.5475912	4.1966176	1.4338042	3.339074	4.468577	1.6127156	P	A	P	A	P	P	P	P	P	P	GAAACCCAGCAGACAATGT	chrX	0	MIMAT0000278	45605671	45605653	+
hsa-miR-221-5p	-2.648855	-3.283967	-3.228434	-2.776655	-2.8362534	-3.1037087	-3.2246323	-0.6540799	0.40545177	-3.3007996	A	A	A	A	P	A	A	P	P	A	AAATCTACATTGTATGCCAGG	chrX	0	MIMAT0004568	45605630	45605610	+
hsa-miR-222-3p	-2.648855	-0.18364382	0.605441	-2.776655	1.7126065	2.0379372	-3.2246323	2.5310786	2.601301	-0.68131644	P	A	P	A	P	P	A	P	P	P	ACCCAGTAGCCAG	chrX	0	MIMAT0000279	45606509	45606497	+
hsa-miR-222-5p	-2.648855	-3.283967	-3.228434	-2.776655	-3.3219337	-3.1037087	-3.2246323	-3.2875357	-3.2930183	-3.3007996	A	A	A	A	A	A	A	A	A	A	AGGATCTACACTGGCTA	chrX	0	MIMAT0004569	45606472	45606456	+
hsa-miR-223-3p	6.744573	2.3929484	3.158031	6.2547655	4.804616	5.1125574	7.896076	6.0509543	6.117098	3.0896668	P	P	P	P	P	P	P	P	P	P	TGGGGTATTTGACAAACTGAC	chrX	0	MIMAT0000280	65238780	65238800	-
hsa-miR-223-5p	-2.648855	-3.283967	-3.228434	-2.776655	-3.3219337	-3.1037087	-3.2246323	-3.2875357	-3.2930183	-3.3007996	A	A	A	A	A	A	A	A	A	A	AACTCAGCTTGTCAAATACACG	chrX	0	MIMAT0004570	65238737	65238758	-
hsa-miR-224-3p	-2.648855	-3.283967	-3.228434	-2.776655	-3.3219337	-3.1037087	-3.2246323	-0.7350028	0.5656614	-3.3007996	A	A	A	A	A	A	A	P	P	A	TGTAGTCACTAGGGCAC	chrX	0	MIMAT0009198	151127124	151127108	+
hsa-miR-224-5p	-2.648855	4.9276896	5.09152	3.5068238	2.4604855	4.2039146	4.4398217	5.761632	5.9936805	5.077321	P	A	P	P	P	P	P	P	P	P	AACGGAACCACTAGTGACTT	chrX	0	MIMAT0000281	151127077	151127058	+
hsa-miR-2276	-2.648855	3.012813	3.1808033	4.4398217	2.290928	2.9863663	3.298445	3.1016688	3.1016688	3.1498897	P	A	P	P	P	P	P	P	P	P	CCTCGCCTCTGACA	chr13	0	MIMAT0011775	24736617	24736629	-
hsa-miR-2277-3p	-2.648855	-3.283967	-3.228434	-2.776655	-3.3219337	-3.1037087	-3.2246323	-3.2875357	-3.2930183	-3.3007996	A	A	A	A	A	A	A	A	A	A	GAGCCAGGCAGGG	chr5	0	MIMAT0011777	92956480	92956468	+
hsa-miR-2277-5p	-2.648855	-3.283967	-3.228434	-2.776655	-3.3219337	-3.1037087	-3.2246323	-3.2875357	-3.2930183	-3.3007996	A	A	A	A	A	A	A	A	A	A	GACTGGCAGCGCT	chr5	0	MIMAT0017352	92956442	92956431	+
hsa-miR-2278	-2.648855	-3.283967	-3.228434	-2.776655	-3.3219337	-3.1037087	-3.2246323	-3.2875357	-3.2930183	-3.3007996	A	A	A	A	A	A	A	A	A	A	CCAGGCAACACACAC	chr9	0	MIMAT0011778	97572267	97572280	-
hsa-miR-2355-3p	-2.648855	-3.283967	-3.228434	-2.776655	-3.3219337	-3.1037087	-3.2246323	-3.2875357	-3.2930183	-3.3007996	A	A	A	A	A	A	A	A	A	A	ATCTCCAAACAGCAAGG	chr2	0	MIMAT0017950	207974785	207974770	+
hsa-miR-2355-5p	-2.648855	-3.283967	-3.228434	-2.776655	-3.3219337	-3.1037087	-3.2246323	-3.2875357	-3.2930183	-3.3007996	A	A	A	A	A	A	A	A	A	A	TTGTCCATTGTATCTGGG	chr2	0	MIMAT0016895	207974741	207974724	+
hsa-miR-2392	-2.648855	3.1016688	3.0714412	-2.776655	1.7997011	1.7339995	2.5792506	2.5502174	3.0652363	2.4942222	P	A	P	A	P	P	P	P	P	P	CACCTCTCACCCCC	chr14	0	MIMAT0019043	101280895	101280907	-
hsa-miR-23a-3p	7.2062917	7.8545384	7.974024	7.834588	7.9366636	8.858694	7.911773	8.329982	8.575595	7.9366636	P	P	P	P	P	P	P	P	P	P	GGAAATCCCTGGCAATGT	chr19	0	MIMAT0000078	13947465	13947448	+
hsa-miR-23a-5p	-2.648855	-3.283967	-3.228434	-2.776655	-3.3219337	-3.1037087	-3.2246323	-3.2875357	-3.2930183	-3.3007996	A	A	A	A	A	A	A	A	A	A	AAATCCCATCCCCAG	chr19	0	MIMAT0004496	13947430	13947416	+
hsa-miR-23b-3p	5.4050336	5.566213	5.3807807	6.5629687	6.5428495	7.49347	5.447937	5.642289	5.624128	5.746145	P	P	P	P	P	P	P	P	P	P	GGTAATCCCTGGCAATG	chr9	0	MIMAT0000418	97847551	97847567	-
hsa-miR-23b-5p	-2.648855	-3.283967	-3.228434	-2.776655	-3.3219337	-3.1037087	-3.2246323	-3.2875357	-3.2930183	-3.3007996	A	A	A	A	A	A	A	A	A	A	AAATCAGCATGCCAGGAACC	chr9	0	MIMAT0004587	97847511	97847530	-
hsa-miR-23c	4.819056	1.6464021	0.50573575	4.2902193	-0.80677706	-3.1037087	0.6205756	0.82801825	-3.2930183	0.6658924	P	P	P	P	P	A	P	P	A	P	GGGTAATCACTGGCAA	chrX	0	MIMAT0018000	20035292	20035278	+
hsa-miR-24-1-5p	-2.648855	-3.283967	-3.228434	-2.776655	-3.3219337	-3.1037087	-3.2246323	-3.2875357	-3.2930183	-3.3007996	A	A	A	A	A	A	A	A	A	A	ACTGATATCAGCTCAGTAGGC	chr9	0	MIMAT0000079	96888131	96888151	-
hsa-miR-24-2-5p	-2.648855	-3.283967	-3.228434	-2.776655	-3.3219337	-3.1037087	-3.2246323	-3.2875357	-3.2930183	-3.3007996	A	A	A	A	A	A	A	A	A	A	CTGTGTTTCAGCTCA	chr19	0	MIMAT0004497	13947134	13947120	+
hsa-miR-24-3p	5.789399	6.210128	6.0509543	6.792814	6.76243	8.050984	6.186453	6.728718	6.9929695	6.272896	P	P	P	P	P	P	P	P	P	P	CTGTTCCTGCTGAACTGA	chr9	0	MIMAT0000080	97848350	97848367	-
hsa-miR-2467-3p	-2.648855	-3.283967	-3.228434	-2.776655	-3.3219337	-3.1037087	-3.2246323	-3.2875357	-3.2930183	-3.3007996	A	A	A	A	A	A	A	A	A	A	CCTGAGCCTCTCTGC	chr2	0	MIMAT0019953	240273491	240273478	+
hsa-miR-2467-5p	-2.648855	-3.283967	-3.228434	-2.776655	-3.3219337	-3.1037087	-3.2246323	-3.2875357	-3.2930183	-3.3007996	A	A	A	A	A	A	A	A	A	A	GAGCCAAGGCTAACAG	chr2	0	MIMAT0019952	240273452	240273438	+
hsa-miR-25-3p	4.276552	5.09152	6.2974033	5.1125574	6.6270022	5.09152	5.881917	5.789399	5.881917	5.2747607	P	P	P	P	P	P	P	P	P	P	TCAGACCGAGACAAGTGC	chr7	0	MIMAT0000081	99691255	99691238	+
hsa-miR-25-5p	-2.648855	-3.283967	-3.228434	-2.776655	-3.3219337	-3.1037087	-3.2246323	-3.2875357	-3.2930183	-3.3007996	A	A	A	A	A	A	A	A	A	A	CAATTGCCCAAGTCTCC	chr7	0	MIMAT0004498	99691216	99691200	+
hsa-miR-2681-3p	-2.648855	-3.283967	-3.228434	-2.776655	-3.3219337	-3.1037087	-3.2246323	-3.2875357	-3.2930183	-3.3007996	A	A	A	A	A	A	A	A	A	A	GTGCTTTACCAACTCCA	chr13	0	MIMAT0013516	102620073	102620057	+
hsa-miR-2681-5p	-2.648855	-3.283967	-3.228434	-2.776655	-3.3219337	-3.1037087	-3.2246323	-3.2875357	-3.2930183	-3.3007996	A	A	A	A	A	A	A	A	A	A	AGTCTCCTGGAGGTGG	chr13	0	MIMAT0013515	102620034	102620019	+
hsa-miR-2682-3p	-2.648855	-3.283967	-3.228434	-2.776655	-3.3219337	-3.1037087	-3.2246323	-3.2875357	-3.2930183	-3.3007996	A	A	A	A	A	A	A	A	A	A	GGAAGACAGCGCTG	chr1	0	MIMAT0013518	98510878	98510865	+
hsa-miR-2682-5p	-2.648855	-3.283967	-3.228434	-2.776655	-3.3219337	-3.1037087	-3.2246323	-3.2875357	-3.2930183	-3.3007996	A	A	A	A	A	A	A	A	A	A	GACGTCTGAACAGTCA	chr1	0	MIMAT0013517	98510842	98510827	+
hsa-miR-26a-1-3p	-2.648855	-3.283967	-3.228434	-2.776655	-3.3219337	-3.1037087	-3.2246323	-3.2875357	-3.2930183	-3.3007996	A	A	A	A	A	A	A	A	A	A	CGTGCAAGTAACCAAGAATAG	chr3	0	MIMAT0004499	38010944	38010964	-
hsa-miR-26a-2-3p	-2.648855	-3.283967	-3.228434	-2.776655	-3.3219337	-3.1037087	-3.2246323	-3.2875357	-3.2930183	-3.3007996	A	A	A	A	A	A	A	A	A	A	GAAACAAGTAATCAAGAATAGG	chr12	0	MIMAT0004681	58218464	58218443	+
hsa-miR-26a-5p	4.4500647	6.0814	6.098758	6.0509543	5.5517917	6.0509543	5.726676	5.881917	5.820075	6.117098	P	P	P	P	P	P	P	P	P	P	AGCCTATCCTGGATT	chr3	0	MIMAT0000082	38010911	38010925	-
hsa-miR-26b-3p	-2.648855	-3.283967	-3.228434	-2.776655	-3.3219337	-3.1037087	-3.2246323	-3.2875357	-3.2930183	-3.3007996	A	A	A	A	A	A	A	A	A	A	GAGCCAAGTAATGGAGAACA	chr2	0	MIMAT0004500	219267417	219267436	-
hsa-miR-26b-5p	4.1966176	5.4210057	5.5888076	5.447937	6.728718	6.117098	5.461839	5.6142983	5.761632	5.642289	P	P	P	P	P	P	P	P	P	P	ACCTATCCTGAATTACTTGA	chr2	0	MIMAT0000083	219267381	219267400	-
hsa-miR-27a-3p	7.1315203	7.235391	7.796193	7.5670285	7.7614794	8.245138	7.6081576	7.974024	8.110848	7.1118226	P	P	P	P	P	P	P	P	P	P	GCGGAACTTAGCCACTG	chr19	0	MIMAT0000084	13947324	13947308	+
hsa-miR-27a-5p	-2.648855	-3.283967	-3.228434	-2.776655	-3.3219337	-3.1037087	-3.2246323	-3.2875357	-3.2930183	-3.3007996	A	A	A	A	A	A	A	A	A	A	TGCTCACAAGCAGCTA	chr19	0	MIMAT0004501	13947284	13947269	+
hsa-miR-27b-3p	6.1428723	5.761632	5.9606557	6.744573	6.927074	7.5190043	5.669344	5.9936805	6.0814	5.820075	P	P	P	P	P	P	P	P	P	P	GCAGAACTTAGCCACTGT	chr9	0	MIMAT0000419	97847790	97847807	-
hsa-miR-27b-5p	-2.648855	-3.283967	-3.228434	-2.776655	-3.3219337	-3.1037087	-3.2246323	-3.2875357	-3.2930183	-3.3007996	A	A	A	A	A	A	A	A	A	A	GTTCACCAATCAGCTAA	chr9	0	MIMAT0004588	97847750	97847766	-
hsa-miR-28-3p	-2.648855	-3.283967	-3.228434	-2.776655	-3.3219337	-3.1037087	-3.2246323	-3.2875357	-3.2930183	-3.3007996	A	A	A	A	A	A	A	A	A	A	TCCAGGAGCTCACA	chr3	0	MIMAT0004502	188406631	188406643	-
hsa-miR-28-5p	-2.648855	0.702704	1.9537476	-2.776655	2.5058844	1.7631239	1.3092414	1.6018006	2.2187138	1.5589477	P	A	P	A	P	P	P	P	P	P	CTCAATAGACTGTGAGCTCC	chr3	0	MIMAT0000085	189889278	189889297	-
hsa-miR-2861	8.72388	8.459814	7.911773	8.575595	7.796193	8.000446	8.389546	7.834588	7.796193	8.289571	P	P	P	P	P	P	P	P	P	P	CCGCCCACCGC	chr9	0	MIMAT0013802	130548259	130548268	-
hsa-miR-2909	-2.648855	-3.283967	-3.228434	-2.776655	-3.3219337	-3.1037087	-3.2246323	-3.2875357	-3.2930183	-3.3007996	A	A	A	A	A	A	A	A	A	A	CCAAGAGATGTTGGCC	chr17	0	MIMAT0013863	35391051	35391065	-
hsa-miR-296-3p	-2.648855	-3.283967	-3.228434	-2.776655	-3.3219337	-3.1037087	-3.2246323	-3.2875357	-3.2930183	-3.3007996	A	A	A	A	A	A	A	A	A	A	GGAGAGCCTCCAC	chr20	0	MIMAT0004679	57392738	57392727	+
hsa-miR-296-5p	4.2227526	3.1927457	2.3854127	-2.776655	2.2381973	1.9621273	2.4001698	2.4139633	1.9877379	3.1016688	P	P	P	A	P	P	P	P	P	P	ACAGGATTGAGGGGGG	chr20	0	MIMAT0000690	56826098	56826083	+
hsa-miR-2964a-3p	-2.648855	-3.283967	-3.228434	-2.776655	-3.3219337	-3.1037087	-3.2246323	-3.2875357	-3.2930183	-3.3007996	A	A	A	A	A	A	A	A	A	A	ACTGATTGTCCAAACGC	chr9	0	MIMAT0019748	131154962	131154977	-
hsa-miR-2964a-5p	-2.648855	-3.283967	-3.228434	-2.776655	-3.3219337	-3.1037087	-3.2246323	-3.2875357	-3.2930183	-3.3007996	A	A	A	A	A	A	A	A	A	A	CGAGAATTGTGGCTGG	chr9	0	MIMAT0019747	131154920	131154934	-
hsa-miR-297	-2.648855	-3.283967	-3.228434	-2.776655	-3.3219337	-3.1037087	-3.2246323	-3.2875357	-3.2930183	-3.3007996	A	A	A	A	A	A	A	A	A	A	CATGCACATGCACACAT	chr4	0	MIMAT0004450	111781761	111781746	+
hsa-miR-298	-2.648855	-0.6507442	-3.228434	-2.776655	-2.273827	-3.1037087	-3.2246323	-0.68131644	-1.8563447	-0.6859933	P	A	A	A	P	A	A	P	P	P	TGGGAGAACCTCCCTG	chr20	0	MIMAT0004901	57393314	57393300	+
hsa-miR-299-3p	-2.648855	-3.283967	-3.228434	-2.776655	-3.3219337	-3.1037087	-3.2246323	-3.2875357	-3.2930183	-3.3007996	A	A	A	A	A	A	A	A	A	A	AAGCGGTTTACCATCCCA	chr14	0	MIMAT0000687	101490174	101490190	-
hsa-miR-299-5p	-2.648855	-3.283967	-3.228434	-2.776655	-3.3219337	-3.1037087	-3.2246323	-3.2875357	-3.2930183	-3.3007996	A	A	A	A	A	A	A	A	A	A	ATGTATGTGGGACGGTAAAC	chr14	0	MIMAT0002890	101490140	101490158	-
hsa-miR-29a-3p	7.9366636	8.643928	9.972145	8.808344	9.85167	8.110848	9.1299095	9.52704	9.385935	8.72388	P	P	P	P	P	P	P	P	P	P	TAACCGATTTCAGATGGTGC	chr7	0	MIMAT0000086	130561568	130561549	+
hsa-miR-29a-5p	-2.648855	-3.283967	-3.228434	-2.776655	-3.3219337	-3.1037087	-3.2246323	-3.2875357	-3.2930183	-3.3007996	A	A	A	A	A	A	A	A	A	A	CTGAACACCAAAAGAAATCAGT	chr7	0	MIMAT0004503	130561530	130561509	+
hsa-miR-29b-1-5p	-2.648855	-3.283967	0.32155266	-2.776655	-2.9220715	-3.1037087	-3.2246323	-3.2875357	-3.2930183	-3.3007996	A	A	P	A	P	A	A	A	A	A	TCTAAACCACCATATGAAACCAG	chr7	0	MIMAT0004514	130562250	130562228	+
hsa-miR-29b-2-5p	-2.648855	-3.283967	-3.228434	-2.776655	-3.3219337	-3.1037087	-3.2246323	-3.2875357	-3.2930183	-3.3007996	A	A	A	A	A	A	A	A	A	A	CTAAGCCACCATGTGA	chr1	0	MIMAT0004515	207975819	207975804	+
hsa-miR-29b-3p	7.629966	8.025689	8.858694	8.000446	9.1299095	7.4406977	8.110848	8.500571	8.808344	8.000446	P	P	P	P	P	P	P	P	P	P	AACACTGATTTCAAATGGTGC	chr1	0	MIMAT0000100	207975861	207975841	+
hsa-miR-29c-3p	6.341209	6.5084763	7.2062917	7.3082137	6.670141	6.642713	6.855977	6.744573	6.744573	6.5629687	P	P	P	P	P	P	P	P	P	P	TAACCGATTTCAAATGGTGCTA	chr1	0	MIMAT0000681	207975271	207975250	+
hsa-miR-29c-5p	-2.648855	-3.283967	-3.228434	-2.776655	-3.3219337	-3.1037087	-3.2246323	-3.2875357	-3.2930183	-3.3007996	A	A	A	A	A	A	A	A	A	A	GAACACCAGGAGAAATCGGT	chr1	0	MIMAT0004673	207975233	207975214	+
hsa-miR-300	-2.648855	-3.283967	-3.228434	-2.776655	-3.3219337	-3.1037087	-3.2246323	-3.2875357	-3.2930183	-3.3007996	A	A	A	A	A	A	A	A	A	A	AGAGAGAGTCTGCCCT	chr14	0	MIMAT0004903	101507758	101507772	-
hsa-miR-301a-3p	-2.648855	1.5391191	-3.228434	-2.776655	2.3583894	3.2630925	-3.2246323	-3.2875357	0.38462964	1.6914909	P	A	A	A	P	P	A	A	P	P	GCTTTGACAATACTATTGCAC	chr17	0	MIMAT0000688	54583351	54583331	+
hsa-miR-301a-5p	-2.648855	-3.283967	-3.228434	-2.776655	-3.3219337	-3.1037087	-3.2246323	-3.2875357	-3.2930183	-3.3007996	A	A	A	A	A	A	A	A	A	A	AGTAGTGCAATAAAGTCAGA	chr17	0	MIMAT0022696	57228531	57228513	+
hsa-miR-301b	-2.648855	-3.283967	-3.228434	-2.776655	-2.8543131	-3.1037087	-3.2246323	-3.2875357	-3.2930183	-3.3007996	A	A	A	A	P	A	A	A	A	A	GCTTTGACAATATCATTGCAC	chr22	0	MIMAT0004958	22007317	22007336	-
hsa-miR-302a-3p	-2.648855	-3.283967	-3.228434	-2.776655	-3.3219337	-3.1037087	-3.2246323	-3.2875357	-3.2930183	-3.3007996	A	A	A	A	A	A	A	A	A	A	TCACCAAAACATGGAAGCAC	chr4	0	MIMAT0000684	113569404	113569385	+
hsa-miR-302a-5p	-2.648855	-3.283967	-3.228434	-2.776655	-3.3219337	-3.1037087	-3.2246323	-3.2875357	-3.2930183	-3.3007996	A	A	A	A	A	A	A	A	A	A	AGCAAGTACATCCACGTTT	chr4	0	MIMAT0000683	113569366	113569348	+
hsa-miR-302b-3p	-2.648855	-3.283967	-3.228434	-2.776655	-3.3219337	-3.1037087	-3.2246323	-3.2875357	-3.2930183	-3.3007996	A	A	A	A	A	A	A	A	A	A	CTACTAAAACATGGAAGCACT	chr4	0	MIMAT0000715	113569709	113569689	+
hsa-miR-302b-5p	-2.648855	-3.283967	-3.228434	-2.776655	-3.3219337	-3.1037087	-3.2246323	-3.2875357	-3.2930183	-3.3007996	A	A	A	A	A	A	A	A	A	A	GAAAGCACTTCCATGTTAAAG	chr4	0	MIMAT0000714	113569672	113569652	+
hsa-miR-302c-3p	-2.648855	-3.283967	-3.228434	-2.776655	-3.3219337	-3.1037087	-3.2246323	-3.2875357	-3.2930183	-3.3007996	A	A	A	A	A	A	A	A	A	A	CCACTGAAACATGGAAGCAC	chr4	0	MIMAT0000717	113569583	113569564	+
hsa-miR-302c-5p	-2.648855	-3.283967	-3.228434	-2.776655	-3.3219337	-3.1037087	-3.2246323	-3.2875357	-3.2930183	-3.3007996	A	A	A	A	A	A	A	A	A	A	CAGCAGGTACCCCC	chr4	0	MIMAT0000716	113569547	113569534	+
hsa-miR-302d-3p	-2.648855	-3.283967	-3.228434	-2.776655	-3.3219337	-3.1037087	-3.2246323	-3.2875357	-3.2930183	-3.3007996	A	A	A	A	A	A	A	A	A	A	ACACTCAAACATGGAAGCA	chr4	0	MIMAT0000718	113569225	113569207	+
hsa-miR-302d-5p	-2.648855	-3.283967	-3.228434	-2.776655	-3.3219337	-3.1037087	-3.2246323	-3.2875357	-3.2930183	-3.3007996	A	A	A	A	A	A	A	A	A	A	GCAAGTGCCTCCAT	chr4	0	MIMAT0004685	113569186	113569173	+
hsa-miR-302e	-2.648855	-3.283967	-3.228434	-2.776655	-3.3219337	-3.1037087	-3.2246323	-3.2875357	-3.2930183	-3.3007996	A	A	A	A	A	A	A	A	A	A	AAGCATGGAAGCACTTA	chr11	0	MIMAT0005931	7256003	7256018	-
hsa-miR-302f	-2.648855	-3.283967	-3.228434	-2.776655	-3.3219337	-3.1037087	-3.2246323	-3.2875357	-3.2930183	-3.3007996	A	A	A	A	A	A	A	A	A	A	AAACATGGAAGCAATTA	chr18	0	MIMAT0005932	27878903	27878918	-
hsa-miR-3064-3p	-2.648855	-3.283967	-3.228434	-2.776655	-3.3219337	-3.1037087	-3.2246323	-3.2875357	-3.2930183	-3.3007996	A	A	A	A	A	A	A	A	A	A	TGTAAGGTGTTGCAGTG	chr17	0	MIMAT0019865	62496956	62496941	+
hsa-miR-3064-5p	-2.648855	-3.283967	-3.228434	-2.776655	-3.3219337	-3.1037087	-3.2246323	-3.2875357	-3.2930183	-3.3007996	A	A	A	A	A	A	A	A	A	A	TTGCACACCACAACAG	chr17	0	MIMAT0019864	62496914	62496900	+
hsa-miR-3065-3p	-2.648855	-3.283967	-3.228434	-2.776655	-3.3219337	-3.1037087	-3.2246323	-3.2875357	-3.2930183	-3.3007996	A	A	A	A	A	A	A	A	A	A	CTCCAACAATATCCTGGT	chr17	0	MIMAT0015378	79099732	79099748	-
hsa-miR-3065-5p	-2.648855	-3.283967	-3.228434	-2.776655	-3.3219337	-3.1037087	-3.2246323	-3.2875357	-3.2930183	-3.3007996	A	A	A	A	A	A	A	A	A	A	TCCAGCATCAGTGATTTT	chr17	0	MIMAT0015066	79099692	79099708	-
hsa-miR-3074-3p	-2.648855	-3.283967	-3.228434	-2.776655	-3.3219337	-3.1037087	-3.2246323	-3.2875357	-3.2930183	-3.3007996	A	A	A	A	A	A	A	A	A	A	CGGTGCCTACTGAGC	chr9	0	MIMAT0015027	97848366	97848352	+
hsa-miR-3074-5p	-2.648855	-3.283967	-3.228434	-2.776655	-3.3219337	-3.1037087	-3.2246323	-3.2875357	-3.2930183	-3.3007996	A	A	A	A	A	A	A	A	A	A	CTGGCTCAGTTCAGC	chr9	0	MIMAT0019208	97848327	97848314	+
hsa-miR-30a-3p	-2.648855	-3.283967	-3.228434	-2.776655	-3.3219337	-3.1037087	-3.2246323	-3.2875357	-3.2930183	-3.3007996	A	A	A	A	A	A	A	A	A	A	GCTGCAAACATCCGACT	chr6	0	MIMAT0000088	72113321	72113305	+
hsa-miR-30a-5p	-2.648855	0.41443017	-3.228434	-2.776655	-2.3172665	-3.1037087	-3.2246323	0.61540526	-0.7445098	-0.18364382	P	A	A	A	P	A	A	P	P	P	CTTCCAGTCGAGGATG	chr6	0	MIMAT0000087	72113280	72113265	+
hsa-miR-30b-3p	-2.648855	-3.283967	-3.228434	-2.776655	-3.3219337	-3.1037087	-3.2246323	-3.2875357	-3.2930183	-3.3007996	A	A	A	A	A	A	A	A	A	A	GAAGTAAACATCCACCTCC	chr8	0	MIMAT0004589	135812838	135812820	+
hsa-miR-30b-5p	6.0509543	7.3941483	6.6024613	6.3629174	7.3082137	6.098758	5.690699	6.4176373	6.4906898	7.3941483	P	P	P	P	P	P	P	P	P	P	AGCTGAGTGTAGGATGTT	chr8	0	MIMAT0000420	135812800	135812783	+
hsa-miR-30c-1-3p	-2.648855	-3.283967	-3.228434	-2.776655	-3.3219337	-3.1037087	-3.2246323	-3.2875357	-3.2930183	-3.3007996	A	A	A	A	A	A	A	A	A	A	GGAGTAAACAACCCTCTCC	chr1	0	MIMAT0004674	41223014	41223032	-
hsa-miR-30c-2-3p	-2.648855	-3.283967	-3.228434	-2.776655	-3.3219337	-3.1037087	-3.2246323	-3.2875357	-3.2930183	-3.3007996	A	A	A	A	A	A	A	A	A	A	AGAGTAAACAGCCTTCTCC	chr6	0	MIMAT0004550	72086730	72086712	+
hsa-miR-30c-5p	4.0611734	4.2902193	4.1303787	4.1728096	4.8632517	3.3087888	3.206471	4.309486	4.4398217	4.40246	P	P	P	P	P	P	P	P	P	P	GCTGAGAGTGTAGGATGT	chr1	0	MIMAT0000244	41222977	41222994	-
hsa-miR-30d-3p	-2.648855	-3.283967	-3.228434	-2.776655	-3.3219337	-3.1037087	-3.2246323	-3.2875357	-3.2930183	-3.3007996	A	A	A	A	A	A	A	A	A	A	GCAGCAAACATCTGACTGA	chr8	0	MIMAT0004551	135817185	135817167	+
hsa-miR-30d-5p	-2.648855	5.2880254	4.468577	4.374294	5.2191625	4.309486	3.3706496	4.08849	4.2039146	5.236654	P	A	P	P	P	P	P	P	P	P	CTTCCAGTCGGGGA	chr8	0	MIMAT0000245	135817145	135817132	+
hsa-miR-30e-3p	-2.648855	-3.283967	-3.228434	-2.776655	-2.7858377	-3.1037087	-3.2246323	-3.2875357	-3.2930183	-3.3007996	A	A	A	A	P	A	A	A	A	A	GCTGTAAACATCCGACTG	chr1	0	MIMAT0000693	41220089	41220106	-
hsa-miR-30e-5p	-2.648855	3.3087888	4.2039146	3.4454563	4.421238	2.4256685	2.5377293	4.188691	4.421238	3.3087888	P	A	P	P	P	P	P	P	P	P	CTTCCAGTCAAGGATGT	chr1	0	MIMAT0000692	41220048	41220064	-
hsa-miR-31-3p	-2.648855	-3.283967	-3.228434	-2.776655	0.22133559	-3.1037087	1.5049789	-3.2875357	-3.2930183	-3.3007996	A	A	A	A	P	A	P	A	A	A	ATGGCAATATGTTGGCATAG	chr9	0	MIMAT0004504	21512178	21512159	+
hsa-miR-31-5p	-2.648855	-3.283967	-3.228434	-2.776655	-2.8401728	-3.1037087	0.8420661	-3.2875357	-3.2930183	-3.3007996	A	A	A	A	P	A	P	A	A	A	AGCTATGCCAGCATCTT	chr9	0	MIMAT0000089	21512141	21512125	+
hsa-miR-3115	-2.648855	-3.283967	-3.228434	-2.776655	-3.3219337	-3.1037087	-3.2246323	-3.2875357	-3.2930183	-3.3007996	A	A	A	A	A	A	A	A	A	A	ACCAACTAGTAAACCCATAT	chr1	0	MIMAT0014977	23370804	23370822	-
hsa-miR-3116	-2.648855	-3.283967	-3.228434	-2.776655	-3.3219337	-3.1037087	-3.2246323	-3.2875357	-3.2930183	-3.3007996	A	A	A	A	A	A	A	A	A	A	AGTCCCTACTATGTTCCA	chr1	0	MIMAT0014978	62544506	62544523	-
hsa-miR-3117-3p	-2.648855	-3.283967	-3.228434	-2.776655	-3.3219337	-3.1037087	-3.2246323	-3.2875357	-3.2930183	-3.3007996	A	A	A	A	A	A	A	A	A	A	CTGGCACTATATGAGTCC	chr1	0	MIMAT0014979	67094171	67094188	-
hsa-miR-3117-5p	-2.648855	-3.283967	-3.228434	-2.776655	-3.3219337	-3.1037087	-3.2246323	-3.2875357	-3.2930183	-3.3007996	A	A	A	A	A	A	A	A	A	A	ATATGACTCGTATAGTGTCT	chr1	0	MIMAT0019197	67094136	67094154	-
hsa-miR-3118	-2.648855	-3.283967	-3.228434	-2.776655	-3.3219337	-3.1037087	-3.2246323	-3.2875357	-3.2930183	-3.3007996	A	A	A	A	A	A	A	A	A	A	AGAATTTTCATAATGCAGTCA	chr1	0	MIMAT0014980	142667334	142667354	-
hsa-miR-3119	-2.648855	-3.283967	-3.228434	-2.776655	-3.3219337	-3.1037087	-3.2246323	-3.2875357	-3.2930183	-3.3007996	A	A	A	A	A	A	A	A	A	A	GCCATCAAAGTTAAAAGC	chr1	0	MIMAT0014981	170120529	170120546	-
hsa-miR-3120-3p	-2.648855	-3.283967	-3.228434	-2.776655	-3.3219337	-3.1037087	-3.2246323	-3.2875357	-3.2930183	-3.3007996	A	A	A	A	A	A	A	A	A	A	TGCCTGTCTACACTTGC	chr1	0	MIMAT0014982	172108002	172108018	-
hsa-miR-3120-5p	-2.648855	-3.283967	-3.228434	-2.776655	-3.3219337	-3.1037087	-3.2246323	-3.2875357	-3.2930183	-3.3007996	A	A	A	A	A	A	A	A	A	A	TGTACAGCAGGCACAG	chr1	0	MIMAT0019198	172107966	172107980	-
hsa-miR-3121-3p	-2.648855	-3.283967	-3.228434	-2.776655	-3.3219337	-3.1037087	-3.2246323	-3.2875357	-3.2930183	-3.3007996	A	A	A	A	A	A	A	A	A	A	TGTCCTTTGCCTACTCT	chr1	0	MIMAT0014983	180407516	180407500	+
hsa-miR-3121-5p	-2.648855	-3.283967	-3.228434	-2.776655	-3.3219337	-3.1037087	-3.2246323	-3.2875357	-3.2930183	-3.3007996	A	A	A	A	A	A	A	A	A	A	CTTAAATAGAATAGGCAAAGG	chr1	0	MIMAT0019199	180407481	180407462	+
hsa-miR-3122	-2.648855	-3.283967	-3.228434	-2.776655	-3.3219337	-3.1037087	-3.2246323	-3.2875357	-3.2930183	-3.3007996	A	A	A	A	A	A	A	A	A	A	AAGACCGTCCTCTTGT	chr1	0	MIMAT0014984	212250971	212250985	-
hsa-miR-3123	-2.648855	-3.283967	-3.228434	-2.776655	-3.3219337	-3.1037087	-3.2246323	-3.2875357	-3.2930183	-3.3007996	A	A	A	A	A	A	A	A	A	A	GATTAAACAATTCTCTG	chr1	0	MIMAT0014985	241295621	241295636	-
hsa-miR-3124-3p	-2.648855	-3.283967	-3.228434	-2.776655	-3.3219337	-3.1037087	-3.2246323	-3.2875357	-3.2930183	-3.3007996	A	A	A	A	A	A	A	A	A	A	ACTTCACGGGAGTGAG	chr1	0	MIMAT0019200	249120624	249120638	-
hsa-miR-3124-5p	-2.648855	-3.283967	-3.228434	-2.776655	-3.3219337	-3.1037087	-3.2246323	-3.2875357	-3.2930183	1.7339995	A	A	A	A	A	A	A	A	A	P	GACTTTGCCTTCGCC	chr1	0	MIMAT0014986	249120588	249120602	-
hsa-miR-3125	-2.648855	-0.67195886	0.702704	-2.776655	1.7768772	-3.1037087	0.55907226	0.26346043	1.6914909	0.783638	P	A	P	A	P	A	P	P	P	P	TCTCTCCACAGCTTCC	chr2	0	MIMAT0014988	12877507	12877521	-
hsa-miR-3126-3p	-2.648855	-3.283967	-3.228434	-2.776655	-3.3219337	-3.1037087	-3.2246323	-3.2875357	-3.2930183	-3.3007996	A	A	A	A	A	A	A	A	A	A	TCTGTGTGACGGATGC	chr2	0	MIMAT0015377	69330866	69330880	-
hsa-miR-3126-5p	-2.648855	-3.283967	-3.228434	-2.776655	-3.3219337	-3.1037087	-3.2246323	-3.2875357	-3.2930183	-3.3007996	A	A	A	A	A	A	A	A	A	A	TGCTTCTGGCATCTGT	chr2	0	MIMAT0014989	69330830	69330844	-
hsa-miR-3127-3p	-2.648855	-3.283967	-3.228434	-2.776655	-3.3219337	-3.1037087	-3.2246323	-3.2875357	-3.2930183	-3.3007996	A	A	A	A	A	A	A	A	A	A	CCAGCAGGCCTGC	chr2	0	MIMAT0019201	97464071	97464082	-
hsa-miR-3127-5p	-2.648855	-3.283967	-3.228434	-2.776655	-3.3219337	-3.1037087	-3.2246323	-3.2875357	-3.2930183	-3.3007996	A	A	A	A	A	A	A	A	A	A	CTTCCCATTCCACAAG	chr2	0	MIMAT0014990	97464032	97464047	-
hsa-miR-3128	-2.648855	-3.283967	-3.228434	-2.776655	-3.3219337	-3.1037087	-3.2246323	-3.2875357	-3.2930183	-3.3007996	A	A	A	A	A	A	A	A	A	A	ATGAGAGTTTTTTACTTGCC	chr2	0	MIMAT0014991	178120699	178120681	+
hsa-miR-3129-3p	-2.648855	-3.283967	-3.228434	-2.776655	-3.3219337	-3.1037087	-3.2246323	-3.2875357	-3.2930183	-3.3007996	A	A	A	A	A	A	A	A	A	A	GCAGCAGTGTAGAGATT	chr2	0	MIMAT0019202	189997829	189997814	+
hsa-miR-3129-5p	-2.648855	-3.283967	-3.228434	-2.776655	-3.3219337	-3.1037087	-3.2246323	-3.2875357	-3.2930183	-3.3007996	A	A	A	A	A	A	A	A	A	A	AAACCAATCTCTACACTACT	chr2	0	MIMAT0014992	189997791	189997772	+
hsa-miR-3130-3p	-2.648855	-3.283967	-3.228434	-2.776655	-3.3219337	-3.1037087	-3.2246323	-3.2875357	-3.2930183	-3.3007996	A	A	A	A	A	A	A	A	A	A	TTACCCAGTCTCCGG	chr2	0	MIMAT0014994	207648007	207648021	-
hsa-miR-3130-5p	-2.648855	-3.283967	-3.228434	-2.776655	-0.7117198	-3.1037087	-3.2246323	-0.80677706	-0.66331077	-3.3007996	A	A	A	A	P	A	A	P	P	A	GGCTGCACCGGAG	chr2	0	MIMAT0014995	207647978	207647990	-
hsa-miR-3131	-2.648855	-3.283967	-3.228434	-2.776655	-0.66331077	-3.1037087	-3.2246323	-3.2875357	-3.2930183	-3.3007996	A	A	A	A	P	A	A	A	A	A	AAGGCCCTTCCACC	chr2	0	MIMAT0014996	219923435	219923423	+
hsa-miR-3132	-2.648855	-3.283967	-3.228434	-2.776655	0.54596514	-3.1037087	-3.2246323	-3.2875357	-3.2930183	-3.3007996	A	A	A	A	P	A	A	A	A	A	TCCTCTGAGCTCCTTC	chr2	0	MIMAT0014997	220413825	220413811	+
hsa-miR-3133	-2.648855	-3.283967	-3.228434	-2.776655	-3.3219337	-3.1037087	-3.2246323	-3.2875357	-3.2930183	-3.3007996	A	A	A	A	A	A	A	A	A	A	ATTGGGTTTTAAGAGTTCTT	chr2	0	MIMAT0014998	242417332	242417350	-
hsa-miR-3134	-2.648855	-3.283967	-3.228434	-2.776655	-3.3219337	-3.1037087	-3.2246323	-3.2875357	-3.2930183	-3.3007996	A	A	A	A	A	A	A	A	A	A	AATATGTAGTCTTTTATCCATCA	chr3	0	MIMAT0015000	15738871	15738850	+
hsa-miR-3135a	-2.648855	-3.283967	-3.228434	-2.776655	-3.3219337	-3.1037087	-3.2246323	-3.2875357	-3.2930183	-3.3007996	A	A	A	A	A	A	A	A	A	A	CACTGCAGTCTCAGC	chr3	0	MIMAT0015001	20179073	20179087	-
hsa-miR-3135b	5.761632	5.746145	6.4176373	5.5517917	5.4210057	5.9606557	5.9936805	6.1356435	6.098758	5.690699	P	P	P	P	P	P	P	P	P	P	CACCACTGCACTCG	chr6	0	MIMAT0018985	32717716	32717704	+
hsa-miR-3136-3p	-2.648855	-3.283967	-3.228434	-2.776655	-3.3219337	-3.1037087	-3.2246323	-3.2875357	-3.2930183	-3.3007996	A	A	A	A	A	A	A	A	A	A	ACTAACTGAATAGGTTGGG	chr3	0	MIMAT0019203	69098178	69098161	+
hsa-miR-3136-5p	-2.648855	-3.283967	-3.228434	-2.776655	-3.3219337	-3.1037087	-3.2246323	-3.2875357	-3.2930183	-3.3007996	A	A	A	A	A	A	A	A	A	A	AATGACCCTACCTATTCAG	chr3	0	MIMAT0015003	69098140	69098122	+
hsa-miR-3137	-2.648855	4.0611734	3.5242074	-2.776655	4.276552	3.5068238	4.071555	3.3874872	3.463002	4.1728096	P	A	P	A	P	P	P	P	P	P	ACCCCATTGCTCCCA	chr3	0	MIMAT0015005	194855264	194855251	+
hsa-miR-3138	-2.648855	1.9621273	1.4691094	-2.776655	-0.740206	-3.1037087	0.7573611	0.77855664	1.8955058	1.7997011	P	A	P	A	P	A	P	P	P	P	ACTCCCTCTACCTCACT	chr4	0	MIMAT0015006	10080305	10080290	+
hsa-miR-3139	-2.648855	-3.283967	-3.228434	-2.776655	-3.3219337	-3.1037087	-3.2246323	-3.2875357	-3.2930183	-3.3007996	A	A	A	A	A	A	A	A	A	A	AACAGGCATCTGTTGAG	chr4	0	MIMAT0015007	144264629	144264644	-
hsa-miR-3140-3p	-2.648855	-3.283967	-3.228434	-2.776655	-3.3219337	-3.1037087	-3.2246323	-3.2875357	-3.2930183	-3.3007996	A	A	A	A	A	A	A	A	A	A	ACTACCTGAATTCCCAAA	chr4	0	MIMAT0015008	153410559	153410542	+
hsa-miR-3140-5p	-2.648855	-3.283967	-3.228434	-2.776655	-3.3219337	-3.1037087	-3.2246323	-3.2875357	-3.2930183	-3.3007996	A	A	A	A	A	A	A	A	A	A	AAAGCTTTTGGTAATTCAGG	chr4	0	MIMAT0019204	153410510	153410492	+
hsa-miR-3141	-2.648855	5.1017003	4.5731215	3.274694	4.876758	4.7914705	4.9781704	4.764155	4.632724	5.0412555	P	A	P	P	P	P	P	P	P	P	TCCTCCTCCACCCG	chr5	0	MIMAT0015010	153975599	153975587	+
hsa-miR-3142	-2.648855	-3.283967	-3.228434	-2.776655	-3.3219337	-3.1037087	-3.2246323	-3.2875357	-3.2930183	-3.3007996	A	A	A	A	A	A	A	A	A	A	TCTGAAGGTTCAGAAAGG	chr5	0	MIMAT0015011	159901419	159901436	-
hsa-miR-3143	-2.648855	-3.283967	-3.228434	-2.776655	-3.3219337	-3.1037087	-3.2246323	-3.2875357	-3.2930183	-3.3007996	A	A	A	A	A	A	A	A	A	A	CGAAAGAAGCGCTTTA	chr6	0	MIMAT0015012	27115418	27115432	-
hsa-miR-3144-3p	-2.648855	-3.283967	-3.228434	-2.776655	-3.3219337	-3.1037087	-3.2246323	-3.2875357	-3.2930183	-3.3007996	A	A	A	A	A	A	A	A	A	A	TAAAGAGACCGAACAGG	chr6	0	MIMAT0015015	120336378	120336393	-
hsa-miR-3144-5p	-2.648855	-3.283967	-3.228434	-2.776655	-3.3219337	-3.1037087	-3.2246323	-3.2875357	-3.2930183	-3.3007996	A	A	A	A	A	A	A	A	A	A	CTATATATCTCTTTGGTCCC	chr6	0	MIMAT0015014	120336340	120336358	-
hsa-miR-3145-3p	-2.648855	-3.283967	-3.228434	-2.776655	-3.3219337	-3.1037087	-3.2246323	-3.2875357	-3.2930183	-3.3007996	A	A	A	A	A	A	A	A	A	A	CAATTCCAAACACTCAAA	chr6	0	MIMAT0015016	138756421	138756404	+
hsa-miR-3145-5p	-2.648855	-3.283967	-3.228434	-2.776655	-3.3219337	-3.1037087	-3.2246323	-3.2875357	-3.2930183	-3.3007996	A	A	A	A	A	A	A	A	A	A	TGAGTTTTGAGTGTTTGG	chr6	0	MIMAT0019205	138756382	138756366	+
hsa-miR-3146	-2.648855	-3.283967	-3.228434	-2.776655	-3.3219337	-3.1037087	-3.2246323	-3.2875357	-3.2930183	-3.3007996	A	A	A	A	A	A	A	A	A	A	CCATTCTTTCTATCCTAGC	chr7	0	MIMAT0015018	19745051	19745034	+
hsa-miR-3147	-2.648855	-3.283967	-3.228434	-2.776655	-3.3219337	-3.1037087	-3.2246323	-3.2875357	-3.2930183	-3.3007996	A	A	A	A	A	A	A	A	A	A	TCACACCCTCCTCAC	chr7	0	MIMAT0015019	57472746	57472759	-
hsa-miR-3148	-2.648855	-3.283967	-3.228434	-2.776655	-3.3219337	-3.1037087	-3.2246323	-3.2875357	-3.2930183	-3.3007996	A	A	A	A	A	A	A	A	A	A	AAGCACACACCAGTTTT	chr8	0	MIMAT0015021	29814818	29814803	+
hsa-miR-3149	-2.648855	-3.283967	-3.228434	-2.776655	-3.3219337	-3.1037087	-3.2246323	-3.2875357	-3.2930183	-3.3007996	A	A	A	A	A	A	A	A	A	A	ATACACACACATATCCATACA	chr8	0	MIMAT0015022	77879076	77879057	+
hsa-miR-3150a-3p	-2.648855	-3.283967	-3.228434	-2.776655	-3.3219337	-3.1037087	-3.2246323	-3.2875357	-3.2930183	-3.3007996	A	A	A	A	A	A	A	A	A	A	CCAACCTCGAGGATC	chr8	0	MIMAT0015023	96085197	96085211	-
hsa-miR-3150a-5p	-2.648855	-3.283967	-3.228434	-2.776655	-3.3219337	-3.1037087	-3.2246323	-3.2875357	-3.2930183	-3.3007996	A	A	A	A	A	A	A	A	A	A	GCTGAGGAGATCGTCG	chr8	0	MIMAT0019206	96085160	96085174	-
hsa-miR-3150b-3p	-2.648855	-3.283967	-3.228434	-2.776655	-3.3219337	-3.1037087	-3.2246323	-3.2875357	-3.2930183	-3.3007996	A	A	A	A	A	A	A	A	A	A	CCAACCTCGACGATC	chr8	0	MIMAT0018194	96085211	96085197	+
hsa-miR-3150b-5p	-2.648855	1.3250033	-3.228434	-2.776655	0.76951545	-3.1037087	0.47157347	-0.8339074	-3.2930183	0.7281947	P	A	A	A	P	A	P	P	A	P	GCTGGGGAGATCCTC	chr8	0	MIMAT0019226	96085174	96085161	+
hsa-miR-3151	-2.648855	-3.283967	-3.228434	-2.776655	-3.3219337	-3.1037087	-3.2246323	-3.2875357	-3.2930183	-3.3007996	A	A	A	A	A	A	A	A	A	A	ACCTGATCCCATTGCC	chr8	0	MIMAT0015024	104166857	104166871	-
hsa-miR-3152-3p	-2.648855	-3.283967	-3.228434	-2.776655	-3.3219337	-3.1037087	-3.2246323	-3.2875357	-3.2930183	-3.3007996	A	A	A	A	A	A	A	A	A	A	TTATTGCCCCTATTCTAACA	chr9	0	MIMAT0015025	18573350	18573369	-
hsa-miR-3152-5p	-2.648855	-3.283967	-3.228434	-2.776655	-3.3219337	-3.1037087	-3.2246323	-3.2875357	-3.2930183	-3.3007996	A	A	A	A	A	A	A	A	A	A	CTTGTGTTAGAACAGAGG	chr9	0	MIMAT0019207	18573319	18573335	-
hsa-miR-3153	-2.648855	-3.283967	-3.228434	-2.776655	-3.3219337	-3.1037087	-3.2246323	-3.2875357	-3.2930183	-3.3007996	A	A	A	A	A	A	A	A	A	A	AAATGTCCCTACTCGCT	chr9	0	MIMAT0015026	91927196	91927211	-
hsa-miR-3154	-2.648855	-3.283967	-3.228434	-2.776655	-3.3219337	-3.1037087	-3.2246323	-3.2875357	-3.2930183	-3.3007996	A	A	A	A	A	A	A	A	A	A	TCTGCTCCCAACTCC	chr9	0	MIMAT0015028	131007300	131007287	+
hsa-miR-3155a	-2.648855	-3.283967	-3.228434	-2.776655	-3.3219337	-3.1037087	-3.2246323	-3.2875357	-3.2930183	-3.3007996	A	A	A	A	A	A	A	A	A	A	AGTTCCCACTGCAGAG	chr10	0	MIMAT0015029	6194215	6194230	-
hsa-miR-3155b	-2.648855	-3.283967	-3.228434	-2.776655	-3.3219337	-3.1037087	-3.2246323	-3.2875357	-3.2930183	-3.3007996	A	A	A	A	A	A	A	A	A	A	TCCCACTGCAGAGCC	chr10	0	MIMAT0019012	6194223	6194210	+
hsa-miR-3156-3p	-2.648855	-3.283967	-3.228434	-2.776655	-3.3219337	-3.1037087	-3.2246323	-3.2875357	-3.2930183	-3.3007996	A	A	A	A	A	A	A	A	A	A	AGAAAGATCTGGAAGTGG	chr10	0	MIMAT0019209	45659513	45659530	-
hsa-miR-3156-5p	-2.648855	4.188691	3.4454563	-2.776655	4.613323	4.1048417	4.276552	4.014857	3.428179	4.3594	P	A	P	A	P	P	P	P	P	P	TGTCTCCCACTTCCAG	chr10	0	MIMAT0015030	45659475	45659490	-
hsa-miR-3157-3p	-2.648855	-3.283967	-3.228434	-2.776655	-3.3219337	-3.1037087	-3.2246323	-3.2875357	-3.2930183	-3.3007996	A	A	A	A	A	A	A	A	A	A	AGCTTCAGCTAGACTAGG	chr10	0	MIMAT0019210	97824150	97824134	+
hsa-miR-3157-5p	-2.648855	-3.283967	-3.228434	-2.776655	-3.3219337	-3.1037087	-3.2246323	-3.2875357	-3.2930183	-3.3007996	A	A	A	A	A	A	A	A	A	A	AGACTGCACTAGCCTG	chr10	0	MIMAT0015031	97824102	97824087	+
hsa-miR-3158-3p	-2.648855	-3.283967	-3.228434	-2.776655	-3.3219337	-3.1037087	-3.2246323	-3.2875357	-3.2930183	-3.3007996	A	A	A	A	A	A	A	A	A	A	GTCCTGCAGAGAGGA	chr10	0	MIMAT0015032	103361230	103361244	-
hsa-miR-3158-5p	-2.648855	-3.283967	-3.228434	-2.776655	-2.8313785	-3.1037087	-3.2246323	-3.2875357	-3.2930183	-3.3007996	A	A	A	A	P	A	A	A	A	A	GAAGGGCTTCCTCTC	chr10	0	MIMAT0019211	103361192	103361206	-
hsa-miR-3159	-2.648855	-3.283967	-3.228434	-2.776655	-3.3219337	-3.1037087	-3.2246323	-3.2875357	-3.2930183	-3.3007996	A	A	A	A	A	A	A	A	A	A	GTGGCCGACACTTG	chr11	0	MIMAT0015033	18409352	18409364	-
hsa-miR-3160-3p	-2.648855	-3.283967	-3.228434	-2.776655	-3.3219337	-3.1037087	-3.2246323	-3.2875357	-3.2930183	-3.3007996	A	A	A	A	A	A	A	A	A	A	TGGGCTTTCTAGTCTCA	chr11	0	MIMAT0015034	46473413	46473429	-
hsa-miR-3160-5p	-2.648855	-3.283967	-3.228434	-2.776655	-3.3219337	-3.1037087	-3.2246323	-3.2875357	-3.2930183	-3.3007996	A	A	A	A	A	A	A	A	A	A	GGAGAGCTGAGACTAGA	chr11	0	MIMAT0019212	46473372	46473388	-
hsa-miR-3161	-2.648855	-3.283967	-3.228434	-2.776655	-3.3219337	-3.1037087	-3.2246323	-3.2875357	-3.2930183	-3.3007996	A	A	A	A	A	A	A	A	A	A	ATCTGGGCCTCTGTTC	chr11	0	MIMAT0015035	48118351	48118365	-
hsa-miR-3162-3p	5.881917	2.1500413	2.1141071	4.9564247	0.83692676	2.4001698	2.2381973	2.0686424	1.6580005	1.8071439	P	P	P	P	P	P	P	P	P	P	TGGGGAGTGGAGGG	chr11	0	MIMAT0019213	59362621	59362609	+
hsa-miR-3162-5p	7.6081576	8.110848	7.7614794	7.7614794	7.896076	7.896076	8.000446	7.7198715	7.629966	8.329982	P	P	P	P	P	P	P	P	P	P	CTCCCCACCCTTCT	chr11	0	MIMAT0015036	59362581	59362568	+
hsa-miR-3163	-2.648855	-3.283967	-3.228434	-2.776655	-3.3219337	-3.1037087	-3.2246323	-3.2875357	-3.2930183	-3.3007996	A	A	A	A	A	A	A	A	A	A	GTCTTACTGCCCTCATT	chr11	0	MIMAT0015037	66701935	66701920	+
hsa-miR-3164	-2.648855	-3.283967	-3.228434	-2.776655	-3.3219337	-3.1037087	-3.2246323	-3.2875357	-3.2930183	-3.3007996	A	A	A	A	A	A	A	A	A	A	CGCCATTTCCCTTAAA	chr11	0	MIMAT0015038	68850660	68850674	-
hsa-miR-3165	-2.648855	-3.283967	-3.228434	-2.776655	-3.3219337	-3.1037087	-3.2246323	-3.2875357	-3.2930183	-3.3007996	A	A	A	A	A	A	A	A	A	A	TGAGGTCACATTGCATC	chr11	0	MIMAT0015039	71783304	71783289	+
hsa-miR-3166	-2.648855	-3.283967	-3.228434	-2.776655	-3.3219337	-3.1037087	-3.2246323	-3.2875357	-3.2930183	-3.3007996	A	A	A	A	A	A	A	A	A	A	TAGGCCAGTAGGCATTG	chr11	0	MIMAT0015040	87909736	87909751	-
hsa-miR-3167	-2.648855	-3.283967	-3.228434	-2.776655	-3.3219337	-3.1037087	-3.2246323	-3.2875357	-3.2930183	-3.3007996	A	A	A	A	A	A	A	A	A	A	ACACCAGTATTTCTGAAATC	chr11	0	MIMAT0015042	126858428	126858410	+
hsa-miR-3168	-2.648855	-3.283967	-3.228434	-2.776655	-3.3219337	-3.1037087	-3.2246323	-3.2875357	-3.2930183	-3.3007996	A	A	A	A	A	A	A	A	A	A	GTCTGACTGTAGAACTC	chr13	0	MIMAT0015043	41675179	41675164	+
hsa-miR-3169	-2.648855	-3.283967	-3.228434	-2.776655	-3.3219337	-3.1037087	-3.2246323	-3.2875357	-3.2930183	-3.3007996	A	A	A	A	A	A	A	A	A	A	CTATGTGCCAAGCACA	chr13	0	MIMAT0015044	61773964	61773950	+
hsa-miR-3170	-2.648855	-3.283967	-3.228434	-2.776655	-3.3219337	-3.1037087	-3.2246323	-3.2875357	-3.2930183	-3.3007996	A	A	A	A	A	A	A	A	A	A	ACTGTCTGTCTCAGAACC	chr13	0	MIMAT0015045	98860792	98860808	-
hsa-miR-3171	-2.648855	-3.283967	-3.228434	-2.776655	-3.3219337	-3.1037087	-3.2246323	-3.2875357	-3.2930183	-3.3007996	A	A	A	A	A	A	A	A	A	A	GATATATACAGATTCCATACATC	chr14	0	MIMAT0015046	28102443	28102422	+
hsa-miR-3173-3p	-2.648855	-3.283967	-3.228434	-2.776655	-3.3219337	-3.1037087	-3.2246323	-3.2875357	-3.2930183	-3.3007996	A	A	A	A	A	A	A	A	A	A	TGGCCTGCCTATTTCC	chr14	0	MIMAT0015048	95604319	95604304	+
hsa-miR-3173-5p	-2.648855	-3.283967	-3.228434	-2.776655	-3.3219337	-3.1037087	-3.2246323	-3.2875357	-3.2930183	-3.3007996	A	A	A	A	A	A	A	A	A	A	AAAGGAGAAAACAGGCA	chr14	0	MIMAT0019214	95604281	95604266	+
hsa-miR-3174	-2.648855	-3.283967	0.76951545	-2.776655	-2.831507	-3.1037087	-3.2246323	-0.6224194	-0.7188042	-3.3007996	A	A	P	A	P	A	A	P	P	A	GGCTCTGCATCTCTAAC	chr15	0	MIMAT0015051	90550003	90550018	-
hsa-miR-3175	-2.648855	-3.283967	-3.228434	-2.776655	-3.3219337	-3.1037087	-3.2246323	-3.2875357	-3.2930183	-3.3007996	A	A	A	A	A	A	A	A	A	A	ACGTCACTGCGTTCT	chr15	0	MIMAT0015052	93447646	93447659	-
hsa-miR-3176	-2.648855	-3.283967	-3.228434	-2.776655	-0.8232411	-3.1037087	-3.2246323	-3.2875357	-3.2930183	-3.3007996	A	A	A	A	P	A	A	A	A	A	CCGGTAGTCCCAGG	chr16	0	MIMAT0015053	593342	593354	-
hsa-miR-3177-3p	-2.648855	-3.283967	-3.228434	-2.776655	-3.3219337	-3.1037087	-3.2246323	-3.2875357	-3.2930183	-3.3007996	A	A	A	A	A	A	A	A	A	A	ACGTGTCCCCAGTGC	chr16	0	MIMAT0015054	1785045	1785059	-
hsa-miR-3177-5p	-2.648855	-3.283967	-3.228434	-2.776655	-3.3219337	-3.1037087	-3.2246323	-3.2875357	-3.2930183	-3.3007996	A	A	A	A	A	A	A	A	A	A	AGCGCCTGGCACG	chr16	0	MIMAT0019215	1785007	1785018	-
hsa-miR-3178	-2.648855	-3.283967	-3.228434	-2.776655	-3.3219337	-3.1037087	-3.2246323	-3.2875357	-3.2930183	-3.3007996	A	A	A	A	A	A	A	A	A	A	CGATCCGGCCGC	chr16	0	MIMAT0015055	2581949	2581939	+
hsa-miR-3179	-2.648855	-3.283967	-3.228434	-2.776655	-3.3219337	-3.1037087	-3.2246323	-3.2875357	-3.2930183	-3.3007996	A	A	A	A	A	A	A	A	A	A	ACGTTTAAATTTCACCCC	chr16	0	MIMAT0015056	14995420	14995437	-
hsa-miR-3180	-2.648855	-3.283967	-3.228434	-2.776655	-3.3219337	-3.1037087	-3.2246323	-3.2875357	-3.2930183	-3.3007996	A	A	A	A	A	A	A	A	A	A	CTCCGGAAGCTCCG	chr16	0	MIMAT0018178	2186031	2186018	+
hsa-miR-3180-3p	-2.648855	-3.283967	-3.228434	-2.776655	-3.3219337	-3.1037087	-3.2246323	-3.2875357	-3.2930183	-3.3007996	A	A	A	A	A	A	A	A	A	A	GGCCTCCGGAAGC	chr16	0	MIMAT0015058	15005147	15005159	-
hsa-miR-3180-5p	-2.648855	0.4914336	-3.228434	-2.776655	-2.819133	-3.1037087	0.6275788	-0.7427089	-3.2930183	-0.9374667	P	A	A	A	P	A	P	P	A	P	CGACGTGGGGCG	chr16	0	MIMAT0015057	15005107	15005118	-
hsa-miR-3181	-2.648855	-3.283967	-3.228434	-2.776655	-3.3219337	-3.1037087	-3.2246323	-3.2875357	-3.2930183	-3.3007996	A	A	A	A	A	A	A	A	A	A	CCGGCGCCGAG	chr16	0	MIMAT0015061	50776233	50776242	-
hsa-miR-3182	-2.648855	-3.283967	-3.228434	-2.776655	-3.3219337	-3.1037087	-3.2246323	-3.2875357	-3.2930183	-3.3007996	A	A	A	A	A	A	A	A	A	A	GACTACACTACAGAAGC	chr16	0	MIMAT0015062	83541955	83541970	-
hsa-miR-3183	-2.648855	-3.283967	-3.228434	-2.776655	-3.3219337	-3.1037087	-3.2246323	-3.2875357	-3.2930183	-3.3007996	A	A	A	A	A	A	A	A	A	A	TCCGAGCGACTCCG	chr17	0	MIMAT0015063	925746	925734	+
hsa-miR-3184-3p	-2.648855	-3.283967	-3.228434	-2.776655	-3.3219337	-3.1037087	-3.2246323	-3.2875357	-3.2930183	-3.3007996	A	A	A	A	A	A	A	A	A	A	TGAGGGGCAGAGAGC	chr17	0	MIMAT0022731	28444169	28444156	+
hsa-miR-3184-5p	-2.648855	-3.283967	-3.228434	-2.776655	-3.3219337	-3.1037087	-3.2246323	-3.2875357	-3.2930183	-3.3007996	A	A	A	A	A	A	A	A	A	A	AAAAGCTCGGTCTGAGG	chr17	0	MIMAT0015064	28444136	28444120	+
hsa-miR-3185	-2.648855	-3.283967	-3.228434	-2.776655	-3.3219337	-3.1037087	-3.2246323	-3.2875357	-3.2930183	-3.3007996	A	A	A	A	A	A	A	A	A	A	CCGCAGACCGACC	chr17	0	MIMAT0015065	46801799	46801788	+
hsa-miR-3186-3p	-2.648855	-3.283967	-3.228434	-2.776655	-3.3219337	-3.1037087	-3.2246323	-3.2875357	-3.2930183	-3.3007996	A	A	A	A	A	A	A	A	A	A	CAAAGCCATCTCTCCG	chr17	0	MIMAT0015068	79418202	79418188	+
hsa-miR-3186-5p	-2.648855	-3.283967	-3.228434	-2.776655	-3.3219337	-3.1037087	-3.2246323	-3.2875357	-3.2930183	-3.3007996	A	A	A	A	A	A	A	A	A	A	AAGCCACGTAGACAGA	chr17	0	MIMAT0015067	79418166	79418152	+
hsa-miR-3187-3p	-2.648855	-3.283967	-3.228434	-2.776655	-3.3219337	-3.1037087	-3.2246323	-3.2875357	-3.2930183	-3.3007996	A	A	A	A	A	A	A	A	A	A	CCGCGCAGCCC	chr19	0	MIMAT0015069	813636	813646	-
hsa-miR-3187-5p	-2.648855	-3.283967	-3.228434	-2.776655	-3.3219337	-3.1037087	-3.2246323	-3.2875357	-3.2930183	-3.3007996	A	A	A	A	A	A	A	A	A	A	CCTTCAGCCACACG	chr19	0	MIMAT0019216	813600	813612	-
hsa-miR-3188	5.2880254	4.493056	3.9416435	-2.776655	3.4914849	3.5242074	4.421238	4.0611734	4.1048417	4.251758	P	P	P	A	P	P	P	P	P	P	CCCCGTATCCGCA	chr19	0	MIMAT0015070	18392950	18392961	-
hsa-miR-3189-3p	-2.648855	-3.283967	-3.228434	-2.776655	-3.3219337	-3.1037087	-3.2246323	-3.2875357	-3.2930183	-3.3007996	A	A	A	A	A	A	A	A	A	A	CTACCCCATCAGACCC	chr19	0	MIMAT0015071	18497422	18497437	-
hsa-miR-3189-5p	-2.648855	-3.283967	-3.228434	-2.776655	-3.3219337	-3.1037087	-3.2246323	-3.2875357	-3.2930183	-3.3007996	A	A	A	A	A	A	A	A	A	A	TCCTACCCAGGGCA	chr19	0	MIMAT0019217	18497392	18497404	-
hsa-miR-3190-3p	-2.648855	-3.283967	-3.228434	-2.776655	-3.3219337	-3.1037087	-3.2246323	-3.2875357	-3.2930183	-3.3007996	A	A	A	A	A	A	A	A	A	A	TCTCTGGCCGTCTACC	chr19	0	MIMAT0022839	47730252	47730267	-
hsa-miR-3190-5p	-2.648855	-3.283967	-3.228434	-2.776655	-3.3219337	-3.1037087	-3.2246323	-3.2875357	-3.2930183	-2.2627258	A	A	A	A	A	A	A	A	A	P	TGGGGACGTAGCTGG	chr19	0	MIMAT0015073	47730218	47730231	-
hsa-miR-3191-3p	-2.648855	-3.283967	-3.228434	-2.776655	-3.3219337	-3.1037087	-3.2246323	-3.2875357	-3.2930183	-3.3007996	A	A	A	A	A	A	A	A	A	A	CTGTCTGGCCAGCT	chr19	0	MIMAT0015075	47730268	47730255	+
hsa-miR-3191-5p	-2.648855	-3.283967	-3.228434	-2.776655	-3.3219337	-3.1037087	-3.2246323	-3.2875357	-3.2930183	-3.3007996	A	A	A	A	A	A	A	A	A	A	TGGAAGGTAGACGGC	chr19	0	MIMAT0022732	47730230	47730217	+
hsa-miR-3192	-2.648855	-3.283967	-3.228434	-2.776655	-3.3219337	-3.1037087	-3.2246323	-3.2875357	-3.2930183	-3.3007996	A	A	A	A	A	A	A	A	A	A	TTCCACTGCTACAACCT	chr20	0	MIMAT0015076	18451275	18451290	-
hsa-miR-3193	-2.648855	-3.283967	-3.228434	-2.776655	-3.3219337	-3.1037087	-3.2246323	-3.2875357	-3.2930183	-3.3007996	A	A	A	A	A	A	A	A	A	A	ACTCCTCAGATCCTACG	chr20	0	MIMAT0015077	30194995	30195010	-
hsa-miR-3194-3p	-2.648855	-3.283967	-3.228434	-2.776655	-3.3219337	-3.1037087	-3.2246323	-3.2875357	-3.2930183	-3.3007996	A	A	A	A	A	A	A	A	A	A	ACTGCCAGTGAGCAG	chr20	0	MIMAT0019218	50069507	50069494	+
hsa-miR-3194-5p	-2.648855	4.876758	4.188691	-2.776655	4.7914705	4.632724	4.468577	4.374294	4.0611734	4.819056	P	A	P	A	P	P	P	P	P	P	CAGCCCTCCTGGTG	chr20	0	MIMAT0015078	50069471	50069458	+
hsa-miR-3195	8.025689	6.8253894	6.9714932	7.3622317	7.2062917	7.796193	7.3941483	7.4406977	7.260719	6.8253894	P	P	P	P	P	P	P	P	P	P	AACCCGGGCCCG	chr20	0	MIMAT0015079	60639874	60639884	-
hsa-miR-3196	7.1814275	6.3629174	6.1356435	6.186453	6.272896	6.2547655	6.4906898	6.3629174	6.272896	6.341209	P	P	P	P	P	P	P	P	P	P	GAGGCCCCTGCCG	chr20	0	MIMAT0015080	61870146	61870157	-
hsa-miR-3197	-2.648855	-3.283967	-3.228434	-2.776655	-2.8027267	-3.1037087	-3.2246323	-3.2875357	-3.2930183	-3.3007996	A	A	A	A	P	A	A	A	A	A	CGCCTTTCCGAGC	chr21	0	MIMAT0015082	42539502	42539513	-
hsa-miR-3198	-2.648855	3.2330856	3.2630925	-2.776655	4.071555	3.339074	3.5475912	3.1498897	3.4837873	3.2256672	P	A	P	A	P	P	P	P	P	P	TCTCCATTCCCCAGG	chr12	0	MIMAT0015083	54625250	54625236	+
hsa-miR-3199	-2.648855	-3.283967	-3.228434	-2.776655	-3.3219337	-3.1037087	-3.2246323	-3.2875357	-3.2930183	-3.3007996	A	A	A	A	A	A	A	A	A	A	AACTTTCTCCTAAGGCAG	chr22	0	MIMAT0015084	28316528	28316545	-
hsa-miR-32-3p	-2.648855	-3.283967	-3.228434	-2.776655	-3.3219337	-3.1037087	-3.2246323	-3.2875357	-3.2930183	-3.3007996	A	A	A	A	A	A	A	A	A	A	AAATATCACACACACTAAATTG	chr9	0	MIMAT0004505	111808576	111808555	+
hsa-miR-32-5p	-2.648855	-3.283967	-3.228434	-2.776655	-2.819076	-3.1037087	-3.2246323	-3.2875357	-3.2930183	-3.3007996	A	A	A	A	P	A	A	A	A	A	TGCAACTTAGTAATGTGCAA	chr9	0	MIMAT0000090	111808535	111808516	+
hsa-miR-3200-3p	-2.648855	-3.283967	-3.228434	-2.776655	-3.3219337	-3.1037087	-3.2246323	-3.2875357	-3.2930183	-3.3007996	A	A	A	A	A	A	A	A	A	A	CAGACCTGAGTAGCGC	chr22	0	MIMAT0015085	31127603	31127618	-
hsa-miR-3200-5p	-2.648855	-3.283967	-3.228434	-2.776655	-3.3219337	-3.1037087	-3.2246323	-3.2875357	-3.2930183	-3.3007996	A	A	A	A	A	A	A	A	A	A	ACCTTGTGCGCCTTC	chr22	0	MIMAT0017392	31127564	31127577	-
hsa-miR-3201	-2.648855	-3.283967	-3.228434	-2.776655	-3.3219337	-3.1037087	-3.2246323	-3.2875357	-3.2930183	-3.3007996	A	A	A	A	A	A	A	A	A	A	ATTTTTCTTCATATCCC	chr22	0	MIMAT0015086	48670177	48670192	-
hsa-miR-3202	-2.648855	-3.283967	-3.228434	-2.776655	-3.3219337	-3.1037087	-3.2246323	-3.2875357	-3.2930183	-3.3007996	A	A	A	A	A	A	A	A	A	A	ATTAAAGCTCTTCTCCCTT	chrX	0	MIMAT0015089	153246559	153246577	-
hsa-miR-320a	-2.648855	2.5615523	4.3900113	3.2330856	3.3525286	3.4454563	2.5058844	4.1048417	4.1728096	2.5268996	P	A	P	P	P	P	P	P	P	P	TCGCCCTCTCAAC	chr8	0	MIMAT0000510	22158488	22158476	+
hsa-miR-320b	-2.648855	1.978521	4.804616	3.3087888	4.1048417	3.5363977	2.061756	4.3287935	4.748244	2.2461834	P	A	P	P	P	P	P	P	P	P	TTGCCCTCTCAACCC	chr1	0	MIMAT0005792	117214416	117214430	-
hsa-miR-320c	-2.648855	3.4837873	5.1250153	4.251758	3.9416435	3.4081447	3.339074	4.562764	4.942957	3.274694	P	A	P	P	P	P	P	P	P	P	ACCCTCTCAACCCAG	chr18	0	MIMAT0005793	19263525	19263539	-
hsa-miR-320d	-2.648855	2.2187138	5.1946487	4.5302324	4.5434732	4.3287935	2.3404112	4.804616	5.1813374	2.4709468	P	A	P	P	P	P	P	P	P	P	TCCTCTCAACCCAGC	chr13	0	MIMAT0006764	41302011	41301997	+
hsa-miR-320e	-2.648855	1.7997011	4.680238	3.5363977	3.5068238	3.274694	1.978521	4.1966176	4.654222	1.7631239	P	A	P	P	P	P	P	P	P	P	CCTTCTCAACCCAGC	chr19	0	MIMAT0015072	47212601	47212588	+
hsa-miR-323a-3p	-2.648855	-3.283967	-3.228434	-2.776655	-3.3219337	-3.1037087	-3.2246323	-3.2875357	-3.2930183	-3.3007996	A	A	A	A	A	A	A	A	A	A	AGAGGTCGACCGTGTAATGT	chr14	0	MIMAT0000755	100561873	100561892	-
hsa-miR-323a-5p	-2.648855	-3.283967	-3.228434	-2.776655	-3.3219337	-3.1037087	-3.2246323	-3.2875357	-3.2930183	-3.3007996	A	A	A	A	A	A	A	A	A	A	GCGAACGCGCCACG	chr14	0	MIMAT0004696	101492092	101492105	-
hsa-miR-323b-3p	-2.648855	-3.283967	-3.228434	-2.776655	-3.3219337	-3.1037087	-3.2246323	-3.2875357	-3.2930183	-3.3007996	A	A	A	A	A	A	A	A	A	A	AAGAGGTCGACCGTG	chr14	0	MIMAT0015050	101522614	101522627	-
hsa-miR-323b-5p	-2.648855	-3.283967	-3.228434	-2.776655	-3.3219337	-3.1037087	-3.2246323	-3.2875357	-3.2930183	-3.3007996	A	A	A	A	A	A	A	A	A	A	TGCGAACTCACCACGGA	chr14	0	MIMAT0001630	101522576	101522592	-
hsa-miR-324-3p	4.7914705	5.3474517	4.9145465	5.077321	5.461839	5.1017003	5.1250153	5.00932	5.077321	5.3474517	P	P	P	P	P	P	P	P	P	P	CCAGCAGCACCTGGGG	chr17	0	MIMAT0000762	7067411	7067396	+
hsa-miR-324-5p	-2.648855	2.3404112	-3.228434	-2.776655	3.4081447	-3.1037087	-3.2246323	-3.2875357	-3.2930183	2.3111563	P	A	A	A	P	A	A	A	A	P	ACACCAATGCCCTAGGG	chr17	0	MIMAT0000761	7126653	7126638	+
hsa-miR-325	-2.648855	-3.283967	-3.228434	-2.776655	-3.3219337	-3.1037087	-3.2246323	-3.2875357	-3.2930183	-3.3007996	A	A	A	A	A	A	A	A	A	A	ACACTTACTGGACACCTAC	chrX	0	MIMAT0000771	76225866	76225849	+
hsa-miR-326	-2.648855	-3.283967	-3.228434	-2.776655	-2.8081813	-3.1037087	-3.2246323	-3.2875357	-3.2930183	-3.3007996	A	A	A	A	P	A	A	A	A	A	CTGGAGGAAGGGCCCAG	chr11	0	MIMAT0000756	75046214	75046199	+
hsa-miR-328	-2.648855	-0.7117198	-3.228434	-2.776655	-3.3219337	-3.1037087	-3.2246323	-3.2875357	-3.2930183	-3.3007996	P	A	A	A	A	A	A	A	A	A	ACGGAAGGGCAGAGAGGG	chr16	0	MIMAT0000752	67236292	67236276	+
hsa-miR-329	-2.648855	-3.283967	-3.228434	-2.776655	-3.3219337	-3.1037087	-3.2246323	-3.2875357	-3.2930183	-3.3007996	A	A	A	A	A	A	A	A	A	A	AAAGAGGTTAACCAGGTGTG	chr14	0	MIMAT0001629	101493173	101493192	-
hsa-miR-330-3p	-2.648855	-3.283967	-3.228434	-2.776655	-3.3219337	-3.1037087	-3.2246323	-3.2875357	-3.2930183	-3.3007996	A	A	A	A	A	A	A	A	A	A	TCTCTGCAGGCCGTG	chr19	0	MIMAT0000751	50834170	50834156	+
hsa-miR-330-5p	-2.648855	-3.283967	-3.228434	-2.776655	-3.3219337	-3.1037087	-3.2246323	-3.2875357	-3.2930183	-3.3007996	A	A	A	A	A	A	A	A	A	A	GCCTAAGACACAGGCCC	chr19	0	MIMAT0004693	46142290	46142275	+
hsa-miR-331-3p	-2.648855	4.4500647	3.4081447	4.1495175	5.642289	5.726676	3.1808033	4.071555	4.251758	4.374294	P	A	P	P	P	P	P	P	P	P	TTCTAGGATAGGCCCAGGG	chr12	0	MIMAT0000760	94226389	94226407	-
hsa-miR-331-5p	-2.648855	-3.283967	-3.228434	-2.776655	-3.3219337	-3.1037087	-3.2246323	-3.2875357	-3.2930183	-3.3007996	A	A	A	A	A	A	A	A	A	A	GGATCCCTGGGACC	chr12	0	MIMAT0004700	95702230	95702242	-
hsa-miR-335-3p	-2.648855	-3.283967	-3.228434	-2.776655	-3.3219337	-3.1037087	-3.2246323	-3.2875357	-3.2930183	-3.3007996	A	A	A	A	A	A	A	A	A	A	GGTCAGGAGCAATAATGAAAAA	chr7	0	MIMAT0004703	130136003	130136024	-
hsa-miR-335-5p	-2.648855	-3.283967	-3.228434	-2.776655	-2.8444378	-3.1037087	-3.2246323	0.72086763	0.5990544	-0.6507442	A	A	A	A	P	A	A	P	P	P	ACATTTTTCGTTATTGCTC	chr7	0	MIMAT0000765	130135971	130135989	-
hsa-miR-337-3p	-2.648855	-3.283967	-3.228434	-2.776655	-3.3219337	-3.1037087	-3.2246323	-3.2875357	-3.2930183	-3.3007996	A	A	A	A	A	A	A	A	A	A	GAAGAAAGGCATCATATAGGAG	chr14	0	MIMAT0000754	101340891	101340911	-
hsa-miR-337-5p	-2.648855	-3.283967	-3.228434	-2.776655	-3.3219337	-3.1037087	-3.2246323	-3.2875357	-3.2930183	-3.3007996	A	A	A	A	A	A	A	A	A	A	AACTCCTGTATGAAGCCG	chr14	0	MIMAT0004695	101340856	101340872	-
hsa-miR-338-3p	4.3900113	-3.283967	2.1788623	-2.776655	4.40246	1.6464021	1.4807526	-0.701422	0.7971498	-3.3007996	A	P	P	A	P	P	P	P	P	A	CAACAAAATCACTGATGCTGG	chr17	0	MIMAT0000763	79099745	79099726	+
hsa-miR-338-5p	-2.648855	-3.283967	-3.228434	-2.776655	-3.3219337	-3.1037087	-3.2246323	-3.2875357	-3.2930183	-3.3007996	A	A	A	A	A	A	A	A	A	A	CACTCAGCACCAGGA	chr17	0	MIMAT0004701	79099709	79099696	+
hsa-miR-339-3p	-2.648855	-3.283967	-3.228434	-2.776655	-3.3219337	-3.1037087	-3.2246323	-3.2875357	-3.2930183	-3.3007996	A	A	A	A	A	A	A	A	A	A	CGGCTCTGTCGTCG	chr7	0	MIMAT0004702	1062640	1062628	+
hsa-miR-339-5p	-2.648855	-3.283967	-3.228434	-2.776655	-3.3219337	-3.1037087	-3.2246323	-3.2875357	-3.2930183	-3.3007996	A	A	A	A	A	A	A	A	A	A	CGTGAGCTCCTGGA	chr7	0	MIMAT0000764	1062605	1062593	+
hsa-miR-33a-3p	-2.648855	-3.283967	-3.228434	-2.776655	-3.3219337	-3.1037087	-3.2246323	-3.2875357	-3.2930183	-3.3007996	A	A	A	A	A	A	A	A	A	A	GTGATGCACTGTGGAA	chr22	0	MIMAT0004506	42296999	42297014	-
hsa-miR-33a-5p	-2.648855	-0.7484718	0.5656614	-2.776655	-2.8070333	-3.1037087	-3.2246323	-3.2875357	-3.2930183	-1.4505658	P	A	P	A	P	A	A	A	A	P	TGCAATGCAACTACAATGCAC	chr22	0	MIMAT0000091	42296953	42296973	-
hsa-miR-33b-3p	5.51505	2.2461834	2.0435636	4.585555	0.77855664	2.2187138	2.0379372	2.0865088	1.8551301	1.9319254	P	P	P	P	P	P	P	P	P	P	GGGCTGCACTGCCG	chr17	0	MIMAT0004811	17717224	17717211	+
hsa-miR-33b-5p	-2.648855	-3.283967	-3.228434	-2.776655	-3.3219337	-3.1037087	-3.2246323	-3.2875357	-3.2930183	-3.3007996	A	A	A	A	A	A	A	A	A	A	GCAATGCAACAGCAATGCAC	chr17	0	MIMAT0003301	17717184	17717165	+
hsa-miR-340-3p	-2.648855	-3.283967	-3.228434	-2.776655	-2.816466	-3.1037087	-3.2246323	-3.2875357	-3.2930183	-3.3007996	A	A	A	A	P	A	A	A	A	A	GCTATAAAGTAACTGAGACGG	chr5	0	MIMAT0000750	179442381	179442361	+
hsa-miR-340-5p	-2.648855	-3.283967	-3.228434	-2.776655	1.402437	-3.1037087	-3.2246323	-3.2875357	-3.2930183	-3.3007996	A	A	A	A	P	A	A	A	A	A	AATCAGTCTCATTGCTTTA	chr5	0	MIMAT0004692	179442339	179442321	+
hsa-miR-342-3p	-2.648855	0.26346043	1.865305	3.3525286	-1.8878446	-3.1037087	2.4479904	1.7036697	0.702704	-0.6101955	P	A	P	P	P	A	P	P	P	P	ACGGGTGCGATTTCTG	chr14	0	MIMAT0000753	100576060	100576074	-
hsa-miR-342-5p	-2.648855	-3.283967	-3.228434	-2.776655	-3.3219337	-3.1037087	-3.2246323	-3.2875357	-3.2930183	-3.3007996	A	A	A	A	A	A	A	A	A	A	TCAATCACAGATAGCACCC	chr14	0	MIMAT0004694	100576013	100576030	-
hsa-miR-345-3p	-2.648855	0.49729288	0.83692676	-2.776655	-2.3294382	-3.1037087	0.4600251	-0.18364382	0.4914336	0.22133559	P	A	P	A	P	A	P	P	P	P	CTCCAGACCCCTCG	chr14	0	MIMAT0022698	100774258	100774270	-
hsa-miR-345-5p	-2.648855	2.5377293	1.7339995	-2.776655	3.0714412	2.4139633	3.4081447	3.1927457	2.969549	2.969549	P	A	P	A	P	P	P	P	P	P	GAGCCCTGGACTAG	chr14	0	MIMAT0000772	100774221	100774234	-
hsa-miR-346	-2.648855	-3.283967	-3.228434	-2.776655	-3.3219337	-3.1037087	-3.2246323	-3.2875357	-3.2930183	-3.3007996	A	A	A	A	A	A	A	A	A	A	AGAGGCAGGCATGCGGG	chr10	0	MIMAT0000773	88024492	88024477	+
hsa-miR-34a-3p	-2.648855	-3.283967	-3.228434	-2.776655	-2.8276677	-3.1037087	-3.2246323	-3.2875357	-3.2930183	-3.3007996	A	A	A	A	P	A	A	A	A	A	AGGGCAGTATACTTGCTG	chr1	0	MIMAT0004557	9211811	9211794	+
hsa-miR-34a-5p	4.1728096	3.5578113	5.7091556	5.5888076	6.186453	5.566213	4.836801	5.3807807	5.642289	4.2227526	P	P	P	P	P	P	P	P	P	P	ACAACCAGCTAAGACACTGC	chr1	0	MIMAT0000255	9211769	9211750	+
hsa-miR-34b-3p	-2.648855	-3.283967	-3.228434	-2.776655	-3.3219337	-3.1037087	-3.2246323	-3.2875357	-3.2930183	-3.3007996	A	A	A	A	A	A	A	A	A	A	ATGGCAGTGGAGTTAGT	chr11	0	MIMAT0004676	111383717	111383733	-
hsa-miR-34b-5p	-2.648855	-3.283967	-3.228434	-2.776655	-3.3219337	-3.1037087	-3.2246323	-3.2875357	-3.2930183	-3.3007996	A	A	A	A	A	A	A	A	A	A	CAATCAGCTAATGACACTGCCT	chr11	0	MIMAT0000685	110888886	110888907	-
hsa-miR-34c-3p	-2.648855	-3.283967	-3.228434	-2.776655	-3.3219337	-3.1037087	-3.2246323	-3.2875357	-3.2930183	-3.3007996	A	A	A	A	A	A	A	A	A	A	CCTGGCCGTGTGG	chr11	0	MIMAT0004677	111384219	111384230	-
hsa-miR-34c-5p	-2.648855	-3.283967	-3.228434	-2.776655	-3.3219337	-3.1037087	-3.2246323	-3.2875357	-3.2930183	-3.3007996	A	A	A	A	A	A	A	A	A	A	GCAATCAGCTAACTACACTG	chr11	0	MIMAT0000686	110889389	110889408	-
hsa-miR-3529-3p	-2.648855	-3.283967	-3.228434	-2.776655	-3.3219337	-3.1037087	-3.2246323	-3.2875357	-3.2930183	-3.3007996	A	A	A	A	A	A	A	A	A	A	TGGAAGACTAGTGATTTTGT	chr15	0	MIMAT0022741	89155146	89155128	+
hsa-miR-3529-5p	-2.648855	-3.283967	-3.228434	-2.776655	-3.3219337	-3.1037087	-3.2246323	-3.2875357	-3.2930183	-3.3007996	A	A	A	A	A	A	A	A	A	A	AACAACAAATCCCAGTCT	chr15	0	MIMAT0019828	89155108	89155091	+
hsa-miR-3591-3p	-2.648855	-3.283967	-3.228434	-2.776655	-3.3219337	-3.1037087	-3.2246323	-3.2875357	-3.2930183	-3.3007996	A	A	A	A	A	A	A	A	A	A	GTGGAGTGTGACAATGG	chr18	0	MIMAT0019877	56118377	56118362	+
hsa-miR-3591-5p	-2.648855	-3.283967	-3.228434	-2.776655	-3.3219337	-3.1037087	-3.2246323	-3.2875357	-3.2930183	-3.3007996	A	A	A	A	A	A	A	A	A	A	TCAAACGCCATTATCACA	chr18	0	MIMAT0019876	56118343	56118327	+
hsa-miR-3605-3p	-2.648855	-3.283967	-3.228434	-2.776655	-3.3219337	-3.1037087	-3.2246323	-3.2875357	-3.2930183	-3.3007996	A	A	A	A	A	A	A	A	A	A	CTAGAGGACAGGTAACAC	chr1	0	MIMAT0017982	33798081	33798065	+
hsa-miR-3605-5p	-2.648855	-3.283967	-3.228434	-2.776655	-3.3219337	-3.1037087	-3.2246323	-3.2875357	-3.2930183	-3.3007996	A	A	A	A	A	A	A	A	A	A	GGCTTCCTTGCTATCC	chr1	0	MIMAT0017981	33798037	33798023	+
hsa-miR-3606-3p	-2.648855	-3.283967	-3.228434	-2.776655	-3.3219337	-3.1037087	-3.2246323	-3.2875357	-3.2930183	-3.3007996	A	A	A	A	A	A	A	A	A	A	CTAAGTAGTGAAAGAAATTTT	chr2	0	MIMAT0022965	189860398	189860417	-
hsa-miR-3606-5p	-2.648855	-3.283967	-3.228434	-2.776655	-3.3219337	-3.1037087	-3.2246323	-3.2875357	-3.2930183	-3.3007996	A	A	A	A	A	A	A	A	A	A	AATTAAAATAGCCTTCACTAA	chr2	0	MIMAT0017983	189860371	189860391	-
hsa-miR-3607-3p	-2.648855	-3.283967	-3.228434	-2.776655	-3.3219337	-3.1037087	-3.2246323	-3.2875357	-3.2930183	-3.3007996	A	A	A	A	A	A	A	A	A	A	CATCAGAAAGCGTTTACA	chr5	0	MIMAT0017985	85916367	85916383	-
hsa-miR-3607-5p	-2.648855	3.428179	3.463002	-2.776655	0.40545177	-3.1037087	2.202809	2.4942222	2.4376729	3.5578113	P	A	P	A	P	A	P	P	P	P	ACTGATTTGCTTCATCACA	chr5	0	MIMAT0017984	85916329	85916346	-
hsa-miR-3609	-2.648855	-3.283967	0.7486477	-2.776655	-2.7968526	-3.1037087	-3.2246323	-3.2875357	-0.9374667	-3.3007996	A	A	P	A	P	A	A	A	P	A	CAGCCAGTATTACTCATCA	chr7	0	MIMAT0017986	98479329	98479346	-
hsa-miR-361-3p	-2.648855	-3.283967	-3.228434	-2.776655	-2.8493147	-3.1037087	-3.2246323	1.5228454	1.5391191	-3.3007996	A	A	A	A	P	A	A	P	P	A	AAATCAGAATCACACCTGGG	chrX	0	MIMAT0004682	85158707	85158689	+
hsa-miR-361-5p	-2.648855	3.5242074	3.3525286	-2.776655	2.601301	3.0896668	2.5615523	4.593312	4.9276896	3.5242074	P	A	P	A	P	P	P	P	P	P	GTACCCCTGGAGATTC	chrX	0	MIMAT0000703	85045323	85045308	+
hsa-miR-3610	4.836801	5.1813374	4.251758	-2.776655	5.51505	5.1946487	5.00932	4.654222	4.5434732	5.1574717	P	P	P	A	P	P	P	P	P	P	CGGCGCCTCCTT	chr8	0	MIMAT0017987	117887027	117887017	+
hsa-miR-3611	-2.648855	-3.283967	-3.228434	-2.776655	-3.3219337	-3.1037087	-3.2246323	-3.2875357	-3.2930183	-3.3007996	A	A	A	A	A	A	A	A	A	A	TAAGAATTTCTTTCTTCACAA	chr10	0	MIMAT0017988	35368597	35368578	+
hsa-miR-3612	-2.648855	-3.283967	-3.228434	-2.776655	-3.3219337	-3.1037087	-3.2246323	-3.2875357	-3.2930183	-3.3007996	A	A	A	A	A	A	A	A	A	A	TCCATTTCTCAAGATGCC	chr12	0	MIMAT0017989	128778655	128778671	-
hsa-miR-3613-3p	-2.648855	-3.283967	-3.228434	-2.776655	-3.3219337	-3.1037087	-3.2246323	-3.2875357	-3.2930183	-3.3007996	A	A	A	A	A	A	A	A	A	A	GAAGGGTTGGGCTTT	chr13	0	MIMAT0017991	50570626	50570613	+
hsa-miR-3613-5p	-2.648855	-3.283967	-3.228434	-2.776655	-3.3219337	-3.1037087	-3.2246323	-3.2875357	-3.2930183	-3.3007996	A	A	A	A	A	A	A	A	A	A	GAACAAAAAAAAAAGTACAAC	chr13	0	MIMAT0017990	50570587	50570568	+
hsa-miR-3614-3p	-2.648855	-3.283967	-3.228434	-2.776655	-3.3219337	-3.1037087	-3.2246323	-3.2875357	-3.2930183	-3.3007996	A	A	A	A	A	A	A	A	A	A	AAAACACCAAGATCTGAAG	chr17	0	MIMAT0017993	54968705	54968688	+
hsa-miR-3614-5p	-2.648855	1.3092414	-3.228434	-2.776655	-1.0404601	-3.1037087	0.54596514	-3.2875357	-3.2930183	0.69117475	P	A	A	A	P	A	P	A	A	P	GGGCAGCCTTCAGA	chr17	0	MIMAT0017992	54968667	54968655	+
hsa-miR-3615	-2.648855	-3.283967	-3.228434	-2.776655	-3.3219337	-3.1037087	-3.2246323	-3.2875357	-3.2930183	-3.3007996	A	A	A	A	A	A	A	A	A	A	GAGCCGCGAGGAG	chr17	0	MIMAT0017994	72744811	72744822	-
hsa-miR-3616-3p	-2.648855	-3.283967	-3.228434	-2.776655	-3.3219337	-3.1037087	-3.2246323	-3.2875357	-3.2930183	-3.3007996	A	A	A	A	A	A	A	A	A	A	GCCTGCATCATGAAATG	chr20	0	MIMAT0017996	45795675	45795690	-
hsa-miR-3616-5p	-2.648855	-3.283967	-3.228434	-2.776655	-3.3219337	-3.1037087	-3.2246323	-3.2875357	-3.2930183	-3.3007996	A	A	A	A	A	A	A	A	A	A	ACATATCATGAGTGCACTT	chr20	0	MIMAT0017995	45795631	45795648	-
hsa-miR-3617-3p	-2.648855	-3.283967	-3.228434	-2.776655	-3.3219337	-3.1037087	-3.2246323	-3.2875357	-3.2930183	-3.3007996	A	A	A	A	A	A	A	A	A	A	AGAAAGGACATAGGGTGC	chr20	0	MIMAT0022966	44333812	44333796	+
hsa-miR-3617-5p	-2.648855	-3.283967	-3.228434	-2.776655	-3.3219337	-3.1037087	-3.2246323	-3.2875357	-3.2930183	-3.3007996	A	A	A	A	A	A	A	A	A	A	CCCATCTTGCAACTATG	chr20	0	MIMAT0017997	44333771	44333755	+
hsa-miR-3618	-2.648855	-3.283967	-3.228434	-2.776655	-3.3219337	-3.1037087	-3.2246323	-3.2875357	-3.2930183	-3.3007996	A	A	A	A	A	A	A	A	A	A	GCTCTTTTCATTAATGTAGAC	chr22	0	MIMAT0017998	20073322	20073341	-
hsa-miR-3619-3p	-2.648855	-3.283967	-3.228434	-2.776655	-3.3219337	-3.1037087	-3.2246323	-3.2875357	-3.2930183	-3.3007996	A	A	A	A	A	A	A	A	A	A	CCACAGCAGGCAGG	chr22	0	MIMAT0019219	46486979	46486991	-
hsa-miR-3619-5p	-2.648855	-3.283967	-3.228434	-2.776655	-3.3219337	-3.1037087	-3.2246323	-3.2875357	-3.2930183	-3.3007996	A	A	A	A	A	A	A	A	A	A	GCTGCACCAGCCT	chr22	0	MIMAT0017999	46486948	46486960	-
hsa-miR-362-3p	-2.648855	-0.6168872	0.41443017	-2.776655	1.6413045	-3.1037087	-3.2246323	3.0652363	3.0785444	-0.7035551	P	A	P	A	P	A	A	P	P	P	TGAATCCTTGAATAGGTGTG	chrX	0	MIMAT0004683	49773616	49773634	-
hsa-miR-362-5p	-2.648855	-3.283967	-3.228434	-2.776655	-2.7934887	-3.1037087	-3.2246323	1.402437	1.7768772	-3.3007996	A	A	A	A	P	A	A	P	P	A	ACTCACACCTAGGTTCC	chrX	0	MIMAT0000705	49660323	49660339	-
hsa-miR-3620-3p	-2.648855	-3.283967	-3.228434	-2.776655	-3.3219337	-3.1037087	-3.2246323	-3.2875357	-3.2930183	-3.3007996	A	A	A	A	A	A	A	A	A	A	CTGGGTGCGGGAT	chr1	0	MIMAT0018001	228285030	228285042	-
hsa-miR-3620-5p	-2.648855	2.025062	1.8551301	-2.776655	1.7339995	2.0321503	2.025062	1.9997338	1.7631239	2.0379372	P	A	P	A	P	P	P	P	P	P	GGCCCAGCCCAG	chr1	0	MIMAT0022967	228284997	228285007	-
hsa-miR-3621	-2.648855	-3.283967	-3.228434	-2.776655	-3.3219337	-3.1037087	-3.2246323	-3.2875357	-3.2930183	-3.3007996	A	A	A	A	A	A	A	A	A	A	CCTGCAGACCCCG	chr9	0	MIMAT0018002	140063672	140063661	+
hsa-miR-3622a-3p	-2.648855	-3.283967	-3.228434	-2.776655	-3.3219337	-3.1037087	-3.2246323	-3.2875357	-3.2930183	-3.3007996	A	A	A	A	A	A	A	A	A	A	ACAGGCATGGGAGGT	chr8	0	MIMAT0018004	27559251	27559264	-
hsa-miR-3622a-5p	-2.648855	2.0379372	1.7491127	-2.776655	2.1141071	2.019937	1.9877379	1.6464021	1.8189228	2.061756	P	A	P	A	P	P	P	P	P	P	CTCACCTGAGCTCCC	chr8	0	MIMAT0018003	27559215	27559228	-
hsa-miR-3622b-3p	-2.648855	-3.283967	-3.228434	-2.776655	-3.3219337	-3.1037087	-3.2246323	-3.2875357	-3.2930183	-3.3007996	A	A	A	A	A	A	A	A	A	A	CAGGCACGGGAGC	chr8	0	MIMAT0018006	27559267	27559256	+
hsa-miR-3622b-5p	-2.648855	-3.283967	-3.228434	-2.776655	-3.3219337	-3.1037087	-3.2246323	-3.2875357	-3.2930183	-3.3007996	A	A	A	A	A	A	A	A	A	A	TCACCTGACCTCCCA	chr8	0	MIMAT0018005	27559231	27559218	+
hsa-miR-363-3p	-2.648855	-3.283967	-3.228434	-2.776655	-3.3219337	-3.1037087	-3.2246323	-3.2875357	-3.2930183	-3.3007996	A	A	A	A	A	A	A	A	A	A	TACAGATGGATACCGTGCA	chrX	0	MIMAT0000707	133303478	133303460	+
hsa-miR-363-5p	-2.648855	-3.283967	-3.228434	-2.776655	-3.3219337	-3.1037087	-3.2246323	-3.2875357	-3.2930183	-3.3007996	A	A	A	A	A	A	A	A	A	A	AAATTGCATCGTGATCCAC	chrX	0	MIMAT0003385	133303435	133303417	+
hsa-miR-3646	-2.648855	2.3111563	2.3469992	-2.776655	2.4256685	1.8551301	2.1500413	2.061756	1.7491127	2.1788623	P	A	P	A	P	P	P	P	P	P	TGGGCTGGGCTCA	chr20	0	MIMAT0018065	43036827	43036838	-
hsa-miR-3648	6.2401953	5.690699	5.5517917	3.2630925	5.726676	5.51505	5.7091556	5.566213	5.2747607	5.669344	P	P	P	P	P	P	P	P	P	P	CCCTCGGCGATCC	chr21	0	MIMAT0018068	9825868	9825879	-
hsa-miR-3649	-2.648855	-3.283967	-3.228434	-2.776655	-3.3219337	-3.1037087	-3.2246323	-3.2875357	-3.2930183	-3.3007996	A	A	A	A	A	A	A	A	A	A	CTTAGACACTCAGGTCC	chr12	0	MIMAT0018069	1769545	1769530	+
hsa-miR-3650	-2.648855	-3.283967	-3.228434	-2.776655	-3.3219337	-3.1037087	-3.2246323	-3.2875357	-3.2930183	-3.3007996	A	A	A	A	A	A	A	A	A	A	GGACTCTACAGACACAC	chr5	0	MIMAT0018070	38557625	38557610	+
hsa-miR-3651	-2.648855	4.309486	4.421238	3.1927457	2.3752592	2.323418	4.261311	4.9781704	5.09152	4.421238	P	A	P	P	P	P	P	P	P	P	TCATGTACCAGCGACC	chr9	0	MIMAT0018071	95054826	95054812	+
hsa-miR-3652	-2.648855	2.1024137	2.2381973	-2.776655	2.2187138	1.7768772	2.2300243	1.9621273	2.1369944	2.1141071	P	A	P	A	P	P	P	P	P	P	TCCTCACACCTCCAGC	chr12	0	MIMAT0018072	104324206	104324220	-
hsa-miR-3653	-2.648855	-0.6540799	0.78923583	-2.776655	-2.8257306	-3.1037087	-3.2246323	0.6361898	0.6205756	-1.8878446	P	A	P	A	P	A	A	P	P	P	CTTCAGTCAACTTCTTAG	chr22	0	MIMAT0018073	29729238	29729222	+
hsa-miR-3654	-2.648855	-3.283967	-3.228434	-2.776655	0.38462964	-3.1037087	-3.2246323	-3.2875357	-3.2930183	-3.3007996	A	A	A	A	P	A	A	A	A	A	TTCCTCAGCTTGTCCA	chr7	0	MIMAT0018074	132719675	132719661	+
hsa-miR-3655	-2.648855	-3.283967	-3.228434	-2.776655	-3.3219337	-3.1037087	-3.2246323	-3.2875357	-3.2930183	-3.3007996	A	A	A	A	A	A	A	A	A	A	AGCAACACCGCAGC	chr5	0	MIMAT0018075	140027437	140027449	-
hsa-miR-3656	8.912727	8.500571	8.289571	8.643928	7.834588	8.186119	8.575595	8.186119	7.8545384	8.408787	P	P	P	P	P	P	P	P	P	P	CCACCCCCGCAC	chr11	0	MIMAT0018076	118889708	118889718	-
hsa-miR-3657	-2.648855	-3.283967	-3.228434	-2.776655	-3.3219337	-3.1037087	-3.2246323	-3.2875357	-3.2930183	-3.3007996	A	A	A	A	A	A	A	A	A	A	AATCACCAATAATGGGACA	chr12	0	MIMAT0018077	112475491	112475474	+
hsa-miR-3658	-2.648855	-3.283967	-3.228434	-2.776655	-3.3219337	-3.1037087	-3.2246323	-3.2875357	-3.2930183	-3.3007996	A	A	A	A	A	A	A	A	A	A	ATCTCCATGGTGTTTTCT	chr1	0	MIMAT0018078	165877165	165877181	-
hsa-miR-3659	-2.648855	-3.283967	-3.228434	-2.776655	-3.3219337	-3.1037087	-3.2246323	-3.2875357	-3.2930183	-3.3007996	A	A	A	A	A	A	A	A	A	A	TGCCCTCGTAGACAAC	chr1	0	MIMAT0018080	38554967	38554981	-
hsa-miR-365a-3p	4.1495175	4.2227526	1.978521	4.3287935	1.865305	3.206471	2.2461834	2.4604855	2.5615523	4.276552	P	P	P	P	P	P	P	P	P	P	ATAAGGATTTTTAGGGGCATTA	chr16	0	MIMAT0000710	14403197	14403218	-
hsa-miR-365a-5p	-2.648855	-3.283967	-3.228434	-2.776655	-3.3219337	-3.1037087	-3.2246323	-3.2875357	-3.2930183	-3.3007996	A	A	A	A	A	A	A	A	A	A	CACATCTGCCCCCA	chr16	0	MIMAT0009199	14403167	14403179	-
hsa-miR-365b-5p	-2.648855	-3.283967	-3.228434	-2.776655	-3.3219337	-3.1037087	-3.2246323	-3.2875357	-3.2930183	-3.3007996	A	A	A	A	A	A	A	A	A	A	ACAGCTGCCCCTGA	chr17	0	MIMAT0022833	29902466	29902479	-
hsa-miR-3660	-2.648855	-3.283967	-3.228434	-2.776655	-3.3219337	-3.1037087	-3.2246323	-3.2875357	-3.2930183	-3.3007996	A	A	A	A	A	A	A	A	A	A	TCAAAATGCTCTCCTGTC	chr5	0	MIMAT0018081	89312517	89312501	+
hsa-miR-3661	-2.648855	-3.283967	-3.228434	-2.776655	-3.3219337	-3.1037087	-3.2246323	-3.2875357	-3.2930183	-3.3007996	A	A	A	A	A	A	A	A	A	A	CAGCTGTCCGAGTCC	chr5	0	MIMAT0018082	133561476	133561489	-
hsa-miR-3662	-2.648855	-3.283967	-3.228434	-2.776655	-3.3219337	-3.1037087	-3.2246323	-3.2875357	-3.2930183	-3.3007996	A	A	A	A	A	A	A	A	A	A	CATCAGTCACTACTCATCA	chr6	0	MIMAT0018083	135300553	135300536	+
hsa-miR-3663-3p	6.0814	5.881917	5.6142983	4.876758	5.2042837	5.1574717	5.9606557	5.690699	5.3474517	5.881917	P	P	P	P	P	P	P	P	P	P	GCGCCCGGCCT	chr10	0	MIMAT0018085	118927268	118927259	+
hsa-miR-3663-5p	-2.648855	-3.283967	-3.228434	-2.776655	-3.3219337	-3.1037087	-3.2246323	-3.2875357	-3.2930183	-3.3007996	A	A	A	A	A	A	A	A	A	A	CCGAGCACCACGC	chr10	0	MIMAT0018084	118927229	118927218	+
hsa-miR-3664-3p	-2.648855	-3.283967	-3.228434	-2.776655	-3.3219337	-3.1037087	-3.2246323	-3.2875357	-3.2930183	-3.3007996	A	A	A	A	A	A	A	A	A	A	AACTCTGTCTTTACTCCTG	chr11	0	MIMAT0019220	70718454	70718437	+
hsa-miR-3664-5p	-2.648855	-3.283967	-3.228434	-2.776655	-3.3219337	-3.1037087	-3.2246323	-3.2875357	-3.2930183	-3.3007996	A	A	A	A	A	A	A	A	A	A	ACTCATGAGTGAAGACAG	chr11	0	MIMAT0018086	70718416	70718399	+
hsa-miR-3665	8.500571	7.796193	7.629966	8.289571	6.9714932	7.629966	7.834588	7.3941483	7.4406977	7.5670285	P	P	P	P	P	P	P	P	P	P	CGCCGCCCCG	chr13	0	MIMAT0018087	78272188	78272180	+
hsa-miR-3666	-2.648855	-3.283967	-3.228434	-2.776655	-3.3219337	-3.1037087	-3.2246323	-3.2875357	-3.2930183	-3.3007996	A	A	A	A	A	A	A	A	A	A	TCGGCATCTACACTTGC	chr7	0	MIMAT0018088	114293433	114293448	-
hsa-miR-3667-3p	-2.648855	-3.283967	-3.228434	-2.776655	-3.3219337	-3.1037087	-3.2246323	-3.2875357	-3.2930183	-3.3007996	A	A	A	A	A	A	A	A	A	A	AAAGACCCATGGAGAGG	chr22	0	MIMAT0018090	49937106	49937091	+
hsa-miR-3667-5p	-2.648855	-3.283967	-3.228434	-2.776655	-3.3219337	-3.1037087	-3.2246323	-3.2875357	-3.2930183	-3.3007996	A	A	A	A	A	A	A	A	A	A	ACCTTCTCCTCAATGGG	chr22	0	MIMAT0018089	49937070	49937055	+
hsa-miR-3668	-2.648855	-3.283967	-3.228434	-2.776655	-3.3219337	-3.1037087	-3.2246323	-3.2875357	-3.2930183	-3.3007996	A	A	A	A	A	A	A	A	A	A	ATTTTGATCAATCTCTACATT	chr6	0	MIMAT0018091	140526398	140526417	-
hsa-miR-3669	-2.648855	-3.283967	-3.228434	-2.776655	-3.3219337	-3.1037087	-3.2246323	-3.2875357	-3.2930183	-3.3007996	A	A	A	A	A	A	A	A	A	A	TATATTCCGTATACATATTCCG	chr8	0	MIMAT0018092	130509669	130509649	+
hsa-miR-367-3p	-2.648855	-3.283967	-3.228434	-2.776655	-3.3219337	-3.1037087	-3.2246323	-3.2875357	-3.2930183	-3.3007996	A	A	A	A	A	A	A	A	A	A	TCACCATTGCTAAAGTGCAAT	chr4	0	MIMAT0000719	113569094	113569074	+
hsa-miR-367-5p	-2.648855	-3.283967	-3.228434	-2.776655	-3.3219337	-3.1037087	-3.2246323	-3.2875357	-3.2930183	-3.3007996	A	A	A	A	A	A	A	A	A	A	AGAGTTGCATATTAGCAACAGT	chr4	0	MIMAT0004686	113569056	113569035	+
hsa-miR-3670	-2.648855	-3.283967	-3.228434	-2.776655	-3.3219337	-3.1037087	-3.2246323	-3.2875357	-3.2930183	-3.3007996	A	A	A	A	A	A	A	A	A	A	TAGAGAAGGACAGCTGTG	chr16	0	MIMAT0018093	15001619	15001636	-
hsa-miR-3671	-2.648855	-3.283967	-3.228434	-2.776655	-3.3219337	-3.1037087	-3.2246323	-3.2875357	-3.2930183	-3.3007996	A	A	A	A	A	A	A	A	A	A	TGCAGACTAGTCCTTATTTG	chr1	0	MIMAT0018094	65523518	65523500	+
hsa-miR-3672	-2.648855	-3.283967	-3.228434	-2.776655	-3.3219337	-3.1037087	-3.2246323	-3.2875357	-3.2930183	-3.3007996	A	A	A	A	A	A	A	A	A	A	AAGATGTTTTACATGAGTCTC	chrX	0	MIMAT0018095	120504843	120504862	-
hsa-miR-3673	-2.648855	-3.283967	-3.228434	-2.776655	-3.3219337	-3.1037087	-3.2246323	-3.2875357	-3.2930183	-3.3007996	A	A	A	A	A	A	A	A	A	A	TATTCCGTATATACATTCCAT	chr8	0	MIMAT0018096	130508118	130508098	+
hsa-miR-3674	-2.648855	-3.283967	-3.228434	-2.776655	-3.3219337	-3.1037087	-3.2246323	-3.2875357	-3.2930183	-3.3007996	A	A	A	A	A	A	A	A	A	A	GGCCAATCTTAGGTTCT	chr8	0	MIMAT0018097	1749305	1749320	-
hsa-miR-3675-3p	-2.648855	-0.8339074	-3.228434	-2.776655	-3.3219337	-3.1037087	-3.2246323	-3.2875357	-3.2930183	-3.3007996	P	A	A	A	A	A	A	A	A	A	TTGGGGGAGTTCCTTA	chr1	0	MIMAT0018099	17185507	17185493	+
hsa-miR-3675-5p	-2.648855	-3.283967	-3.228434	-2.776655	-3.3219337	-3.1037087	-3.2246323	-3.2875357	-3.2930183	-3.3007996	A	A	A	A	A	A	A	A	A	A	GAAATCTCTACAGAAGCC	chr1	0	MIMAT0018098	17185477	17185461	+
hsa-miR-3676-3p	-2.648855	1.9466345	1.6758977	-2.776655	0.64481115	-3.1037087	1.6700995	1.7339995	0.7573611	1.7491127	P	A	P	A	P	A	P	P	P	P	AAAGCGTGGGGGAA	chr17	0	MIMAT0018100	8090558	8090571	-
hsa-miR-3676-5p	10.775758	9.52704	9.385935	9.799698	10.068412	10.299501	10.068412	10.541265	10.775758	9.799698	P	P	P	P	P	P	P	P	P	P	AACCCAGGATCTCCT	chr17	0	MIMAT0022734	8090520	8090533	-
hsa-miR-3677-3p	-2.648855	-3.283967	-3.228434	-2.776655	-3.3219337	-3.1037087	-3.2246323	-3.2875357	-3.2930183	-3.3007996	A	A	A	A	A	A	A	A	A	A	GGCCGTGGCCAG	chr16	0	MIMAT0018101	2320762	2320773	-
hsa-miR-3677-5p	-2.648855	-3.283967	-3.228434	-2.776655	-3.3219337	-3.1037087	-3.2246323	-3.2875357	-3.2930183	-3.3007996	A	A	A	A	A	A	A	A	A	A	CACTGCAGGGCTCT	chr16	0	MIMAT0019221	2320725	2320737	-
hsa-miR-3678-3p	-2.648855	-3.283967	-3.228434	-2.776655	-3.3219337	-3.1037087	-3.2246323	-3.2875357	-3.2930183	-3.3007996	A	A	A	A	A	A	A	A	A	A	CCGGTCCGTACAAA	chr17	0	MIMAT0018103	73402227	73402239	-
hsa-miR-3678-5p	-2.648855	-3.283967	-3.228434	-2.776655	-3.3219337	-3.1037087	-3.2246323	-3.2875357	-3.2930183	-3.3007996	A	A	A	A	A	A	A	A	A	A	CACAGCAGAGTTTGTAC	chr17	0	MIMAT0018102	73402162	73402177	-
hsa-miR-3679-3p	-2.648855	0.5814877	-3.228434	-2.776655	-2.8016462	-3.1037087	0.82801825	-0.6507442	-0.7427089	-0.630137	P	A	A	A	P	A	P	P	P	P	GATGAAGATTACTGGGGG	chr2	0	MIMAT0018105	134884744	134884760	-
hsa-miR-3679-5p	-2.648855	4.654222	4.5434732	3.5578113	3.428179	4.188691	4.613323	4.5731215	4.585555	4.4500647	P	A	P	P	P	P	P	P	P	P	TCCCCTTCCCTGCC	chr2	0	MIMAT0018104	134884711	134884723	-
hsa-miR-3680-3p	-2.648855	-3.283967	-3.228434	-2.776655	-3.3219337	-3.1037087	-3.2246323	-3.2875357	-3.2930183	-3.3007996	A	A	A	A	A	A	A	A	A	A	CCTACTCCCAGGGTC	chr16	0	MIMAT0018107	21517441	21517427	+
hsa-miR-3680-5p	-2.648855	-3.283967	-3.228434	-2.776655	-3.3219337	-3.1037087	-3.2246323	-3.2875357	-3.2930183	-3.3007996	A	A	A	A	A	A	A	A	A	A	TGCACAATCCTGTGAGT	chr16	0	MIMAT0018106	21517404	21517388	+
hsa-miR-3681-3p	-2.648855	-3.283967	-3.228434	-2.776655	-3.3219337	-3.1037087	-3.2246323	-3.2875357	-3.2930183	-3.3007996	A	A	A	A	A	A	A	A	A	A	AGTAGTGGATGAAGCACT	chr2	0	MIMAT0018109	12339304	12339321	-
hsa-miR-3681-5p	-2.648855	-3.283967	-3.228434	-2.776655	-3.3219337	-3.1037087	-3.2246323	-3.2875357	-3.2930183	-3.3007996	A	A	A	A	A	A	A	A	A	A	GCACAGAGTGCATCAT	chr2	0	MIMAT0018108	12339270	12339285	-
hsa-miR-3682-3p	-2.648855	2.123782	1.8294328	-2.776655	2.025062	2.061756	1.9466345	1.9537476	1.978521	2.0865088	P	A	P	A	P	P	P	P	P	P	CTACCTCCACCTGTATC	chr2	0	MIMAT0018110	54076328	54076312	+
hsa-miR-3682-5p	-2.648855	-3.283967	-3.228434	-2.776655	-3.3219337	-3.1037087	-3.2246323	-3.2875357	-3.2930183	-3.3007996	A	A	A	A	A	A	A	A	A	A	ATGATAACACAGGTAGAAGT	chr2	0	MIMAT0019222	54076294	54076276	+
hsa-miR-3683	-2.648855	-3.283967	-3.228434	-2.776655	-3.3219337	-3.1037087	-3.2246323	-3.2875357	-3.2930183	-3.3007996	A	A	A	A	A	A	A	A	A	A	TGATACTACTTCCAATGTCG	chr7	0	MIMAT0018111	7106630	7106612	+
hsa-miR-3684	-2.648855	-3.283967	-3.228434	-2.776655	-3.3219337	-3.1037087	-3.2246323	-3.2875357	-3.2930183	-3.3007996	A	A	A	A	A	A	A	A	A	A	AAGGACGTGTACTAGGT	chr4	0	MIMAT0018112	99918590	99918605	-
hsa-miR-3685	-2.648855	-3.283967	-3.228434	-2.776655	-3.3219337	-3.1037087	-3.2246323	-3.2875357	-3.2930183	-3.3007996	A	A	A	A	A	A	A	A	A	A	AGTCTTCAGGTAGGGTAG	chr12	0	MIMAT0018113	95703709	95703725	-
hsa-miR-3686	-2.648855	-3.283967	-3.228434	-2.776655	-3.3219337	-3.1037087	-3.2246323	-3.2875357	-3.2930183	-3.3007996	A	A	A	A	A	A	A	A	A	A	TCATTTACTTTCTCTTACAGA	chr8	0	MIMAT0018114	130496378	130496359	+
hsa-miR-3687	-2.648855	-3.283967	-3.228434	-2.776655	-3.3219337	-3.1037087	-3.2246323	-3.2875357	-3.2930183	-3.3007996	A	A	A	A	A	A	A	A	A	A	ACGTCGCACGAACG	chr21	0	MIMAT0018115	9826248	9826260	-
hsa-miR-3688-3p	-2.648855	-3.283967	-3.228434	-2.776655	-3.3219337	-3.1037087	-3.2246323	-3.2875357	-3.2930183	-3.3007996	A	A	A	A	A	A	A	A	A	A	AGAGTGGCAAAGTCTTTC	chr4	0	MIMAT0018116	160050034	160050017	+
hsa-miR-3688-5p	-2.648855	-3.283967	-3.228434	-2.776655	-3.3219337	-3.1037087	-3.2246323	-3.2875357	-3.2930183	-3.3007996	A	A	A	A	A	A	A	A	A	A	ATATGGAAAGACTTTGCCA	chr4	0	MIMAT0019223	160049970	160049988	-
hsa-miR-3689a-3p	-2.648855	-3.283967	-3.228434	-2.776655	-3.3219337	-3.1037087	-3.2246323	-3.2875357	-3.2930183	-3.3007996	A	A	A	A	A	A	A	A	A	A	ACCACGATATCACACCT	chr9	0	MIMAT0018118	137741403	137741388	+
hsa-miR-3689a-5p	-2.648855	-3.283967	-3.228434	-2.776655	-3.3219337	-3.1037087	-3.2246323	-3.2875357	-3.2930183	-3.3007996	A	A	A	A	A	A	A	A	A	A	TCCCAGGAACCATGAT	chr9	0	MIMAT0018117	137742037	137742022	+
hsa-miR-3689b-3p	-2.648855	-3.283967	-3.228434	-2.776655	-3.3219337	-3.1037087	-3.2246323	-3.2875357	-3.2930183	-3.3007996	A	A	A	A	A	A	A	A	A	A	ACCACAATATCACACCTC	chr9	0	MIMAT0018181	137742077	137742060	+
hsa-miR-3689d	-2.648855	-3.283967	-3.228434	-2.776655	-3.3219337	-3.1037087	-3.2246323	-3.2875357	-3.2930183	-3.3007996	A	A	A	A	A	A	A	A	A	A	CGAGTGTGAGATCACA	chr9	0	MIMAT0019008	137741477	137741462	+
hsa-miR-3689f	-2.648855	-3.283967	-3.228434	-2.776655	-3.3219337	-3.1037087	-3.2246323	-3.2875357	-3.2930183	-3.3007996	A	A	A	A	A	A	A	A	A	A	TCCCAGGAAGCACG	chr9	0	MIMAT0019010	137742612	137742600	+
hsa-miR-369-3p	-2.648855	-3.283967	-3.228434	-2.776655	-3.3219337	-3.1037087	-3.2246323	-3.2875357	-3.2930183	-3.3007996	A	A	A	A	A	A	A	A	A	A	AAAGATCAACCATGTATTATT	chr14	0	MIMAT0000721	101531979	101531998	-
hsa-miR-369-5p	-2.648855	-3.283967	-3.228434	-2.776655	-3.3219337	-3.1037087	-3.2246323	-3.2875357	-3.2930183	-3.3007996	A	A	A	A	A	A	A	A	A	A	GCGAATATAACACGGTCGAT	chr14	0	MIMAT0001621	101531946	101531964	-
hsa-miR-3690	-2.648855	-3.283967	-3.228434	-2.776655	-3.3219337	-3.1037087	-3.2246323	-3.2875357	-3.2930183	-3.3007996	A	A	A	A	A	A	A	A	A	A	CTTTGTCTACGCTGGG	chrX	0	MIMAT0018119	1412827	1412842	-
hsa-miR-3691-3p	-2.648855	-3.283967	-3.228434	-2.776655	-3.3219337	-3.1037087	-3.2246323	-3.2875357	-3.2930183	-3.3007996	A	A	A	A	A	A	A	A	A	A	GAGAGGATGACGCAG	chr6	0	MIMAT0019224	5148543	5148530	+
hsa-miR-3691-5p	-2.648855	-3.283967	-3.228434	-2.776655	-3.3219337	-3.1037087	-3.2246323	-3.2875357	-3.2930183	-3.3007996	A	A	A	A	A	A	A	A	A	A	GTACCGAGTCTCCATC	chr6	0	MIMAT0018120	5148503	5148488	+
hsa-miR-3692-3p	-2.648855	-3.283967	-3.228434	-2.776655	-3.3219337	-3.1037087	-3.2246323	-3.2875357	-3.2930183	-3.3007996	A	A	A	A	A	A	A	A	A	A	ACTTCTGCAGTGTCAGT	chr6	0	MIMAT0018122	157950214	157950230	-
hsa-miR-3692-5p	-2.648855	-3.283967	-3.228434	-2.776655	1.6464021	-3.1037087	0.6658924	-0.6366609	1.402437	0.5226469	A	A	A	A	P	A	P	P	P	P	CAGTATCCACTCCTGAC	chr6	0	MIMAT0018121	157950176	157950192	-
hsa-miR-370	-2.648855	-0.7427089	-3.228434	-2.776655	-0.9374667	-3.1037087	-3.2246323	-3.2875357	-0.67195886	-0.7188042	P	A	A	A	P	A	A	A	P	P	ACCAGGTTCCACCC	chr14	0	MIMAT0000722	101377532	101377544	-
hsa-miR-3713	-2.648855	-3.283967	-3.228434	-2.776655	-3.3219337	-3.1037087	-3.2246323	-3.2875357	-3.2930183	-3.3007996	A	A	A	A	A	A	A	A	A	A	ACCATCCCCAAACGG	chr15	0	MIMAT0018164	76878994	76879007	-
hsa-miR-3714	-2.648855	-3.283967	-3.228434	-2.776655	-3.3219337	-3.1037087	-3.2246323	-3.2875357	-3.2930183	-3.3007996	A	A	A	A	A	A	A	A	A	A	ACAGGGGAGCACTGC	chr3	0	MIMAT0018165	16974696	16974709	-
hsa-miR-371a-3p	-2.648855	-3.283967	-3.228434	-2.776655	-3.3219337	-3.1037087	-3.2246323	-3.2875357	-3.2930183	-3.3007996	A	A	A	A	A	A	A	A	A	A	ACACTCAAAAGATGGCGGC	chr19	0	MIMAT0000723	54290974	54290992	-
hsa-miR-371a-5p	-2.648855	4.7914705	4.08849	3.012813	4.2363048	4.014857	4.2039146	4.3594	3.5068238	4.632724	P	A	P	P	P	P	P	P	P	P	AGTGCCCCCACAG	chr19	0	MIMAT0004687	54290941	54290953	-
hsa-miR-371b-3p	-2.648855	-3.283967	-3.228434	-2.776655	-3.3219337	-3.1037087	-3.2246323	-3.2875357	-3.2930183	-3.3007996	A	A	A	A	A	A	A	A	A	A	GCACTCAAACTGTGGG	chr19	0	MIMAT0019893	54290995	54290981	+
hsa-miR-371b-5p	4.188691	4.3594	3.298445	5.1574717	2.280069	3.4837873	4.344681	3.2256672	4.2227526	3.3874872	P	P	P	P	P	P	P	P	P	P	AAAGTGCCGCCATCT	chr19	0	MIMAT0019892	54290958	54290945	+
hsa-miR-372	-2.648855	-3.283967	-3.228434	-2.776655	-3.3219337	-3.1037087	-3.2246323	-3.2875357	-3.2930183	-3.3007996	A	A	A	A	A	A	A	A	A	A	ACGCTCAAATGTCGCAGC	chr19	0	MIMAT0000724	54291191	54291207	-
hsa-miR-373-3p	-2.648855	-3.283967	-3.228434	-2.776655	-3.3219337	-3.1037087	-3.2246323	-3.2875357	-3.2930183	-3.3007996	A	A	A	A	A	A	A	A	A	A	ACACCCCAAAATCGAAGC	chr19	0	MIMAT0000726	54292007	54292024	-
hsa-miR-373-5p	-2.648855	0.7428127	0.5990544	-2.776655	-2.8065856	-3.1037087	-3.2246323	-3.2875357	-3.2930183	0.47157347	P	A	P	A	P	A	A	A	A	P	GGAAAGCGCCCCC	chr19	0	MIMAT0000725	54291973	54291985	-
hsa-miR-374a-3p	-2.648855	-3.283967	-3.228434	-2.776655	-3.3219337	-3.1037087	-3.2246323	-3.2875357	-3.2930183	-3.3007996	A	A	A	A	A	A	A	A	A	A	AATTACAATACAATCTGATAAG	chrX	0	MIMAT0004688	73507183	73507162	+
hsa-miR-374a-5p	-2.648855	5.00932	4.632724	4.344681	4.836801	4.8632517	4.1048417	5.726676	6.023031	5.2191625	P	A	P	P	P	P	P	P	P	P	CACTTATCAGGTTGTATTATAA	chrX	0	MIMAT0000727	73423878	73423857	+
hsa-miR-374b-3p	-2.648855	-3.283967	-3.228434	-2.776655	-3.3219337	-3.1037087	-3.2246323	-1.0222367	-1.8780651	-3.3007996	A	A	A	A	A	A	A	P	P	A	AATGATAATACAACCTGCTAAG	chrX	0	MIMAT0004956	73438443	73438422	+
hsa-miR-374b-5p	-2.648855	4.562764	4.1728096	-2.776655	4.5731215	4.08849	3.3874872	5.447937	5.5517917	4.680238	P	A	P	A	P	P	P	P	P	P	CACTTAGCAGGTTGTATTA	chrX	0	MIMAT0004955	73438413	73438395	+
hsa-miR-374c-3p	-2.648855	-3.283967	-3.228434	-2.776655	-3.3219337	-3.1037087	-3.2246323	-3.2875357	-3.2930183	-3.3007996	A	A	A	A	A	A	A	A	A	A	ATATAATACAACCTGCTAAGTG	chrX	0	MIMAT0022735	73438423	73438443	-
hsa-miR-374c-5p	-2.648855	-3.283967	-3.228434	-2.776655	-3.3219337	-3.1037087	-3.2246323	-3.2875357	-3.2930183	-3.3007996	A	A	A	A	A	A	A	A	A	A	AGCACTTAGCAGGTTGT	chrX	0	MIMAT0018443	73438401	73438417	-
hsa-miR-375	-2.648855	1.7768772	3.1498897	-2.776655	5.746145	4.942957	1.6413045	2.2722888	2.290928	2.0321503	P	A	P	A	P	P	P	P	P	P	TCACGCGAGCCGAAC	chr2	0	MIMAT0000728	219866427	219866414	+
hsa-miR-376a-2-5p	-2.648855	-3.283967	-3.228434	-2.776655	-3.3219337	-3.1037087	-3.2246323	-3.2875357	-3.2930183	-3.3007996	A	A	A	A	A	A	A	A	A	A	ACCATAGAAGGAAAATCTACC	chr14	0	MIMAT0022928	101506418	101506437	-
hsa-miR-376a-3p	-2.648855	-3.283967	-3.228434	-2.776655	-3.3219337	-3.1037087	-3.2246323	-3.2875357	-3.2930183	-3.3007996	A	A	A	A	A	A	A	A	A	A	ACGTGGATTTTCCTCTATG	chr14	0	MIMAT0000729	101506457	101506475	-
hsa-miR-376a-5p	-2.648855	-3.283967	-3.228434	-2.776655	-3.3219337	-3.1037087	-3.2246323	-3.2875357	-3.2930183	-3.3007996	A	A	A	A	A	A	A	A	A	A	TACTCATAGAAGGAGAATCTAC	chr14	0	MIMAT0003386	101507125	101507146	-
hsa-miR-376b-3p	-2.648855	-3.283967	-3.228434	-2.776655	-3.3219337	-3.1037087	-3.2246323	-3.2875357	-3.2930183	-3.3007996	A	A	A	A	A	A	A	A	A	A	AACATGGATTTTCCTCTATG	chr14	0	MIMAT0002172	101506836	101506855	-
hsa-miR-376b-5p	-2.648855	-3.283967	-3.228434	-2.776655	-3.3219337	-3.1037087	-3.2246323	-3.2875357	-3.2930183	-3.3007996	A	A	A	A	A	A	A	A	A	A	AAACATAGAAGGAATATCCAC	chr14	0	MIMAT0022923	101506798	101506817	-
hsa-miR-376c-3p	-2.648855	-3.283967	-3.228434	-2.776655	-3.3219337	-3.1037087	-3.2246323	-3.2875357	-3.2930183	-3.3007996	A	A	A	A	A	A	A	A	A	A	ACGTGGAATTTCCTCTATG	chr14	0	MIMAT0000720	101506071	101506089	-
hsa-miR-376c-5p	-2.648855	-3.283967	-3.228434	-2.776655	-3.3219337	-3.1037087	-3.2246323	-3.2875357	-3.2930183	-3.3007996	A	A	A	A	A	A	A	A	A	A	AACATAGAAGGAATATCCACC	chr14	0	MIMAT0022861	101506032	101506051	-
hsa-miR-377-3p	-2.648855	-3.283967	-3.228434	-2.776655	-3.3219337	-3.1037087	-3.2246323	-3.2875357	-3.2930183	-3.3007996	A	A	A	A	A	A	A	A	A	A	ACAAAAGTTGCCTTTGTGTG	chr14	0	MIMAT0000730	101528433	101528452	-
hsa-miR-377-5p	-2.648855	-3.283967	-3.228434	-2.776655	-3.3219337	-3.1037087	-3.2246323	-3.2875357	-3.2930183	-3.3007996	A	A	A	A	A	A	A	A	A	A	GAATTCACCAAGGGCAACC	chr14	0	MIMAT0004689	101528396	101528414	-
hsa-miR-378a-3p	-2.648855	5.1250153	5.761632	3.298445	5.236654	3.1109772	4.493056	4.9145465	5.00932	5.252676	P	A	P	P	P	P	P	P	P	P	CCTTCTGACTCCAAGT	chr5	0	MIMAT0000732	149112435	149112450	-
hsa-miR-378a-5p	-2.648855	-0.66331077	-3.228434	-2.776655	-2.8250039	-3.1037087	-3.2246323	-3.2875357	-3.2930183	-1.4240568	P	A	A	A	P	A	A	A	A	P	ACACAGGACCTGGAGTCA	chr5	0	MIMAT0000731	149092589	149092606	-
hsa-miR-378b	-2.648855	-3.283967	-3.228434	-2.776655	-3.3219337	-3.1037087	-3.2246323	-3.2875357	-3.2930183	-3.3007996	A	A	A	A	A	A	A	A	A	A	TTCTGCCTCCAAGTCC	chr3	0	MIMAT0014999	10371950	10371964	-
hsa-miR-378c	-2.648855	-3.283967	-3.228434	-2.776655	-3.3219337	-3.1037087	-3.2246323	-3.2875357	-3.2930183	-3.3007996	A	A	A	A	A	A	A	A	A	A	CCACTCTTCTGACTCC	chr10	0	MIMAT0016847	132760885	132760871	+
hsa-miR-378d	-2.648855	-3.283967	-3.228434	-2.776655	-3.3219337	-3.1037087	-3.2246323	-3.2875357	-3.2930183	-3.3007996	A	A	A	A	A	A	A	A	A	A	TTTCTGACTCCAAGTCC	chr4	0	MIMAT0018926	5925051	5925035	+
hsa-miR-378e	-2.648855	-3.283967	-3.228434	-2.776655	-3.3219337	-3.1037087	-3.2246323	-3.2875357	-3.2930183	-3.3007996	A	A	A	A	A	A	A	A	A	A	TCCTGACTCCAAGTCC	chr5	0	MIMAT0018927	169455553	169455567	-
hsa-miR-378f	-2.648855	-3.283967	-3.228434	-2.776655	-3.3219337	-3.1037087	-3.2246323	-3.2875357	-3.2930183	-3.3007996	A	A	A	A	A	A	A	A	A	A	CTTCTGGCTCCAAGTC	chr1	0	MIMAT0018932	24255616	24255630	-
hsa-miR-378g	-2.648855	-3.283967	-3.228434	-2.776655	-3.3219337	-3.1037087	-3.2246323	-3.2875357	-3.2930183	-3.3007996	A	A	A	A	A	A	A	A	A	A	CTTCTGACTCCAAGCC	chr1	0	MIMAT0018937	95211436	95211422	+
hsa-miR-378h	-2.648855	-3.283967	-3.228434	-2.776655	-3.3219337	-3.1037087	-3.2246323	-3.2875357	-3.2930183	-3.3007996	A	A	A	A	A	A	A	A	A	A	CCATCTGACACCAAGT	chr5	0	MIMAT0018984	154209032	154209046	-
hsa-miR-378i	-2.648855	2.9863663	4.309486	-2.776655	3.2330856	-3.1037087	1.7126065	2.2588978	2.5792506	3.206471	P	A	P	A	P	A	P	P	P	P	CCTTCTGACTCCTAGTC	chr22	0	MIMAT0019074	42319252	42319237	+
hsa-miR-378j	-2.648855	-3.283967	-3.228434	-2.776655	-3.3219337	-3.1037087	-3.2246323	-3.2875357	-3.2930183	-3.3007996	A	A	A	A	A	A	A	A	A	A	TTCTGGCTCCAAATCCA	chr17	0	MIMAT0024612	35975014	35974999	+
hsa-miR-379-3p	-2.648855	-3.283967	-3.228434	-2.776655	-3.3219337	-3.1037087	-3.2246323	-3.2875357	-3.2930183	-3.3007996	A	A	A	A	A	A	A	A	A	A	AGTTAGTGGACCATGTTA	chr14	0	MIMAT0004690	101488450	101488467	-
hsa-miR-379-5p	-2.648855	-3.283967	-3.228434	-2.776655	-3.3219337	-3.1037087	-3.2246323	-3.2875357	-3.2930183	-3.3007996	A	A	A	A	A	A	A	A	A	A	CCTACGTTCCATAGTC	chr14	0	MIMAT0000733	101488413	101488428	-
hsa-miR-380-3p	-2.648855	-3.283967	-3.228434	-2.776655	-3.3219337	-3.1037087	-3.2246323	-3.2875357	-3.2930183	-3.3007996	A	A	A	A	A	A	A	A	A	A	AAGATGTGGACCATATTACATA	chr14	0	MIMAT0000735	101491393	101491414	-
hsa-miR-380-5p	-2.648855	-3.283967	-3.228434	-2.776655	-3.3219337	-3.1037087	-3.2246323	-3.2875357	-3.2930183	-3.3007996	A	A	A	A	A	A	A	A	A	A	GCGCATGTTCTATGGTC	chr14	0	MIMAT0000734	101491363	101491379	-
hsa-miR-381-3p	-2.648855	-3.283967	-3.228434	-2.776655	-3.3219337	-3.1037087	-3.2246323	-3.2875357	-3.2930183	-3.3007996	A	A	A	A	A	A	A	A	A	A	ACAGAGAGCTTGCCCT	chr14	0	MIMAT0000736	101512311	101512326	-
hsa-miR-381-5p	-2.648855	-3.283967	-3.228434	-2.776655	-3.3219337	-3.1037087	-3.2246323	-3.2875357	-3.2930183	-3.3007996	A	A	A	A	A	A	A	A	A	A	ATATACAAAGGGCAACCTC	chr14	0	MIMAT0022862	101512268	101512285	-
hsa-miR-382-3p	-2.648855	-3.283967	-3.228434	-2.776655	-3.3219337	-3.1037087	-3.2246323	-3.2875357	-3.2930183	-3.3007996	A	A	A	A	A	A	A	A	A	A	AAGTGTTGTCCGTGAAT	chr14	0	MIMAT0022697	101520694	101520709	-
hsa-miR-382-5p	-2.648855	-3.283967	-3.228434	-2.776655	-3.3219337	-3.1037087	-3.2246323	-3.2875357	-3.2930183	-3.3007996	A	A	A	A	A	A	A	A	A	A	CGAATCCACCACGAAC	chr14	0	MIMAT0000737	101520659	101520674	-
hsa-miR-383	-2.648855	-3.283967	-3.228434	-2.776655	-3.3219337	-3.1037087	-3.2246323	-3.2875357	-3.2930183	-3.3007996	A	A	A	A	A	A	A	A	A	A	AGCCACAATCACCTTCT	chr8	0	MIMAT0000738	14710974	14710959	+
hsa-miR-384	-2.648855	-3.283967	-3.228434	-2.776655	-3.3219337	-3.1037087	-3.2246323	-3.2875357	-3.2930183	-3.3007996	A	A	A	A	A	A	A	A	A	A	TATGAACAATTTCTAGGAAT	chrX	0	MIMAT0001075	76139773	76139755	+
hsa-miR-3907	-2.648855	-3.283967	-3.228434	-2.776655	-2.8155549	-3.1037087	-3.2246323	-3.2875357	-3.2930183	-3.3007996	A	A	A	A	P	A	A	A	A	A	TGTGAGCCAGCCTGG	chr7	0	MIMAT0018179	151130688	151130675	+
hsa-miR-3908	-2.648855	-3.283967	-3.228434	-2.776655	-3.3219337	-3.1037087	-3.2246323	-3.2875357	-3.2930183	-3.3007996	A	A	A	A	A	A	A	A	A	A	AAACAGTCTACCTACATTGC	chr12	0	MIMAT0018182	124020963	124020981	-
hsa-miR-3909	-2.648855	-3.283967	-3.228434	-2.776655	-3.3219337	-3.1037087	-3.2246323	-3.2875357	-3.2930183	-3.3007996	A	A	A	A	A	A	A	A	A	A	AGACTGCAGGCCCT	chr22	0	MIMAT0018183	35731712	35731724	-
hsa-miR-3910	-2.648855	-3.283967	-3.228434	-2.776655	-3.3219337	-3.1037087	-3.2246323	-3.2875357	-3.2930183	-3.3007996	A	A	A	A	A	A	A	A	A	A	TGTCTTGGTTTTATGCCT	chr9	0	MIMAT0018184	94398597	94398614	-
hsa-miR-3911	-2.648855	2.3854127	2.4604855	-2.776655	1.9413068	2.1788623	2.4139633	2.3929484	2.3752592	2.3854127	P	A	P	A	P	P	P	P	P	P	TGCCTCCTCCAGGA	chr9	0	MIMAT0018185	130452998	130452986	+
hsa-miR-3912	-2.648855	-3.283967	-3.228434	-2.776655	-3.3219337	-3.1037087	-3.2246323	-3.2875357	-3.2930183	-3.3007996	A	A	A	A	A	A	A	A	A	A	ACATGTCCATATTATGCGT	chr5	0	MIMAT0018186	170813742	170813725	+
hsa-miR-3913-3p	-2.648855	-3.283967	-3.228434	-2.776655	-3.3219337	-3.1037087	-3.2246323	-3.2875357	-3.2930183	-3.3007996	A	A	A	A	A	A	A	A	A	A	TTTGGGACTGATCTTGAT	chr12	0	MIMAT0019225	69978564	69978581	-
hsa-miR-3913-5p	-2.648855	-3.283967	-3.228434	-2.776655	-3.3219337	-3.1037087	-3.2246323	-3.2875357	-3.2930183	-3.3007996	A	A	A	A	A	A	A	A	A	A	AGACATCAAGATCAGTCC	chr12	0	MIMAT0018187	69978528	69978545	-
hsa-miR-3914	-2.648855	-3.283967	-3.228434	-2.776655	-3.3219337	-3.1037087	-3.2246323	-3.2875357	-3.2930183	-3.3007996	A	A	A	A	A	A	A	A	A	A	ACTTCTCATTTTCTGGTTC	chr7	0	MIMAT0018188	70772723	70772741	-
hsa-miR-3915	-2.648855	-3.283967	-3.228434	-2.776655	-3.3219337	-3.1037087	-3.2246323	-3.2875357	-3.2930183	-3.3007996	A	A	A	A	A	A	A	A	A	A	AATAAGACCATCTTTTCCTC	chrX	0	MIMAT0018189	32601814	32601796	+
hsa-miR-3916	-2.648855	-3.283967	-3.228434	-2.776655	-3.3219337	-3.1037087	-3.2246323	-3.2875357	-3.2930183	-3.3007996	A	A	A	A	A	A	A	A	A	A	CTGAGAACCAGCCATT	chr1	0	MIMAT0018190	247365313	247365299	+
hsa-miR-3917	-2.648855	3.463002	2.601301	-2.776655	2.969549	2.3111563	2.4942222	2.4709468	2.3854127	3.298445	P	A	P	A	P	P	P	P	P	P	CCCACCTGCTCAGT	chr1	0	MIMAT0018191	26232923	26232911	+
hsa-miR-3918	-2.648855	-3.283967	-3.228434	-2.776655	-3.3219337	-3.1037087	-3.2246323	-3.2875357	-3.2930183	-3.3007996	A	A	A	A	A	A	A	A	A	A	AGTCTCCATCTGCGG	chr6	0	MIMAT0018192	159185731	159185718	+
hsa-miR-3919	-2.648855	-3.283967	-3.228434	-2.776655	-3.3219337	-3.1037087	-3.2246323	-3.2875357	-3.2930183	-3.3007996	A	A	A	A	A	A	A	A	A	A	ACTGAGTCCTTTGTTCTC	chr3	0	MIMAT0018193	159000493	159000509	-
hsa-miR-3920	-2.648855	-3.283967	-3.228434	-2.776655	-3.3219337	-3.1037087	-3.2246323	-3.2875357	-3.2930183	-3.3007996	A	A	A	A	A	A	A	A	A	A	TCAGAGAGTTAAGATAATCAGT	chr11	0	MIMAT0018195	101390622	101390602	+
hsa-miR-3921	-2.648855	-3.283967	-3.228434	-2.776655	-3.3219337	-3.1037087	-3.2246323	-3.2875357	-3.2930183	-3.3007996	A	A	A	A	A	A	A	A	A	A	ACAAGGCATATGGTACTC	chr3	0	MIMAT0018196	99683231	99683215	+
hsa-miR-3922-3p	-2.648855	-3.283967	-3.228434	-2.776655	-3.3219337	-3.1037087	-3.2246323	-3.2875357	-3.2930183	-3.3007996	A	A	A	A	A	A	A	A	A	A	AAAGAGTCAAGTCAAGGC	chr12	0	MIMAT0018197	104985476	104985493	-
hsa-miR-3922-5p	-2.648855	-3.283967	-3.228434	-2.776655	-3.3219337	-3.1037087	-3.2246323	-3.2875357	-3.2930183	-3.3007996	A	A	A	A	A	A	A	A	A	A	TGCTGTGGGACCTCT	chr12	0	MIMAT0019227	104985432	104985445	-
hsa-miR-3923	-2.648855	-3.283967	-3.228434	-2.776655	-3.3219337	-3.1037087	-3.2246323	-3.2875357	-3.2930183	-3.3007996	A	A	A	A	A	A	A	A	A	A	CCCTAATCCAACATTACTAG	chr3	0	MIMAT0018198	79557090	79557108	-
hsa-miR-3924	-2.648855	-3.283967	-3.228434	-2.776655	-3.3219337	-3.1037087	-3.2246323	-3.2875357	-3.2930183	-3.3007996	A	A	A	A	A	A	A	A	A	A	AGTAGCAGTCACATATACATAT	chr10	0	MIMAT0018199	59064309	59064289	+
hsa-miR-3925-3p	-2.648855	-3.283967	-3.228434	-2.776655	-3.3219337	-3.1037087	-3.2246323	-3.2875357	-3.2930183	-3.3007996	A	A	A	A	A	A	A	A	A	A	CAAGAGAACTAAAACTGGA	chr6	0	MIMAT0019228	36590279	36590262	+
hsa-miR-3925-5p	-2.648855	-3.283967	-3.228434	-2.776655	0.4914336	-3.1037087	-3.2246323	-3.2875357	-3.2930183	-3.3007996	A	A	A	A	P	A	A	A	A	A	AGGCTCCACTTTCAGT	chr6	0	MIMAT0018200	36590245	36590230	+
hsa-miR-3926	-2.648855	-3.283967	-3.228434	-2.776655	-0.713695	-3.1037087	-3.2246323	-3.2875357	-0.7117198	-3.3007996	A	A	A	A	P	A	A	A	P	A	TCTCTGCCTGCTTTTTG	chr8	0	MIMAT0018201	12584755	12584771	-
hsa-miR-3927-3p	-2.648855	-3.283967	-3.228434	-2.776655	-3.3219337	-3.1037087	-3.2246323	-3.2875357	-3.2930183	-3.3007996	A	A	A	A	A	A	A	A	A	A	ATGCCTATCAAATATCTACCT	chr9	0	MIMAT0018202	112273820	112273800	+
hsa-miR-3927-5p	-2.648855	-3.283967	-3.228434	-2.776655	-3.3219337	-3.1037087	-3.2246323	-3.2875357	-3.2930183	-3.3007996	A	A	A	A	A	A	A	A	A	A	ACAGGCAGATATGTGATAGG	chr9	0	MIMAT0022970	112273782	112273764	+
hsa-miR-3928	-2.648855	-3.283967	-3.228434	-2.776655	-3.3219337	-3.1037087	-3.2246323	-3.2875357	-3.2930183	-3.3007996	A	A	A	A	A	A	A	A	A	A	GCCGAAGCTCCAAG	chr22	0	MIMAT0018205	31556105	31556093	+
hsa-miR-3929	-2.648855	-3.283967	-3.228434	-2.776655	-3.3219337	-3.1037087	-3.2246323	-3.2875357	-3.2930183	-3.3007996	A	A	A	A	A	A	A	A	A	A	AGTGGTCTACTCACATCA	chr18	0	MIMAT0018206	33514105	33514089	+
hsa-miR-3934-3p	-2.648855	-3.283967	-3.228434	-2.776655	-3.3219337	-3.1037087	-3.2246323	-3.2875357	-3.2930183	-3.3007996	A	A	A	A	A	A	A	A	A	A	TCCCAGCTGTGCAAC	chr6	0	MIMAT0022975	33665976	33665989	-
hsa-miR-3934-5p	-2.648855	-3.283967	-3.228434	-2.776655	-0.73012584	-3.1037087	-3.2246323	-3.2875357	-0.6859933	-1.8563447	A	A	A	A	P	A	A	A	P	P	CTGCCTCAGTTTCCA	chr6	0	MIMAT0018349	33665936	33665950	-
hsa-miR-3935	-2.648855	-3.283967	-3.228434	-2.776655	0.5226469	-3.1037087	-3.2246323	-3.2875357	-3.2930183	-3.3007996	A	A	A	A	P	A	A	A	A	A	GTGGCTGGTGCTCG	chr16	0	MIMAT0018350	56279498	56279510	-
hsa-miR-3936	-2.648855	-3.283967	-3.228434	-2.776655	-3.3219337	-3.1037087	-3.2246323	-3.2875357	-3.2930183	-3.3007996	A	A	A	A	A	A	A	A	A	A	TGCATCTGCCATACACC	chr5	0	MIMAT0018351	131701268	131701253	+
hsa-miR-3937	-2.648855	3.1364522	2.3929484	-2.776655	2.0321503	2.2300243	2.3854127	2.2300243	2.1141071	3.0652363	P	A	P	A	P	P	P	P	P	P	CCCCCATTGCTACAG	chrX	0	MIMAT0018352	39520539	39520552	-
hsa-miR-3938	-2.648855	-3.283967	-3.228434	-2.776655	-3.3219337	-3.1037087	-3.2246323	-3.2875357	-3.2930183	-3.3007996	A	A	A	A	A	A	A	A	A	A	CCGGGTTATCTACAAGG	chr3	0	MIMAT0018353	55886599	55886584	+
hsa-miR-3939	-2.648855	-3.283967	-3.228434	-2.776655	-3.3219337	-3.1037087	-3.2246323	-3.2875357	-3.2930183	-3.3007996	A	A	A	A	A	A	A	A	A	A	GACATCCTGTGGTCTG	chr6	0	MIMAT0018355	167411377	167411363	+
hsa-miR-3940-3p	-2.648855	-3.283967	-3.228434	-2.776655	-3.3219337	-3.1037087	-3.2246323	-3.2875357	-3.2930183	-3.3007996	A	A	A	A	A	A	A	A	A	A	AAGTGGGCTGGGATC	chr19	0	MIMAT0018356	6416498	6416484	+
hsa-miR-3940-5p	7.6847806	7.0468235	6.5820436	7.2062917	6.1428723	6.388398	6.927074	6.2401953	6.4565463	6.642713	P	P	P	P	P	P	P	P	P	P	CAGAGCCCGCCC	chr19	0	MIMAT0019229	6416462	6416452	+
hsa-miR-3941	-2.648855	-3.283967	-3.228434	-2.776655	-3.3219337	-3.1037087	-3.2246323	-3.2875357	-3.2930183	-3.3007996	A	A	A	A	A	A	A	A	A	A	TATGATCCTCAGTTGTGTG	chr10	0	MIMAT0018357	124176544	124176561	-
hsa-miR-3942-3p	-2.648855	-3.283967	-3.228434	-2.776655	-3.3219337	-3.1037087	-3.2246323	-3.2875357	-3.2930183	-3.3007996	A	A	A	A	A	A	A	A	A	A	ATGTAATACTGTTATCTGAAA	chr15	0	MIMAT0019230	35664541	35664522	+
hsa-miR-3942-5p	-2.648855	-3.283967	-3.228434	-2.776655	-3.3219337	-3.1037087	-3.2246323	-3.2875357	-3.2930183	-3.3007996	A	A	A	A	A	A	A	A	A	A	ATTTCAGGTAACAGTATTGC	chr15	0	MIMAT0018358	35664500	35664481	+
hsa-miR-3943	-2.648855	-3.283967	-3.228434	-2.776655	-3.3219337	-3.1037087	-3.2246323	-3.2875357	-3.2930183	-3.3007996	A	A	A	A	A	A	A	A	A	A	CGCCAAGTGAAGCC	chr7	0	MIMAT0018359	43190526	43190538	-
hsa-miR-3944-3p	-2.648855	-3.283967	-3.228434	-2.776655	-3.3219337	-3.1037087	-3.2246323	-3.2875357	-3.2930183	-3.3007996	A	A	A	A	A	A	A	A	A	A	CCGGAGCAGCAGG	chr10	0	MIMAT0018360	135185144	135185132	+
hsa-miR-3944-5p	-2.648855	-3.283967	-3.228434	-2.776655	-3.3219337	-3.1037087	-3.2246323	-3.2875357	-3.2930183	-3.3007996	A	A	A	A	A	A	A	A	A	A	TCTCGGTTGGCCTG	chr10	0	MIMAT0019231	135185102	135185090	+
hsa-miR-3945	-2.648855	-3.283967	-3.228434	-2.776655	-3.3219337	-3.1037087	-3.2246323	-3.2875357	-3.2930183	-3.3007996	A	A	A	A	A	A	A	A	A	A	ATATCAACCCTCTCCTATGC	chr4	0	MIMAT0018361	185772211	185772193	+
hsa-miR-3960	10.221577	10.922054	10.541265	10.068412	9.52704	9.799698	9.85167	10.068412	10.068412	10.922054	P	P	P	P	P	P	P	P	P	P	CCCCCGCCTCCG		0	MIMAT0019337
hsa-miR-3972	-2.648855	-3.283967	-3.228434	-2.776655	-3.3219337	-3.1037087	-3.2246323	-3.2875357	-3.2930183	-3.3007996	A	A	A	A	A	A	A	A	A	A	TGCCCTGGAACGGG	chr1	0	MIMAT0019357	17604452	17604464	-
hsa-miR-3973	-2.648855	-3.283967	-3.228434	-2.776655	-3.3219337	-3.1037087	-3.2246323	-3.2875357	-3.2930183	-3.3007996	A	A	A	A	A	A	A	A	A	A	CTAAGGCTAATGCTGTACT	chr11	0	MIMAT0019358	36031736	36031753	-
hsa-miR-3974	-2.648855	-3.283967	-3.228434	-2.776655	-3.3219337	-3.1037087	-3.2246323	-3.2875357	-3.2930183	-3.3007996	A	A	A	A	A	A	A	A	A	A	GCATTAACCTTACAATGAC	chr12	0	MIMAT0019359	17826247	17826264	-
hsa-miR-3975	-2.648855	-3.283967	-3.228434	-2.776655	-3.3219337	-3.1037087	-3.2246323	-3.2875357	-3.2930183	-3.3007996	A	A	A	A	A	A	A	A	A	A	GTGAAGTAGTGCATTAGC	chr18	0	MIMAT0019360	33171751	33171767	-
hsa-miR-3976	-2.648855	-3.283967	-3.228434	-2.776655	-3.3219337	-3.1037087	-3.2246323	-3.2875357	-3.2930183	-3.3007996	A	A	A	A	A	A	A	A	A	A	ACATTAATCTTCCTGCTCT	chr18	0	MIMAT0019361	5840707	5840724	-
hsa-miR-3977	-2.648855	-3.283967	-3.228434	-2.776655	-3.3219337	-3.1037087	-3.2246323	-3.2875357	-3.2930183	-3.3007996	A	A	A	A	A	A	A	A	A	A	TAAGGTTAATTACGATGAAGC	chr5	0	MIMAT0019362	82135979	82135998	-
hsa-miR-3978	-2.648855	-3.283967	-3.228434	-2.776655	-3.3219337	-3.1037087	-3.2246323	-3.2875357	-3.2930183	-3.3007996	A	A	A	A	A	A	A	A	A	A	ACACCCTGGATGCATG	chrX	0	MIMAT0019363	109325358	109325372	-
hsa-miR-409-3p	-2.648855	-3.283967	-3.228434	-2.776655	-3.3219337	-3.1037087	-3.2246323	-3.2875357	-3.2930183	-3.3007996	A	A	A	A	A	A	A	A	A	A	AGGGGTTCACCGAGCA	chr14	0	MIMAT0001639	100601442	100601457	-
hsa-miR-409-5p	-2.648855	-3.283967	-3.228434	-2.776655	-3.3219337	-3.1037087	-3.2246323	-3.2875357	-3.2930183	-3.3007996	A	A	A	A	A	A	A	A	A	A	ATGCAAAGTTGCTCGGGTA	chr14	0	MIMAT0001638	101531656	101531673	-
hsa-miR-410	-2.648855	-3.283967	-3.228434	-2.776655	-3.3219337	-3.1037087	-3.2246323	-3.2875357	-3.2930183	-3.3007996	A	A	A	A	A	A	A	A	A	A	ACAGGCCATCTGTGTTATA	chr14	0	MIMAT0002171	101532301	101532318	-
hsa-miR-411-3p	-2.648855	-3.283967	-3.228434	-2.776655	-3.3219337	-3.1037087	-3.2246323	-3.2875357	-3.2930183	-3.3007996	A	A	A	A	A	A	A	A	A	A	GGTTAGTGGACCGTGT	chr14	0	MIMAT0004813	101489718	101489733	-
hsa-miR-411-5p	-2.648855	-3.283967	-3.228434	-2.776655	-3.3219337	-3.1037087	-3.2246323	-3.2875357	-3.2930183	-3.3007996	A	A	A	A	A	A	A	A	A	A	CGTACGCTATACGGTCTA	chr14	0	MIMAT0003329	101489680	101489697	-
hsa-miR-412	-2.648855	-3.283967	-3.228434	-2.776655	-3.3219337	-3.1037087	-3.2246323	-3.2875357	-3.2930183	-3.3007996	A	A	A	A	A	A	A	A	A	A	ACGGCTAGTGGACCAG	chr14	0	MIMAT0002170	101531845	101531859	-
hsa-miR-421	-2.648855	-3.283967	-3.228434	-2.776655	-3.3219337	-3.1037087	-3.2246323	-3.2875357	-3.2930183	-3.3007996	A	A	A	A	A	A	A	A	A	A	GCGCCCAATTAATGTCTG	chrX	0	MIMAT0003339	73438281	73438265	+
hsa-miR-422a	-2.648855	-3.283967	-3.228434	-2.776655	-2.312788	-3.1037087	-3.2246323	-3.2875357	-3.2930183	-3.3007996	A	A	A	A	P	A	A	A	A	A	GCCTTCTGACCCTA	chr15	0	MIMAT0001339	64163159	64163147	+
hsa-miR-423-3p	-2.648855	-1.0222367	-3.228434	-2.776655	-0.7445098	-3.1037087	-3.2246323	-3.2875357	-1.8847758	-1.0222367	P	A	A	A	P	A	A	A	P	P	ACTGAGGGGCCTCA	chr17	0	MIMAT0001340	28444159	28444171	-
hsa-miR-423-5p	-2.648855	-0.6224194	0.6205756	-2.776655	-2.7939966	-3.1037087	-3.2246323	-3.2875357	-0.6906505	-0.67195886	P	A	P	A	P	A	A	A	P	P	AAAGTCTCGCTCTCTG	chr17	0	MIMAT0004748	28444121	28444135	-
hsa-miR-424-3p	-2.648855	0.38462964	1.9319254	-2.776655	-0.19443986	-3.1037087	1.8294328	1.9214944	1.9537476	0.26346043	P	A	P	A	P	A	P	P	P	P	ATAGCAGCGCCTCA	chrX	0	MIMAT0004749	133680711	133680698	+
hsa-miR-424-5p	-2.648855	2.5502174	1.5391191	-2.776655	-0.99706566	1.9123675	5.51505	4.2039146	4.014857	2.2381973	P	A	P	A	P	P	P	P	P	P	TTCAAAACATGAATTGCTGCTG	chrX	0	MIMAT0001341	133680675	133680654	+
hsa-miR-425-3p	4.847577	1.8431835	1.6700995	3.2439291	0.5990544	-3.1037087	1.6817771	0.8586019	-0.73012584	0.8586019	P	P	P	P	P	A	P	P	P	P	GGGCGGACACGAC	chr3	0	MIMAT0001343	49057656	49057644	+
hsa-miR-425-5p	-2.648855	5.058935	4.7914705	3.3874872	5.077321	4.1728096	4.727443	5.1250153	5.307882	5.1813374	P	A	P	P	P	P	P	P	P	P	TCAACGGGAGTGATCGTG	chr3	0	MIMAT0003393	49057616	49057599	+
hsa-miR-4251	-2.648855	-3.283967	-3.228434	-2.776655	-3.3219337	-3.1037087	-3.2246323	-3.2875357	-3.2930183	-3.3007996	A	A	A	A	A	A	A	A	A	A	TTGGCCCTTTTCTCAG	chr1	0	MIMAT0016883	3044575	3044589	-
hsa-miR-4252	-2.648855	-3.283967	-3.228434	-2.776655	-3.3219337	-3.1037087	-3.2246323	-3.2875357	-3.2930183	-3.3007996	A	A	A	A	A	A	A	A	A	A	TGGTGCTGACTCAGTG	chr1	0	MIMAT0016886	6489946	6489932	+
hsa-miR-4253	-2.648855	2.1141071	2.0321503	-2.776655	1.8071439	2.0686424	2.123782	2.0321503	1.9997338	2.1500413	P	A	P	A	P	P	P	P	P	P	ACCCCCTGGACATGC	chr1	0	MIMAT0016882	23189709	23189696	+
hsa-miR-4254	-2.648855	-3.283967	-3.228434	-2.776655	-3.3219337	-3.1037087	-3.2246323	-3.2875357	-3.2930183	-3.3007996	A	A	A	A	A	A	A	A	A	A	GAGATGGTGGAGTAGC	chr1	0	MIMAT0016884	32224326	32224312	+
hsa-miR-4255	-2.648855	-3.283967	-3.228434	-2.776655	-3.3219337	-3.1037087	-3.2246323	-3.2875357	-3.2930183	-3.3007996	A	A	A	A	A	A	A	A	A	A	TCCATCTCTGAACACTG	chr1	0	MIMAT0016885	37627175	37627190	-
hsa-miR-4256	-2.648855	-3.283967	-3.228434	-2.776655	-3.3219337	-3.1037087	-3.2246323	-3.2875357	-3.2930183	-3.3007996	A	A	A	A	A	A	A	A	A	A	ACCTTCATCAGGTCAGA	chr1	0	MIMAT0016877	113004419	113004404	+
hsa-miR-4257	4.1048417	4.5160546	4.261311	4.309486	3.3874872	4.2363048	4.3594	3.4081447	4.08849	4.585555	P	P	P	P	P	P	P	P	P	P	CTCAGTCCCCACCT	chr1	0	MIMAT0016878	150524468	150524480	-
hsa-miR-4258	-2.648855	-3.283967	-3.228434	-2.776655	-3.3219337	-3.1037087	-3.2246323	-3.2875357	-3.2930183	-3.3007996	A	A	A	A	A	A	A	A	A	A	CCAAGGCGGTGGC	chr1	0	MIMAT0016879	154948184	154948195	-
hsa-miR-4259	-2.648855	-3.283967	-3.228434	-2.776655	-3.3219337	-3.1037087	-3.2246323	-3.2875357	-3.2930183	-3.3007996	A	A	A	A	A	A	A	A	A	A	TCCTGACCCCTAGACC	chr1	0	MIMAT0016880	159869859	159869845	+
hsa-miR-4260	-2.648855	-3.283967	-3.228434	-2.776655	-3.3219337	-3.1037087	-3.2246323	-3.2875357	-3.2930183	-3.3007996	A	A	A	A	A	A	A	A	A	A	TGGGACTCCATGCCC	chr1	0	MIMAT0016881	209796817	209796804	+
hsa-miR-4261	-2.648855	-3.283967	-3.228434	-2.776655	-3.3219337	-3.1037087	-3.2246323	-3.2875357	-3.2930183	-3.3007996	A	A	A	A	A	A	A	A	A	A	TGGGTCCCTGTTTCC	chr2	0	MIMAT0016890	10332787	10332774	+
hsa-miR-4262	-2.648855	-3.283967	-3.228434	-2.776655	-3.3219337	-3.1037087	-3.2246323	-3.2875357	-3.2930183	-3.3007996	A	A	A	A	A	A	A	A	A	A	CAGGTAGTCTGAATGTC	chr2	0	MIMAT0016894	11977102	11977087	+
hsa-miR-4263	-2.648855	-3.283967	-3.228434	-2.776655	-3.3219337	-3.1037087	-3.2246323	-3.2875357	-3.2930183	-3.3007996	A	A	A	A	A	A	A	A	A	A	GGCCAAGGCACTTAG	chr2	0	MIMAT0016898	28219293	28219306	-
hsa-miR-4264	-2.648855	-3.283967	-3.228434	-2.776655	-3.3219337	-3.1037087	-3.2246323	-3.2875357	-3.2930183	-3.3007996	A	A	A	A	A	A	A	A	A	A	AATGACCATGACTGAGT	chr2	0	MIMAT0016899	79876446	79876431	+
hsa-miR-4265	-2.648855	-3.283967	-3.228434	-2.776655	-3.3219337	-3.1037087	-3.2246323	-3.2875357	-3.2930183	-3.3007996	A	A	A	A	A	A	A	A	A	A	CCCAGAGCTGAGCC	chr2	0	MIMAT0016891	109758034	109758022	+
hsa-miR-4266	-2.648855	-3.283967	-3.228434	-2.776655	-3.3219337	-3.1037087	-3.2246323	-3.2875357	-3.2930183	-3.3007996	A	A	A	A	A	A	A	A	A	A	GGCCAAGGCCTCC	chr2	0	MIMAT0016892	109930071	109930060	+
hsa-miR-4267	-2.648855	-3.283967	-3.228434	-2.776655	-3.3219337	-3.1037087	-3.2246323	-3.2875357	-3.2930183	-3.3007996	A	A	A	A	A	A	A	A	A	A	GTGCCACCGAGCT	chr2	0	MIMAT0016893	110827563	110827552	+
hsa-miR-4268	-2.648855	-3.283967	-3.228434	-2.776655	-3.3219337	-3.1037087	-3.2246323	-3.2875357	-3.2930183	-3.3007996	A	A	A	A	A	A	A	A	A	A	CACATCCTGAGAGGAG	chr2	0	MIMAT0016896	220771276	220771262	+
hsa-miR-4269	-2.648855	-3.283967	-3.228434	-2.776655	-2.8483703	-3.1037087	-3.2246323	-3.2875357	-3.2930183	-3.3007996	A	A	A	A	P	A	A	A	A	A	GCCAGGGCTGTCTG	chr2	0	MIMAT0016897	240227175	240227187	-
hsa-miR-4270	7.3082137	7.3082137	6.9929695	6.2974033	6.6024613	6.5428495	6.9929695	7.0468235	6.6024613	7.235391	P	P	P	P	P	P	P	P	P	P	GCCCTCCCCTGAC	chr3	0	MIMAT0016900	15537775	15537764	+
hsa-miR-4271	5.447937	5.726676	5.00932	5.461839	4.847577	4.819056	4.847577	4.7914705	4.5302324	5.7091556	P	P	P	P	P	P	P	P	P	P	CCCCACCTTTTCTTCC	chr3	0	MIMAT0016901	49311595	49311609	-
hsa-miR-4272	-2.648855	-3.283967	-3.228434	-2.776655	-3.3219337	-3.1037087	-3.2246323	-3.2875357	-3.2930183	-3.3007996	A	A	A	A	A	A	A	A	A	A	ACAATCACTAGTTGAATG	chr3	0	MIMAT0016902	67275925	67275941	-
hsa-miR-4273	-2.648855	-3.283967	-3.228434	-2.776655	-3.3219337	-3.1037087	-3.2246323	-3.2875357	-3.2930183	-3.3007996	A	A	A	A	A	A	A	A	A	A	CTGTCCATCAGAGAACA	chr3	0	MIMAT0016903	75787443	75787458	-
hsa-miR-4274	-2.648855	1.9877379	1.6914909	-2.776655	0.78923583	-3.1037087	0.72086763	1.6580005	-3.2930183	1.865305	P	A	P	A	P	A	P	P	A	P	CAGGGGGAGGGAC	chr4	0	MIMAT0016906	7461824	7461835	-
hsa-miR-4275	-2.648855	-3.283967	-3.228434	-2.776655	-3.3219337	-3.1037087	-3.2246323	-3.2875357	-3.2930183	-3.3007996	A	A	A	A	A	A	A	A	A	A	AAAGAAGTGGTAATTGG	chr4	0	MIMAT0016905	28821215	28821230	-
hsa-miR-4276	-2.648855	-3.283967	-3.228434	-2.776655	-3.3219337	-3.1037087	-3.2246323	-3.2875357	-3.2930183	-3.3007996	A	A	A	A	A	A	A	A	A	A	GCACATGAGTCACTGA	chr4	0	MIMAT0016904	175344958	175344972	-
hsa-miR-4277	-2.648855	-3.283967	-3.228434	-2.776655	-3.3219337	-3.1037087	-3.2246323	-3.2875357	-3.2930183	-3.3007996	A	A	A	A	A	A	A	A	A	A	GTGTACTGTGCTCAGAA	chr5	0	MIMAT0016908	1708930	1708915	+
hsa-miR-4278	-2.648855	-3.283967	-3.228434	-2.776655	-3.3219337	-3.1037087	-3.2246323	-3.2875357	-3.2930183	-3.3007996	A	A	A	A	A	A	A	A	A	A	CAAGGGCAAACCCC	chr5	0	MIMAT0016910	6828024	6828012	+
hsa-miR-4279	-2.648855	-3.283967	-3.228434	-2.776655	-3.3219337	-3.1037087	-3.2246323	-3.2875357	-3.2930183	-3.3007996	A	A	A	A	A	A	A	A	A	A	GAAGCCGGGAGGA	chr5	0	MIMAT0016909	31936255	31936244	+
hsa-miR-4280	-2.648855	-3.283967	-3.228434	-2.776655	-3.3219337	-3.1037087	-3.2246323	-3.2875357	-3.2930183	-3.3007996	A	A	A	A	A	A	A	A	A	A	GCTCTGCTCAGAACTAC	chr5	0	MIMAT0016911	86410726	86410711	+
hsa-miR-4281	9.385935	9.85167	9.01863	9.52704	8.289571	8.912727	9.52704	8.912727	8.72388	9.639702	P	P	P	P	P	P	P	P	P	P	CCCCCCTCCCCG	chr5	0	MIMAT0016907	176056491	176056481	+
hsa-miR-4282	-2.648855	-3.283967	-3.228434	-2.776655	-3.3219337	-3.1037087	-3.2246323	-3.2875357	-3.2930183	-3.3007996	A	A	A	A	A	A	A	A	A	A	TCCTGGATGCAAATTTTA	chr6	0	MIMAT0016912	73677466	73677450	+
hsa-miR-4283	-2.648855	-3.283967	-3.228434	-2.776655	-3.3219337	-3.1037087	-3.2246323	-3.2875357	-3.2930183	-3.3007996	A	A	A	A	A	A	A	A	A	A	AAACTCGCTGAGCCC	chr7	0	MIMAT0016914	63081480	63081494	-
hsa-miR-4284	8.459814	7.896076	8.575595	7.8545384	8.329982	7.834588	7.8545384	8.72388	8.858694	7.911773	P	P	P	P	P	P	P	P	P	P	ATGGGGTGATGTGAGC	chr7	0	MIMAT0016915	73125660	73125674	-
hsa-miR-4285	-2.648855	-3.283967	-3.228434	-2.776655	-3.3219337	-3.1037087	-3.2246323	-3.2875357	-3.2930183	-3.3007996	A	A	A	A	A	A	A	A	A	A	ATGAGTCGGACTCGC	chr7	0	MIMAT0016913	101936383	101936396	-
hsa-miR-4286	10.068412	7.7614794	9.52704	8.858694	9.211689	9.905917	9.385935	9.639702	9.639702	7.834588	P	P	P	P	P	P	P	P	P	P	GGTACCAGGAGTGGG	chr8	0	MIMAT0016916	10524501	10524514	-
hsa-miR-4287	-2.648855	-3.283967	-3.228434	-2.776655	-3.3219337	-3.1037087	-3.2246323	-3.2875357	-3.2930183	-3.3007996	A	A	A	A	A	A	A	A	A	A	AAAGTGCCCTCAAGGG	chr8	0	MIMAT0016917	27743584	27743570	+
hsa-miR-4288	-2.648855	-3.283967	-3.228434	-2.776655	-3.3219337	-3.1037087	-3.2246323	-3.2875357	-3.2930183	-3.3007996	A	A	A	A	A	A	A	A	A	A	GGAAACTCAGCAGACA	chr8	0	MIMAT0016918	28362689	28362675	+
hsa-miR-4289	-2.648855	-3.283967	-3.228434	-2.776655	-3.3219337	-3.1037087	-3.2246323	-3.2875357	-3.2930183	-3.3007996	A	A	A	A	A	A	A	A	A	A	TGATAGCCCTGCACAA	chr9	0	MIMAT0016920	91360779	91360765	+
hsa-miR-429	6.117098	7.287709	6.670141	6.2401953	8.500571	7.5670285	5.746145	6.927074	7.1814275	7.287709	P	P	P	P	P	P	P	P	P	P	ACGGTTTTACCAGACAGTA	chr1	0	MIMAT0001536	1104439	1104456	-
hsa-miR-4290	-2.648855	-3.283967	-3.228434	-2.776655	-3.3219337	-3.1037087	-3.2246323	-3.2875357	-3.2930183	-3.3007996	A	A	A	A	A	A	A	A	A	A	GAGGGAAGAAAGGAGG	chr9	0	MIMAT0016921	92785807	92785793	+
hsa-miR-4291	-2.648855	-3.283967	-3.228434	-2.776655	0.47157347	1.6580005	-3.2246323	-3.2875357	-3.2930183	-3.3007996	A	A	A	A	P	P	A	A	A	A	AGCTGTTCCTGCTGAA	chr9	0	MIMAT0016922	96581650	96581664	-
hsa-miR-4292	-2.648855	-3.283967	-3.228434	-2.776655	-3.3219337	-3.1037087	-3.2246323	-3.2875357	-3.2930183	-3.3007996	A	A	A	A	A	A	A	A	A	A	CCAAGGCCGGCC	chr9	0	MIMAT0016919	139725455	139725465	-
hsa-miR-4293	-2.648855	-3.283967	-3.228434	-2.776655	-3.3219337	-3.1037087	-3.2246323	-3.2875357	-3.2930183	-3.3007996	A	A	A	A	A	A	A	A	A	A	CTGTTCCTGTCAGGC	chr10	0	MIMAT0016848	14425266	14425253	+
hsa-miR-4294	-2.648855	-3.283967	-3.228434	-2.776655	0.19823945	-3.1037087	-3.2246323	-3.2875357	-3.2930183	-3.3007996	A	A	A	A	P	A	A	A	A	A	CCCTGCTGTAGACTCC	chr10	0	MIMAT0016849	50193583	50193569	+
hsa-miR-4295	-2.648855	-3.283967	-3.228434	-2.776655	-3.3219337	-3.1037087	-3.2246323	-3.2875357	-3.2930183	-3.3007996	A	A	A	A	A	A	A	A	A	A	AAGGAAAACATTGCACTG	chr10	0	MIMAT0016844	114393940	114393956	-
hsa-miR-4296	-2.648855	-3.283967	-3.228434	-2.776655	-3.3219337	-3.1037087	-3.2246323	-3.2875357	-3.2930183	-3.3007996	A	A	A	A	A	A	A	A	A	A	TGAGCCTGAGCCCA	chr10	0	MIMAT0016845	126721378	126721366	+
hsa-miR-4297	-2.648855	-3.283967	-3.228434	-2.776655	-3.3219337	-3.1037087	-3.2246323	-3.2875357	-3.2930183	-3.3007996	A	A	A	A	A	A	A	A	A	A	CACAGACAGGAAGGC	chr10	0	MIMAT0016846	131641588	131641575	+
hsa-miR-4298	6.3629174	4.2039146	4.585555	6.855977	3.0652363	4.2902193	4.748244	4.251758	4.374294	4.0611734	P	P	P	P	P	P	P	P	P	P	CTGCCTCCTCCTCC	chr11	0	MIMAT0016852	1880725	1880713	+
hsa-miR-4299	5.9606557	6.927074	6.8253894	6.728718	6.8954415	6.8954415	7.1118226	6.341209	6.76243	6.8954415	P	P	P	P	P	P	P	P	P	P	GCCTCTCATGTCACC	chr11	0	MIMAT0016851	11678259	11678246	+
hsa-miR-4300	-2.648855	-3.283967	-3.228434	-2.776655	-3.3219337	-3.1037087	-3.2246323	-3.2875357	-3.2930183	-3.3007996	A	A	A	A	A	A	A	A	A	A	GAAGTAGTCCAGCTCC	chr11	0	MIMAT0016853	81601868	81601854	+
hsa-miR-4301	-2.648855	-3.283967	-3.228434	-2.776655	-3.3219337	-3.1037087	-3.2246323	-3.2875357	-3.2930183	-3.3007996	A	A	A	A	A	A	A	A	A	A	TCACAAGTGAAGTAGTGG	chr11	0	MIMAT0016850	113320774	113320758	+
hsa-miR-4302	-2.648855	-3.283967	-3.228434	-2.776655	-3.3219337	-3.1037087	-3.2246323	-3.2875357	-3.2930183	-3.3007996	A	A	A	A	A	A	A	A	A	A	CTCGCTGAGCCACA	chr12	0	MIMAT0016855	26026980	26026968	+
hsa-miR-4303	-2.648855	-3.283967	-3.228434	-2.776655	-3.3219337	-3.1037087	-3.2246323	-3.2875357	-3.2930183	-3.3007996	A	A	A	A	A	A	A	A	A	A	CTGTCCTCAGCTCAGA	chr12	0	MIMAT0016856	98389187	98389173	+
hsa-miR-4304	-2.648855	-3.283967	-3.228434	-2.776655	-3.3219337	-3.1037087	-3.2246323	-3.2875357	-3.2930183	-3.3007996	A	A	A	A	A	A	A	A	A	A	TGCCCTGGACATGC	chr12	0	MIMAT0016854	123495240	123495228	+
hsa-miR-4305	-2.648855	-3.283967	-3.228434	-2.776655	-3.3219337	-3.1037087	-3.2246323	-3.2875357	-3.2930183	-3.3007996	A	A	A	A	A	A	A	A	A	A	GAACTGGAGGTGTCTAG	chr13	0	MIMAT0016857	40238198	40238183	+
hsa-miR-4306	-2.648855	-3.283967	0.38462964	-2.776655	1.8955058	-3.1037087	-3.2246323	-3.2875357	1.3701117	0.64481115	A	A	P	A	P	A	A	A	P	P	TACTGCCTTTCTCTCCA	chr13	0	MIMAT0016858	100295378	100295393	-
hsa-miR-4307	-2.648855	-3.283967	-3.228434	-2.776655	-3.3219337	-3.1037087	-3.2246323	-3.2875357	-3.2930183	-3.3007996	A	A	A	A	A	A	A	A	A	A	GGAAACAGGAAAAAACAT	chr14	0	MIMAT0016860	27377905	27377921	-
hsa-miR-4308	-2.648855	-3.283967	-3.228434	-2.776655	-3.3219337	-3.1037087	-3.2246323	-3.2875357	-3.2930183	-3.3007996	A	A	A	A	A	A	A	A	A	A	AAGAAGAAACTCCAGGG	chr14	0	MIMAT0016861	55344901	55344886	+
hsa-miR-4309	-2.648855	-3.283967	-3.228434	-2.776655	-3.3219337	-3.1037087	-3.2246323	-3.2875357	-3.2930183	-3.3007996	A	A	A	A	A	A	A	A	A	A	TGGAATCCTAGACTCCA	chr14	0	MIMAT0016859	103005993	103006008	-
hsa-miR-431-3p	-2.648855	-3.283967	-3.228434	-2.776655	-3.3219337	-3.1037087	-3.2246323	-3.2875357	-3.2930183	-3.3007996	A	A	A	A	A	A	A	A	A	A	AGAAGCCCTGCAAGACG	chr14	0	MIMAT0004757	101347411	101347427	-
hsa-miR-431-5p	-2.648855	1.5228454	-3.228434	-2.776655	1.514561	-3.1037087	-3.2246323	-0.740206	1.4807526	1.3250033	P	A	A	A	P	A	A	P	P	P	TGCATGACGGCCTGC	chr14	0	MIMAT0001625	101347369	101347383	-
hsa-miR-4310	4.7115827	0.783638	-3.228434	3.0714412	-2.843652	-3.1037087	-3.2246323	-3.2875357	-3.2930183	-1.8607465	P	P	A	P	P	A	A	A	A	P	GGGACATGAATGCTGC	chr15	0	MIMAT0016862	42158739	42158725	+
hsa-miR-4311	-2.648855	-3.283967	-3.228434	-2.776655	-3.3219337	-3.1037087	-3.2246323	-3.2875357	-3.2930183	-3.3007996	A	A	A	A	A	A	A	A	A	A	CACACTCAGCTCTCTTT	chr15	0	MIMAT0016863	66332583	66332598	-
hsa-miR-4312	-2.648855	-0.19443986	-3.228434	-2.776655	-0.7035551	-3.1037087	-3.2246323	-3.2875357	-3.2930183	-3.3007996	P	A	A	A	P	A	A	A	A	A	TGGGGACAGGAACAA	chr15	0	MIMAT0016864	69094254	69094241	+
hsa-miR-4313	5.236654	2.4256685	2.323418	4.680238	1.9621273	2.3469992	2.3583894	2.5377293	2.1500413	2.3469992	P	P	P	P	P	P	P	P	P	P	GGGTTTGGGGCCA	chr15	0	MIMAT0016865	76054585	76054574	+
hsa-miR-4314	-2.648855	-0.7445098	-3.228434	-2.776655	-2.8406608	-3.1037087	-3.2246323	-3.2875357	-0.80677706	-3.3007996	P	A	A	A	P	A	A	A	P	A	CTGTCCCATTTCCCA	chr17	0	MIMAT0016868	7991388	7991401	-
hsa-miR-4315	-2.648855	-3.283967	-3.228434	-2.776655	-3.3219337	-3.1037087	-3.2246323	-3.2875357	-3.2930183	-3.3007996	A	A	A	A	A	A	A	A	A	A	GTCCAGCTCAGAAAGC	chr17	0	MIMAT0016866	43552756	43552741	+
hsa-miR-4316	-2.648855	-3.283967	-3.228434	-2.776655	-3.3219337	-3.1037087	-3.2246323	-3.2875357	-3.2930183	-3.3007996	A	A	A	A	A	A	A	A	A	A	CACCAGCTAGCCTCA	chr17	0	MIMAT0016867	75393092	75393079	+
hsa-miR-4317	-2.648855	-3.283967	-3.228434	-2.776655	-3.3219337	-3.1037087	-3.2246323	-3.2875357	-3.2930183	-3.3007996	A	A	A	A	A	A	A	A	A	A	AAACTCCCTGGCAATG	chr18	0	MIMAT0016872	6374386	6374372	+
hsa-miR-4318	-2.648855	-3.283967	-3.228434	-2.776655	-3.3219337	-3.1037087	-3.2246323	-3.2875357	-3.2930183	-3.3007996	A	A	A	A	A	A	A	A	A	A	AGCATGTACCCACAGTG	chr18	0	MIMAT0016869	35237153	35237168	-
hsa-miR-4319	-2.648855	-3.283967	-3.228434	-2.776655	-3.3219337	-3.1037087	-3.2246323	-3.2875357	-3.2930183	-3.3007996	A	A	A	A	A	A	A	A	A	A	GTGGCTTTGCTCAGG	chr18	0	MIMAT0016870	42550073	42550060	+
hsa-miR-432-3p	-2.648855	-3.283967	-3.228434	-2.776655	-3.3219337	-3.1037087	-3.2246323	-3.2875357	-3.2930183	-3.3007996	A	A	A	A	A	A	A	A	A	A	AGACATGGAGGAGCCAT	chr14	0	MIMAT0002815	101350885	101350901	-
hsa-miR-432-5p	-2.648855	-3.283967	-3.228434	-2.776655	-3.3219337	-3.1037087	-3.2246323	-3.2875357	-3.2930183	-3.3007996	A	A	A	A	A	A	A	A	A	A	CCACCCAATGACCTACTC	chr14	0	MIMAT0002814	101350838	101350855	-
hsa-miR-4320	-2.648855	-3.283967	-3.228434	-2.776655	-3.3219337	-3.1037087	-3.2246323	-3.2875357	-3.2930183	-3.3007996	A	A	A	A	A	A	A	A	A	A	AGGAAGCTACAGAATCCC	chr18	0	MIMAT0016871	47652923	47652907	+
hsa-miR-4321	-2.648855	-3.283967	-3.228434	-2.776655	-3.3219337	-3.1037087	-3.2246323	-3.2875357	-3.2930183	-3.3007996	A	A	A	A	A	A	A	A	A	A	CGCAGGGCGGTC	chr19	0	MIMAT0016874	2250697	2250707	-
hsa-miR-4322	-2.648855	3.0785444	3.0896668	-2.776655	2.5268996	2.5178142	2.969549	3.1109772	2.5058844	3.158031	P	A	P	A	P	P	P	P	P	P	CCCCACGCGCTG	chr19	0	MIMAT0016873	10341141	10341151	-
hsa-miR-4323	-2.648855	0.22133559	-3.228434	-2.776655	-2.81414	-3.1037087	-3.2246323	-0.7801103	-3.2930183	-0.7350028	P	A	A	A	P	A	A	P	A	P	TCTGAGGCTGTGGGG	chr19	0	MIMAT0016875	42637655	42637642	+
hsa-miR-4324	-2.648855	-3.283967	-3.228434	-2.776655	-3.3219337	-3.1037087	-3.2246323	-3.2875357	-3.2930183	-3.3007996	A	A	A	A	A	A	A	A	A	A	TTAAGGTTAGGGTCTCAGG	chr19	0	MIMAT0016876	49812115	49812098	+
hsa-miR-4325	-2.648855	-3.283967	-3.228434	-2.776655	-3.3219337	-3.1037087	-3.2246323	-3.2875357	-3.2930183	-3.3007996	A	A	A	A	A	A	A	A	A	A	TCACTGAGACAAGTGCA	chr20	0	MIMAT0016887	55896585	55896570	+
hsa-miR-4326	-2.648855	-3.283967	-3.228434	-2.776655	-3.3219337	-3.1037087	-3.2246323	-3.2875357	-3.2930183	-3.3007996	A	A	A	A	A	A	A	A	A	A	GTCTGGGAGACAGAGG	chr20	0	MIMAT0016888	61918175	61918189	-
hsa-miR-4327	5.307882	5.461839	5.1813374	5.2191625	4.5302324	4.764155	5.1946487	5.2042837	5.1574717	5.3807807	P	P	P	P	P	P	P	P	P	P	CCAGTCCCCCATGC	chr21	0	MIMAT0016889	31747640	31747628	+
hsa-miR-4328	-2.648855	-3.283967	-3.228434	-2.776655	-3.3219337	-3.1037087	-3.2246323	-3.2875357	-3.2930183	-3.3007996	A	A	A	A	A	A	A	A	A	A	AATCCTGGGAAAACTGG	chrX	0	MIMAT0016926	78156736	78156721	+
hsa-miR-4329	-2.648855	-3.283967	-3.228434	-2.776655	-3.3219337	-3.1037087	-3.2246323	-3.2875357	-3.2930183	-3.3007996	A	A	A	A	A	A	A	A	A	A	GTGGAACTAGGGTCTC	chrX	0	MIMAT0016923	112024006	112023992	+
hsa-miR-433	-2.648855	-3.283967	-3.228434	-2.776655	-3.3219337	-3.1037087	-3.2246323	-3.2875357	-3.2930183	-3.3007996	A	A	A	A	A	A	A	A	A	A	ACACCGAGGAGCCC	chr14	0	MIMAT0001627	101348295	101348307	-
hsa-miR-4330	-2.648855	-3.283967	-3.228434	-2.776655	-3.3219337	-3.1037087	-3.2246323	-3.2875357	-3.2930183	-3.3007996	A	A	A	A	A	A	A	A	A	A	GCAAGGCTCTGATCTG	chrX	0	MIMAT0016924	150336774	150336788	-
hsa-miR-4417	5.461839	5.820075	5.252676	-2.776655	5.913543	5.669344	5.913543	5.5517917	5.252676	5.8466954	P	P	P	A	P	P	P	P	P	P	CCCTCCGGGAAGC	chr1	0	MIMAT0018929	5624148	5624159	-
hsa-miR-4418	-2.648855	-3.283967	-3.228434	-2.776655	-3.3219337	-3.1037087	-3.2246323	-3.2875357	-3.2930183	-3.3007996	A	A	A	A	A	A	A	A	A	A	CTGCTGAGTCCTGCA	chr1	0	MIMAT0018930	22592774	22592787	-
hsa-miR-4419a	-2.648855	-3.283967	-3.228434	-2.776655	-2.7907226	-3.1037087	-3.2246323	-0.73012584	-0.8173516	-0.9069416	A	A	A	A	P	A	A	P	P	P	TGCAGTCTCCTCCCT	chr1	0	MIMAT0018931	23384405	23384392	+
hsa-miR-4419b	-2.648855	-3.283967	-3.228434	-2.776655	-3.3219337	-3.1037087	-3.2246323	-3.2875357	-3.2930183	-3.3007996	A	A	A	A	A	A	A	A	A	A	CCATCTTCCTTCAGCC	chr12	0	MIMAT0019034	128729095	128729109	-
hsa-miR-4420	-2.648855	-3.283967	-3.228434	-2.776655	-3.3219337	-3.1037087	-3.2246323	-3.2875357	-3.2930183	-3.3007996	A	A	A	A	A	A	A	A	A	A	CTCAGCTACAGACATCA	chr1	0	MIMAT0018933	31212077	31212062	+
hsa-miR-4421	-2.648855	-3.283967	-3.228434	-2.776655	-3.3219337	-3.1037087	-3.2246323	-3.2875357	-3.2930183	-3.3007996	A	A	A	A	A	A	A	A	A	A	TAGCTCCTTTCCACAGA	chr1	0	MIMAT0018934	51525557	51525572	-
hsa-miR-4422	-2.648855	-3.283967	-3.228434	-2.776655	-3.3219337	-3.1037087	-3.2246323	-3.2875357	-3.2930183	-3.3007996	A	A	A	A	A	A	A	A	A	A	TGGGTACTTCCTGATGC	chr1	0	MIMAT0018935	55691334	55691349	-
hsa-miR-4423-3p	-2.648855	-3.283967	-3.228434	-2.776655	-3.3219337	-3.1037087	-3.2246323	-3.2875357	-3.2930183	-3.3007996	A	A	A	A	A	A	A	A	A	A	TTGTTGCTTTTTGGTGC	chr1	0	MIMAT0018936	85599530	85599545	-
hsa-miR-4423-5p	-2.648855	-3.283967	-3.228434	-2.776655	-3.3219337	-3.1037087	-3.2246323	-3.2875357	-3.2930183	-3.3007996	A	A	A	A	A	A	A	A	A	A	GCATGGGAACAAAAAGG	chr1	0	MIMAT0019232	85599495	85599510	-
hsa-miR-4424	-2.648855	-3.283967	-3.228434	-2.776655	-3.3219337	-3.1037087	-3.2246323	-3.2875357	-3.2930183	-3.3007996	A	A	A	A	A	A	A	A	A	A	TAGTCCATTTTGAGTTAACTC	chr1	0	MIMAT0018939	178646900	178646919	-
hsa-miR-4425	-2.648855	-3.283967	-3.228434	-2.776655	-3.3219337	-3.1037087	-3.2246323	-3.2875357	-3.2930183	-3.3007996	A	A	A	A	A	A	A	A	A	A	ATGGTCCTGCTGAATCC	chr1	0	MIMAT0018940	25350049	25350064	-
hsa-miR-4426	-2.648855	-3.283967	-3.228434	-2.776655	-3.3219337	-3.1037087	-3.2246323	-3.2875357	-3.2930183	-3.3007996	A	A	A	A	A	A	A	A	A	A	AAAGTACGTCCATCTTC	chr1	0	MIMAT0018941	192685464	192685479	-
hsa-miR-4427	-2.648855	-3.283967	-3.228434	-2.776655	-3.3219337	-3.1037087	-3.2246323	-3.2875357	-3.2930183	-3.3007996	A	A	A	A	A	A	A	A	A	A	ACTCTTCAGACTCTATTCAG	chr1	0	MIMAT0018942	233759943	233759961	-
hsa-miR-4428	6.792814	6.4565463	6.2401953	6.1595325	6.855977	7.077634	7.1315203	6.792814	6.8954415	6.76243	P	P	P	P	P	P	P	P	P	P	GCTCCATGTTCCCG	chr1	0	MIMAT0018943	237634473	237634485	-
hsa-miR-4429	-2.648855	-3.283967	-3.228434	-2.776655	-3.3219337	-3.1037087	-3.2246323	-3.2875357	-3.2930183	-3.3007996	A	A	A	A	A	A	A	A	A	A	CGCCTCTCAGCCC	chr2	0	MIMAT0018944	11680756	11680745	+
hsa-miR-4430	6.1595325	5.0412555	4.942957	5.3807807	4.748244	5.447937	5.1720047	4.876758	4.819056	4.847577	P	P	P	P	P	P	P	P	P	P	CTCCGCTCACTCCA	chr2	0	MIMAT0018945	33643591	33643603	-
hsa-miR-4431	-2.648855	-3.283967	-3.228434	-2.776655	-3.3219337	-3.1037087	-3.2246323	-3.2875357	-3.2930183	-3.3007996	A	A	A	A	A	A	A	A	A	A	ACCTTCTAGTTTTCAGAGT	chr2	0	MIMAT0018947	52929687	52929670	+
hsa-miR-4432	-2.648855	-3.283967	-3.228434	-2.776655	-3.3219337	-3.1037087	-3.2246323	-3.2875357	-3.2930183	-3.3007996	A	A	A	A	A	A	A	A	A	A	AGGCATCTTGCAGAGTC	chr2	0	MIMAT0018948	60614580	60614565	+
hsa-miR-4433-3p	5.642289	5.51505	4.9564247	5.2747607	3.3706496	4.613323	5.236654	4.819056	4.764155	5.09152	P	P	P	P	P	P	P	P	P	P	ATGTCCCACCCCCA	chr2	0	MIMAT0018949	64567950	64567963	-
hsa-miR-4433-5p	5.1720047	4.1495175	3.274694	4.593312	3.1498897	3.3874872	3.5068238	3.4914849	2.9863663	4.071555	P	P	P	P	P	P	P	P	P	P	ACAGGAGTGGGGGG	chr2	0	MIMAT0020956	64567912	64567924	-
hsa-miR-4434	-2.648855	-3.283967	-3.228434	-2.776655	-3.3219337	-3.1037087	-3.2246323	-3.2875357	-3.2930183	-3.3007996	A	A	A	A	A	A	A	A	A	A	TTCTACTTTACTTCTCCT	chr2	0	MIMAT0018950	64752655	64752671	-
hsa-miR-4435	-2.648855	-3.283967	-3.228434	-2.776655	-3.3219337	-3.1037087	-3.2246323	-3.2875357	-3.2930183	-3.3007996	A	A	A	A	A	A	A	A	A	A	CCTCTGTGTGAGCTC	chr2	0	MIMAT0018951	87929290	87929304	-
hsa-miR-4436a	-2.648855	-3.283967	-3.228434	-2.776655	-3.3219337	-3.1037087	-3.2246323	-3.2875357	-3.2930183	-3.3007996	A	A	A	A	A	A	A	A	A	A	ATCCACTTCTGCCTGT	chr2	0	MIMAT0018952	89111945	89111959	-
hsa-miR-4436b-3p	-2.648855	-3.283967	-3.228434	-2.776655	-3.3219337	-3.1037087	-3.2246323	-3.2875357	-3.2930183	-3.3007996	A	A	A	A	A	A	A	A	A	A	TTGTCCACTTCTTCCTG	chr2	0	MIMAT0019941	111042494	111042510	-
hsa-miR-4436b-5p	-2.648855	1.7491127	0.77855664	-2.776655	1.5444545	-3.1037087	1.9413068	1.8955058	1.7414986	1.6413045	P	A	P	A	P	A	P	P	P	P	GGCAGGGCAGGC	chr2	0	MIMAT0019940	111042452	111042463	-
hsa-miR-4437	-2.648855	-3.283967	-3.228434	-2.776655	-3.3219337	-3.1037087	-3.2246323	-3.2875357	-3.2930183	-3.3007996	A	A	A	A	A	A	A	A	A	A	AACCTTTGTACCCTGAGC	chr2	0	MIMAT0018953	182170379	182170363	+
hsa-miR-4438	-2.648855	-3.283967	-3.228434	-2.776655	-3.3219337	-3.1037087	-3.2246323	-3.2875357	-3.2930183	-3.3007996	A	A	A	A	A	A	A	A	A	A	ACTGTCTTTTCTAAGCCTG	chr2	0	MIMAT0018956	214622849	214622866	-
hsa-miR-4439	-2.648855	-3.283967	-3.228434	-2.776655	-3.3219337	-3.1037087	-3.2246323	-3.2875357	-3.2930183	-3.3007996	A	A	A	A	A	A	A	A	A	A	ATGCCTCCAAGGTATCA	chr2	0	MIMAT0018957	225875202	225875187	+
hsa-miR-4440	-2.648855	-3.283967	-3.228434	-2.776655	-3.3219337	-3.1037087	-3.2246323	-3.2875357	-3.2930183	-3.3007996	A	A	A	A	A	A	A	A	A	A	CAAGCCAGCAAGCC	chr2	0	MIMAT0018958	239990598	239990586	+
hsa-miR-4441	-2.648855	-3.283967	-3.228434	-2.776655	-3.3219337	-3.1037087	-3.2246323	-3.2875357	-3.2930183	-3.3007996	A	A	A	A	A	A	A	A	A	A	TACAATCTCCTCCCTGT	chr2	0	MIMAT0018959	240007621	240007606	+
hsa-miR-4442	4.251758	5.3807807	5.1125574	4.2363048	5.2747607	5.00932	5.2042837	5.3474517	5.1017003	5.447937	P	P	P	P	P	P	P	P	P	P	CCTCCCTCTTGTCCG	chr3	0	MIMAT0018960	25706428	25706415	+
hsa-miR-4443	9.211689	6.9714932	8.080822	8.500571	6.1595325	7.7614794	8.050984	7.9366636	8.186119	6.4906898	P	P	P	P	P	P	P	P	P	P	AAAACCCACGCCTCC	chr3	0	MIMAT0018961	48238065	48238078	-
hsa-miR-4444	-2.648855	-3.283967	-3.228434	-2.776655	-3.3219337	-3.1037087	-3.2246323	-3.2875357	-3.2930183	-3.3007996	A	A	A	A	A	A	A	A	A	A	CGCCTCTTCCAACTC	chr2	0	MIMAT0018962	178077499	178077513	-
hsa-miR-4445-3p	-2.648855	-3.283967	-3.228434	-2.776655	-3.3219337	-3.1037087	-3.2246323	-3.2875357	-3.2930183	-3.3007996	A	A	A	A	A	A	A	A	A	A	TGGATTGTTTCTTTTGCC	chr3	0	MIMAT0018964	109321721	109321738	-
hsa-miR-4445-5p	-2.648855	-3.283967	-3.228434	-2.776655	-3.3219337	-3.1037087	-3.2246323	-3.2875357	-3.2930183	-3.3007996	A	A	A	A	A	A	A	A	A	A	TGCACGGCAAAAGAAA	chr3	0	MIMAT0018963	109321688	109321703	-
hsa-miR-4446-3p	-2.648855	-3.283967	-3.228434	-2.776655	-3.3219337	-3.1037087	-3.2246323	-3.2875357	-3.2930183	-3.3007996	A	A	A	A	A	A	A	A	A	A	ACCCATGTCACTGCC	chr3	0	MIMAT0018965	113313773	113313786	-
hsa-miR-4446-5p	-2.648855	-3.283967	-3.228434	-2.776655	-3.3219337	-3.1037087	-3.2246323	-3.2875357	-3.2930183	-3.3007996	A	A	A	A	A	A	A	A	A	A	GCCAAGGGAATGGC	chr3	0	MIMAT0019233	113313739	113313751	-
hsa-miR-4447	-2.648855	-3.283967	-3.228434	-2.776655	-3.3219337	-3.1037087	-3.2246323	-3.2875357	-3.2930183	-3.3007996	A	A	A	A	A	A	A	A	A	A	AAACAACAGCCCCCA	chr3	0	MIMAT0018966	116569202	116569189	+
hsa-miR-4448	-2.648855	-3.283967	-3.228434	-2.776655	-3.3219337	-3.1037087	-3.2246323	-3.2875357	-3.2930183	-3.3007996	A	A	A	A	A	A	A	A	A	A	TACCCCTAGACCAAGGA	chr3	0	MIMAT0018967	183604652	183604667	-
hsa-miR-4449	-2.648855	-3.283967	-3.228434	-2.776655	-3.3219337	-3.1037087	-3.2246323	0.78923583	1.3486762	-3.3007996	A	A	A	A	A	A	A	P	P	A	TGCCTCGCGCAGC	chr4	0	MIMAT0018968	53578897	53578908	-
hsa-miR-4450	-2.648855	-3.283967	-3.228434	-2.776655	-3.3219337	-3.1037087	-3.2246323	-3.2875357	-3.2930183	-3.3007996	A	A	A	A	A	A	A	A	A	A	TCACCACTTCTCCAAATC	chr4	0	MIMAT0018971	77494730	77494746	-
hsa-miR-4451	-2.648855	-3.283967	-3.228434	-2.776655	-3.3219337	-3.1037087	-3.2246323	-3.2875357	-3.2930183	-3.3007996	A	A	A	A	A	A	A	A	A	A	TGTCCTCAGCTCTACC	chr4	0	MIMAT0018973	86643670	86643684	-
hsa-miR-4452	-2.648855	-3.283967	-3.228434	-2.776655	-3.3219337	-3.1037087	-3.2246323	-3.2875357	-3.2930183	-3.3007996	A	A	A	A	A	A	A	A	A	A	ATCACTTAAGGCCAAGAA	chr4	0	MIMAT0018974	87463702	87463686	+
hsa-miR-4453	-2.648855	-3.283967	-3.228434	-2.776655	-0.6507442	-3.1037087	-3.2246323	-3.2875357	-3.2930183	-3.3007996	A	A	A	A	P	A	A	A	A	A	AACCGCTACAGACCAA	chr4	0	MIMAT0018975	153457589	153457603	-
hsa-miR-4454	14.037343	12.737204	14.037343	13.164355	14.037343	14.650182	13.164355	13.164355	13.164355	12.737204	P	P	P	P	P	P	P	P	P	P	TGGTGCCGTGACTC	chr4	0	MIMAT0018976	164014747	164014735	+
hsa-miR-4455	-2.648855	-3.283967	-3.228434	-2.776655	-3.3219337	-3.1037087	-3.2246323	-3.2875357	-3.2930183	-3.3007996	A	A	A	A	A	A	A	A	A	A	AAAAACACACACACCCT	chr4	0	MIMAT0018977	185859556	185859541	+
hsa-miR-4456	-2.648855	-3.283967	-3.228434	-2.776655	-3.3219337	-3.1037087	-3.2246323	-3.2875357	-3.2930183	-3.3007996	A	A	A	A	A	A	A	A	A	A	AAAAGGAAGCCACCAG	chr5	0	MIMAT0018978	535976	535962	+
hsa-miR-4457	-2.648855	-3.283967	-3.228434	-2.776655	-3.3219337	-3.1037087	-3.2246323	-3.2875357	-3.2930183	-3.3007996	A	A	A	A	A	A	A	A	A	A	TACGCCAGTCAATACCT	chr5	0	MIMAT0018979	1309488	1309473	+
hsa-miR-4458	-2.648855	-3.283967	-3.228434	-2.776655	-3.3219337	-3.1037087	-3.2246323	-3.2875357	-3.2930183	-3.3007996	A	A	A	A	A	A	A	A	A	A	TTCTTCCACACCTACCT	chr5	0	MIMAT0018980	8461049	8461064	-
hsa-miR-4459	9.52704	11.149474	10.775758	10.299501	11.381484	10.775758	10.775758	10.775758	10.541265	11.149474	P	P	P	P	P	P	P	P	P	P	CTCCACCTCCTCCG	chr5	0	MIMAT0018981	53371371	53371359	+
hsa-miR-4460	-2.648855	-3.283967	-3.228434	-2.776655	-3.3219337	-3.1037087	-3.2246323	-3.2875357	-3.2930183	-3.3007996	A	A	A	A	A	A	A	A	A	A	AAGGTAAATTCACAACCAC	chr5	0	MIMAT0018982	128732787	128732770	+
hsa-miR-4461	-2.648855	-3.283967	-3.228434	-2.776655	-3.3219337	-3.1037087	-3.2246323	-3.2875357	-3.2930183	-3.3007996	A	A	A	A	A	A	A	A	A	A	GCCTAGCCCTACTAGTC	chr5	0	MIMAT0018983	134263781	134263796	-
hsa-miR-4462	-2.648855	4.9145465	5.0412555	3.428179	4.819056	4.836801	4.7115827	4.680238	4.7115827	4.9564247	P	A	P	P	P	P	P	P	P	P	TTCCCAAGCCACCC	chr6	0	MIMAT0018986	37523197	37523185	+
hsa-miR-4463	5.8466954	6.4420223	5.746145	5.2880254	6.210128	5.934439	6.1428723	6.1595325	5.8466954	6.4420223	P	P	P	P	P	P	P	P	P	P	GGCCCCACCCCA	chr6	0	MIMAT0018987	76138168	76138178	-
hsa-miR-4464	-2.648855	-3.283967	-3.228434	-2.776655	-3.3219337	-3.1037087	-3.2246323	-3.2875357	-3.2930183	-3.3007996	A	A	A	A	A	A	A	A	A	A	TATTGCATCTATCCAAACCT	chr6	0	MIMAT0018988	91022474	91022492	-
hsa-miR-4465	7.0468235	6.855977	6.76243	6.341209	7.3941483	7.2062917	7.260719	7.077634	6.642713	7.1315203	P	P	P	P	P	P	P	P	P	P	TCCCCTGGTCAGACT	chr6	0	MIMAT0018992	141005000	141005013	-
hsa-miR-4466	8.245138	7.834588	7.5190043	7.896076	7.5190043	7.6847806	7.9366636	7.3082137	7.3622317	7.6543536	P	P	P	P	P	P	P	P	P	P	CCCCGCCGGCC	chr6	0	MIMAT0018993	157100833	157100824	+
hsa-miR-4467	-2.648855	-3.283967	-3.228434	-2.776655	-3.3219337	-3.1037087	-3.2246323	-3.2875357	-3.2930183	-3.3007996	A	A	A	A	A	A	A	A	A	A	AAGCCCATAACTACCGC	chr7	0	MIMAT0018994	102111925	102111940	-
hsa-miR-4468	-2.648855	-3.283967	-3.228434	-2.776655	-3.3219337	-3.1037087	-3.2246323	-3.2875357	-3.2930183	-3.3007996	A	A	A	A	A	A	A	A	A	A	ATCTCATCCTTCTGCTCT	chr7	0	MIMAT0018995	137808550	137808566	-
hsa-miR-4469	-2.648855	-3.283967	-3.228434	-2.776655	-3.3219337	-3.1037087	-3.2246323	-3.2875357	-3.2930183	-3.3007996	A	A	A	A	A	A	A	A	A	A	TCCGAGCGACCCT	chr8	0	MIMAT0018996	42751412	42751401	+
hsa-miR-4470	-2.648855	0.47157347	0.6792255	-2.776655	-2.268686	-3.1037087	0.5990544	-3.2875357	0.5896567	0.19823945	P	A	P	A	P	A	P	A	P	P	TCTCGGCTTCCACG	chr8	0	MIMAT0018997	62627399	62627411	-
hsa-miR-4471	-2.648855	-3.283967	-3.228434	-2.776655	-3.3219337	-3.1037087	-3.2246323	-3.2875357	-3.2930183	-3.3007996	A	A	A	A	A	A	A	A	A	A	TTAAACCTCTACTAAGTTCCC	chr8	0	MIMAT0018998	101395041	101395060	-
hsa-miR-4472	-2.648855	-3.283967	-3.228434	-2.776655	-3.3219337	-3.1037087	-3.2246323	-3.2875357	-3.2930183	-3.3007996	A	A	A	A	A	A	A	A	A	A	AAAACAACACCCCCC	chr12	0	MIMAT0018999	116866081	116866067	+
hsa-miR-4473	-2.648855	-3.283967	-3.228434	-2.776655	-3.3219337	-3.1037087	-3.2246323	-3.2875357	-3.2930183	-3.3007996	A	A	A	A	A	A	A	A	A	A	TACTTGTAACGGAGAGCA	chr9	0	MIMAT0019000	20411223	20411207	+
hsa-miR-4474-3p	-2.648855	-3.283967	-3.228434	-2.776655	-3.3219337	-3.1037087	-3.2246323	-3.2875357	-3.2930183	-3.3007996	A	A	A	A	A	A	A	A	A	A	TTAGCCTCATGACCAGC	chr9	0	MIMAT0019001	20502328	20502313	+
hsa-miR-4474-5p	-2.648855	-3.283967	-3.228434	-2.776655	-3.3219337	-3.1037087	-3.2246323	-3.2875357	-3.2930183	-3.3007996	A	A	A	A	A	A	A	A	A	A	TGTGTCTGATCATGAGAC	chr9	0	MIMAT0019234	20502295	20502279	+
hsa-miR-4475	-2.648855	-3.283967	-3.228434	-2.776655	-3.3219337	-3.1037087	-3.2246323	-3.2875357	-3.2930183	-3.3007996	A	A	A	A	A	A	A	A	A	A	ATAATGAATGCTTGGTCCC	chr9	0	MIMAT0019002	36823593	36823576	+
hsa-miR-4476	-2.648855	2.290928	2.2588978	-2.776655	1.9123675	2.2381973	2.4604855	2.1500413	2.0435636	2.290928	P	A	P	A	P	P	P	P	P	P	GCCTGTCCCTAAATCC	chr9	0	MIMAT0019003	36893524	36893510	+
hsa-miR-4477a	-2.648855	-3.283967	-3.228434	-2.776655	-3.3219337	-3.1037087	-3.2246323	-3.2875357	-3.2930183	-3.3007996	A	A	A	A	A	A	A	A	A	A	GAATCACAAATGTCCTTAAT	chr9	0	MIMAT0019004	68415376	68415358	+
hsa-miR-4477b	-2.648855	-3.283967	-3.228434	-2.776655	-3.3219337	-3.1037087	-3.2246323	-3.2875357	-3.2930183	-3.3007996	A	A	A	A	A	A	A	A	A	A	ATCAATCACAAATGTCCTTA	chr9	0	MIMAT0019005	68415360	68415378	-
hsa-miR-4478	-2.648855	4.251758	4.4500647	-2.776655	4.942957	4.748244	4.819056	4.5160546	4.3900113	4.4398217	P	A	P	A	P	P	P	P	P	P	CTCCTCAGCTCAGCC	chr9	0	MIMAT0019006	124882381	124882368	+
hsa-miR-4479	-2.648855	-3.283967	-3.228434	-2.776655	-3.3219337	-3.1037087	-3.2246323	-3.2875357	-3.2930183	-3.3007996	A	A	A	A	A	A	A	A	A	A	CTGCTCCGAGCACG	chr9	0	MIMAT0019011	139781238	139781250	-
hsa-miR-448	-2.648855	-3.283967	-3.228434	-2.776655	-3.3219337	-3.1037087	-3.2246323	-3.2875357	-3.2930183	-3.3007996	A	A	A	A	A	A	A	A	A	A	ATGGGACATCCTACATATGCA	chrX	0	MIMAT0001532	114058089	114058108	-
hsa-miR-4480	-2.648855	-3.283967	-3.228434	-2.776655	-3.3219337	-3.1037087	-3.2246323	-3.2875357	-3.2930183	-3.3007996	A	A	A	A	A	A	A	A	A	A	TAAAGTAACTTCCACTTGGC	chr10	0	MIMAT0019014	12620797	12620815	-
hsa-miR-4481	-2.648855	-3.283967	-3.228434	-2.776655	-2.8455322	-3.1037087	-3.2246323	-3.2875357	-3.2930183	-3.3007996	A	A	A	A	P	A	A	A	A	A	AACCACCAGCCCAC	chr10	0	MIMAT0019015	12695153	12695141	+
hsa-miR-4482-3p	-2.648855	-3.283967	-3.228434	-2.776655	-3.3219337	-3.1037087	-3.2246323	-3.2875357	-3.2930183	-3.3007996	A	A	A	A	A	A	A	A	A	A	GAGCCCCACTGAGA	chr10	0	MIMAT0020958	106028158	106028146	+
hsa-miR-4482-5p	-2.648855	-3.283967	-3.228434	-2.776655	-3.3219337	-3.1037087	-3.2246323	-3.2875357	-3.2930183	-3.3007996	A	A	A	A	A	A	A	A	A	A	CATTTCCATAGCCCACT	chr10	0	MIMAT0019016	106028122	106028106	+
hsa-miR-4483	-2.648855	-3.283967	-3.228434	-2.776655	-3.3219337	-3.1037087	-3.2246323	-3.2875357	-3.2930183	-3.3007996	A	A	A	A	A	A	A	A	A	A	CAACAACAGACCACCC	chr10	0	MIMAT0019017	115537806	115537792	+
hsa-miR-4484	-2.648855	2.3752592	2.4376729	-2.776655	2.3854127	1.9413068	2.1788623	2.2862828	2.1024137	2.2862828	P	A	P	A	P	P	P	P	P	P	TGGGGCTTCTCCCG	chr10	0	MIMAT0019018	127508379	127508391	-
hsa-miR-4485	8.575595	9.1299095	8.966399	7.629966	8.808344	8.808344	9.211689	9.799698	9.484178	9.211689	P	P	P	P	P	P	P	P	P	P	TTAGGGTACCGCGGC	chr11	0	MIMAT0019019	10529866	10529853	+
hsa-miR-4486	-2.648855	3.339074	3.2330856	-2.776655	3.0785444	3.4914849	3.581765	3.2439291	3.2630925	3.4081447	P	A	P	A	P	P	P	P	P	P	TGCCAGCCTCGCC	chr11	0	MIMAT0019020	19596866	19596877	-
hsa-miR-4487	-2.648855	3.0652363	2.5377293	-2.776655	4.344681	3.1808033	3.1016688	2.5615523	2.3013034	3.1808033	P	A	P	A	P	P	P	P	P	P	CTGCCCTTCAGCCA	chr11	0	MIMAT0019021	47422540	47422553	-
hsa-miR-4488	5.4210057	5.2191625	4.9781704	4.942957	5.252676	4.9781704	5.1125574	5.0412555	4.804616	5.1946487	P	P	P	P	P	P	P	P	P	P	CGCCGGAGCCC	chr11	0	MIMAT0019022	61276079	61276088	-
hsa-miR-4489	-2.648855	-3.283967	-3.228434	-2.776655	-3.3219337	-3.1037087	-3.2246323	-3.2875357	-3.2930183	-3.3007996	A	A	A	A	A	A	A	A	A	A	CGTCCTGCATCACTAG	chr11	0	MIMAT0019023	65416674	65416688	-
hsa-miR-4490	-2.648855	-3.283967	-3.228434	-2.776655	-3.3219337	-3.1037087	-3.2246323	-3.2875357	-3.2930183	-3.3007996	A	A	A	A	A	A	A	A	A	A	TATGCCCAAATCTCTTACC	chr11	0	MIMAT0019025	90289014	90288997	+
hsa-miR-4491	-2.648855	-3.283967	-3.228434	-2.776655	-3.3219337	-3.1037087	-3.2246323	-3.2875357	-3.2930183	-3.3007996	A	A	A	A	A	A	A	A	A	A	TTTGGTCACACCAGTC	chr11	0	MIMAT0019026	111218534	111218548	-
hsa-miR-4492	-2.648855	-3.283967	-3.228434	-2.776655	-3.3219337	-3.1037087	-3.2246323	-3.2875357	-3.2930183	-3.3007996	A	A	A	A	A	A	A	A	A	A	GGCGCGCGCC	chr11	0	MIMAT0019027	118781482	118781490	-
hsa-miR-4493	-2.648855	-3.283967	-3.228434	-2.776655	-3.3219337	-3.1037087	-3.2246323	-3.2875357	-3.2930183	-3.3007996	A	A	A	A	A	A	A	A	A	A	ACAGAGATGGAAAGGCC	chr11	0	MIMAT0019028	123252219	123252204	+
hsa-miR-4494	-2.648855	-3.283967	-3.228434	-2.776655	-3.3219337	-3.1037087	-3.2246323	-3.2875357	-3.2930183	-3.3007996	A	A	A	A	A	A	A	A	A	A	CCTCTGGTCAGCCA	chr12	0	MIMAT0019029	47758041	47758029	+
hsa-miR-4495	-2.648855	-3.283967	-3.228434	-2.776655	-3.3219337	-3.1037087	-3.2246323	-3.2875357	-3.2930183	-3.3007996	A	A	A	A	A	A	A	A	A	A	AGCAAAAAGCCTGTTTAC	chr12	0	MIMAT0019030	98332858	98332842	+
hsa-miR-4496	-2.648855	2.969549	2.1369944	-2.776655	3.1364522	2.5310786	2.5268996	2.2461834	2.0098205	3.012813	P	A	P	A	P	P	P	P	P	P	CCCTCTCAGCTTCAGT	chr12	0	MIMAT0019031	109029632	109029646	-
hsa-miR-4497	8.289571	8.575595	8.000446	7.260719	8.389546	8.575595	8.245138	8.289571	8.000446	8.643928	P	P	P	P	P	P	P	P	P	P	GCCCAGCCGTCC	chr12	0	MIMAT0019032	110271161	110271171	-
hsa-miR-4498	-2.648855	-3.283967	-3.228434	-2.776655	-1.4505658	-3.1037087	-3.2246323	-3.2875357	-0.701422	-0.8339074	A	A	A	A	P	A	A	A	P	P	CAGCACTTGCCCTG	chr12	0	MIMAT0019033	120593264	120593252	+
hsa-miR-4499	5.820075	6.670141	5.624128	5.1813374	6.8253894	6.5629687	6.4420223	6.1428723	5.9606557	6.6927195	P	P	P	P	P	P	P	P	P	P	TCCCTCCTCTCAGTCT	chr13	0	MIMAT0019035	21007933	21007919	+
hsa-miR-449a	-2.648855	-3.283967	-3.228434	-2.776655	-3.3219337	-3.1037087	-3.2246323	-3.2875357	-3.2930183	-3.3007996	A	A	A	A	A	A	A	A	A	A	ACCAGCTAACAATACACTGC	chr5	0	MIMAT0001541	54502153	54502134	+
hsa-miR-449b-3p	-2.648855	-3.283967	-3.228434	-2.776655	-3.3219337	-3.1037087	-3.2246323	-3.2875357	-3.2930183	-3.3007996	A	A	A	A	A	A	A	A	A	A	AGTGGCAGGGTAGTTG	chr5	0	MIMAT0009203	54466549	54466534	+
hsa-miR-449b-5p	-2.648855	-3.283967	-3.228434	-2.776655	-3.3219337	-3.1037087	-3.2246323	-3.2875357	-3.2930183	-3.3007996	A	A	A	A	A	A	A	A	A	A	GCCAGCTAACAATACACTG	chr5	0	MIMAT0003327	54466510	54466492	+
hsa-miR-449c-3p	-2.648855	-3.283967	-3.228434	-2.776655	-3.3219337	-3.1037087	-3.2246323	-3.2875357	-3.2930183	-3.3007996	A	A	A	A	A	A	A	A	A	A	ACAGAGAGGAGTGCAAC	chr5	0	MIMAT0013771	54468168	54468152	+
hsa-miR-449c-5p	-2.648855	-3.283967	-3.228434	-2.776655	-3.3219337	-3.1037087	-3.2246323	-3.2875357	-3.2930183	-3.3007996	A	A	A	A	A	A	A	A	A	A	ACAGCCGCTAGCAATA	chr5	0	MIMAT0010251	54468130	54468115	+
hsa-miR-4500	-2.648855	-3.283967	-3.228434	-2.776655	-3.3219337	-3.1037087	-3.2246323	-3.2875357	-3.2930183	-3.3007996	A	A	A	A	A	A	A	A	A	A	AAGAAACTACTACCTCA	chr13	0	MIMAT0019036	88270989	88270974	+
hsa-miR-4501	-2.648855	-3.283967	-3.228434	-2.776655	-3.3219337	-3.1037087	-3.2246323	-3.2875357	-3.2930183	-3.3007996	A	A	A	A	A	A	A	A	A	A	TGATTCATCCGAGGTCA	chr13	0	MIMAT0019037	97079488	97079503	-
hsa-miR-4502	-2.648855	-3.283967	-3.228434	-2.776655	-3.3219337	-3.1037087	-3.2246323	-3.2875357	-3.2930183	-3.3007996	A	A	A	A	A	A	A	A	A	A	CTTCAGCACCATCATCA	chr13	0	MIMAT0019038	115039366	115039381	-
hsa-miR-4503	-2.648855	-3.283967	-3.228434	-2.776655	-3.3219337	-3.1037087	-3.2246323	-3.2875357	-3.2930183	-3.3007996	A	A	A	A	A	A	A	A	A	A	TAAATTCTATTTCCTGCTTAAA	chr14	0	MIMAT0019039	37421547	37421527	+
hsa-miR-4504	-2.648855	-3.283967	-3.228434	-2.776655	-3.3219337	-3.1037087	-3.2246323	-3.2875357	-3.2930183	-3.3007996	A	A	A	A	A	A	A	A	A	A	CATGTTCATCTCTATTGTCA	chr14	0	MIMAT0019040	50766648	50766630	+
hsa-miR-4505	6.5084763	7.077634	7.009197	7.1118226	6.4176373	6.6927195	7.0468235	6.5428495	6.9714932	6.792814	P	P	P	P	P	P	P	P	P	P	TCCGTCCCAGCCC	chr14	0	MIMAT0019041	74225458	74225469	-
hsa-miR-4506	-2.648855	-3.283967	-3.228434	-2.776655	-3.3219337	-3.1037087	-3.2246323	-3.2875357	-3.2930183	-3.3007996	A	A	A	A	A	A	A	A	A	A	TTGCCTCAGACCACC	chr14	0	MIMAT0019042	94414641	94414628	+
hsa-miR-4507	6.4565463	6.272896	6.341209	6.4420223	5.8466954	6.0814	6.6270022	6.210128	6.3629174	6.0509543	P	P	P	P	P	P	P	P	P	P	CCCAGCCCAGCC	chr14	0	MIMAT0019044	106324343	106324333	+
hsa-miR-4508	-2.648855	0.6792255	0.8586019	-2.776655	1.5859627	1.7126065	1.4691094	0.8087559	0.78923583	0.702704	P	A	P	A	P	P	P	P	P	P	CGCGCGCCCAG	chr15	0	MIMAT0019045	23807233	23807224	+
hsa-miR-4509	-2.648855	-3.283967	-3.228434	-2.776655	-3.3219337	-3.1037087	-3.2246323	-3.2875357	-3.2930183	-3.3007996	A	A	A	A	A	A	A	A	A	A	AAAACCTTCTATATCCTTTAGT	chr15	0	MIMAT0019046	28671654	28671675	-
hsa-miR-450a-3p	-2.648855	-3.283967	-3.228434	-2.776655	-3.3219337	-3.1037087	-3.2246323	-3.2875357	-3.2930183	-3.3007996	A	A	A	A	A	A	A	A	A	A	ATGAATGCAAAATGTCCC	chrX	0	MIMAT0022700	133674616	133674600	+
hsa-miR-450a-5p	-2.648855	-3.283967	-3.228434	-2.776655	-3.3219337	-3.1037087	-3.2246323	-3.2875357	-3.2930183	-3.3007996	A	A	A	A	A	A	A	A	A	A	ATATTAGGAACACATCGCAA	chrX	0	MIMAT0001545	133674409	133674390	+
hsa-miR-450b-3p	-2.648855	-3.283967	-3.228434	-2.776655	-3.3219337	-3.1037087	-3.2246323	-3.2875357	-3.2930183	-3.3007996	A	A	A	A	A	A	A	A	A	A	TATGGATGCAAAATGATCCCAA	chrX	0	MIMAT0004910	133674283	133674263	+
hsa-miR-450b-5p	-2.648855	-3.283967	-3.228434	-2.776655	-3.3219337	-3.1037087	-3.2246323	-3.2875357	-3.2930183	-3.3007996	A	A	A	A	A	A	A	A	A	A	TATTCAGGAACATATTGCAAAA	chrX	0	MIMAT0004909	133674246	133674226	+
hsa-miR-4510	-2.648855	-3.283967	-3.228434	-2.776655	-3.3219337	-3.1037087	-3.2246323	-3.2875357	-3.2930183	-3.3007996	A	A	A	A	A	A	A	A	A	A	AACCATACATCCTACTCCC	chr15	0	MIMAT0019047	36219068	36219085	-
hsa-miR-4511	-2.648855	-3.283967	-3.228434	-2.776655	-3.3219337	-3.1037087	-3.2246323	-3.2875357	-3.2930183	-3.3007996	A	A	A	A	A	A	A	A	A	A	AGGGCAAATGCAACAG	chr15	0	MIMAT0019048	66011619	66011605	+
hsa-miR-4512	-2.648855	-3.283967	-3.228434	-2.776655	-3.3219337	-3.1037087	-3.2246323	-3.2875357	-3.2930183	-3.3007996	A	A	A	A	A	A	A	A	A	A	TGGGCGATACAGTGAG	chr15	0	MIMAT0019049	66789365	66789351	+
hsa-miR-4513	-2.648855	-3.283967	-3.228434	-2.776655	-2.8411863	-3.1037087	-3.2246323	-3.2875357	-3.2930183	-3.3007996	A	A	A	A	P	A	A	A	A	A	ATGGGCCTCCAGCC	chr15	0	MIMAT0019050	75081047	75081035	+
hsa-miR-4514	-2.648855	-3.283967	-3.228434	-2.776655	-3.3219337	-3.1037087	-3.2246323	-3.2875357	-3.2930183	-3.3007996	A	A	A	A	A	A	A	A	A	A	TTCCCCAATCCTGCC	chr15	0	MIMAT0019051	81289781	81289768	+
hsa-miR-4515	7.009197	5.934439	5.49217	5.9606557	6.2974033	5.9936805	6.023031	5.8466954	5.7091556	5.9936805	P	P	P	P	P	P	P	P	P	P	GGGCTGCCGGGA	chr15	0	MIMAT0019052	83736112	83736122	-
hsa-miR-4516	11.149474	11.980919	11.689075	10.922054	11.689075	11.689075	11.980919	11.689075	11.381484	11.980919	P	P	P	P	P	P	P	P	P	P	GCCCCGACCCTTC	chr16	0	MIMAT0019053	2183126	2183137	-
hsa-miR-4517	-2.648855	-3.283967	-3.228434	-2.776655	-3.3219337	-3.1037087	-3.2246323	-3.2875357	-3.2930183	-3.3007996	A	A	A	A	A	A	A	A	A	A	CTCAGCTGTGAGTTTCA	chr16	0	MIMAT0019054	28969917	28969932	-
hsa-miR-4518	-2.648855	-3.283967	-3.228434	-2.776655	-3.3219337	-3.1037087	-3.2246323	-3.2875357	-3.2930183	-3.3007996	A	A	A	A	A	A	A	A	A	A	TCTCAGCACAGTTATCATC	chr16	0	MIMAT0019055	30515297	30515314	-
hsa-miR-4519	-2.648855	-3.283967	-3.228434	-2.776655	-3.3219337	-3.1037087	-3.2246323	-3.2875357	-3.2930183	-3.3007996	A	A	A	A	A	A	A	A	A	A	CAGCCCTGCGCA	chr16	0	MIMAT0019056	30886609	30886599	+
hsa-miR-451a	7.834588	4.421238	5.690699	8.459814	5.49217	5.3807807	4.9145465	5.9606557	6.210128	4.593312	P	P	P	P	P	P	P	P	P	P	AACTCAGTAATGGTAACGGTTT	chr17	0	MIMAT0001631	27188424	27188403	+
hsa-miR-451b	-2.648855	-3.283967	-3.228434	-2.776655	-3.3219337	-3.1037087	-3.2246323	-3.2875357	-3.2930183	-3.3007996	A	A	A	A	A	A	A	A	A	A	AATGGTAATGGTTCTCTTGC	chr17	0	MIMAT0019840	27188398	27188416	-
hsa-miR-452-3p	-2.648855	-3.283967	-3.228434	-2.776655	-3.3219337	-3.1037087	-3.2246323	-3.2875357	-3.2930183	-3.3007996	A	A	A	A	A	A	A	A	A	A	CACTTACTTCTTTGCAGA	chrX	0	MIMAT0001636	151128178	151128161	+
hsa-miR-452-5p	-2.648855	-3.283967	-3.228434	-2.776655	-3.3219337	-3.1037087	-3.2246323	-3.2875357	-0.7035551	-3.3007996	A	A	A	A	A	A	A	A	P	A	TCAGTTTCCTCTGCAAA	chrX	0	MIMAT0001635	151128134	151128118	+
hsa-miR-4520a-3p	-2.648855	-3.283967	-3.228434	-2.776655	-3.3219337	-3.1037087	-3.2246323	-3.2875357	-3.2930183	-3.3007996	A	A	A	A	A	A	A	A	A	A	TTCCTGCGTGTTTTCTG	chr17	0	MIMAT0019057	6558821	6558806	+
hsa-miR-4520a-5p	-2.648855	-3.283967	-3.228434	-2.776655	-3.3219337	-3.1037087	-3.2246323	-3.2875357	-3.2930183	-3.3007996	A	A	A	A	A	A	A	A	A	A	TTGGACAGAAAACACGC	chr17	0	MIMAT0019235	6558771	6558787	-
hsa-miR-4520b-3p	-2.648855	-3.283967	-3.228434	-2.776655	-3.3219337	-3.1037087	-3.2246323	-3.2875357	-3.2930183	-3.3007996	A	A	A	A	A	A	A	A	A	A	ACCTGCGTGTTTTCTG	chr17	0	MIMAT0020300	6558807	6558821	-
hsa-miR-4521	-2.648855	-3.283967	-3.228434	-2.776655	-3.3219337	-3.1037087	-3.2246323	-3.2875357	-3.2930183	-3.3007996	A	A	A	A	A	A	A	A	A	A	CTGAGCACAGGACTTC	chr17	0	MIMAT0019058	8090273	8090287	-
hsa-miR-4522	-2.648855	-3.283967	-3.228434	-2.776655	-3.3219337	-3.1037087	-3.2246323	-3.2875357	-3.2930183	-3.3007996	A	A	A	A	A	A	A	A	A	A	ACCGGCCTACAGGC	chr17	0	MIMAT0019060	25621010	25620998	+
hsa-miR-4523	-2.648855	-3.283967	-3.228434	-2.776655	-3.3219337	-3.1037087	-3.2246323	-3.2875357	-3.2930183	-3.3007996	A	A	A	A	A	A	A	A	A	A	ACAGCCGAGGCCC	chr17	0	MIMAT0019061	27717695	27717706	-
hsa-miR-4524a-3p	-2.648855	-3.283967	-3.228434	-2.776655	-3.3219337	-3.1037087	-3.2246323	-3.2875357	-3.2930183	-3.3007996	A	A	A	A	A	A	A	A	A	A	ATAGCAGCATAAGCCTGT	chr17	0	MIMAT0019063	67095767	67095750	+
hsa-miR-4524a-5p	-2.648855	-3.283967	-3.228434	-2.776655	-3.3219337	-3.1037087	-3.2246323	-3.2875357	-3.2930183	-3.3007996	A	A	A	A	A	A	A	A	A	A	TGAGACAGGTTCATGCT	chr17	0	MIMAT0019062	67095731	67095715	+
hsa-miR-4524b-3p	-2.648855	-3.283967	-3.228434	-2.776655	-3.3219337	-3.1037087	-3.2246323	-3.2875357	-3.2930183	-3.3007996	A	A	A	A	A	A	A	A	A	A	TAGCAGCATGAACCTGT	chr17	0	MIMAT0022256	67095752	67095767	-
hsa-miR-4524b-5p	-2.648855	-3.283967	-3.228434	-2.776655	-3.3219337	-3.1037087	-3.2246323	-3.2875357	-3.2930183	-3.3007996	A	A	A	A	A	A	A	A	A	A	GAGACAGGCTTATGCTG	chr17	0	MIMAT0022255	67095716	67095731	-
hsa-miR-4525	-2.648855	-3.283967	-3.228434	-2.776655	-3.3219337	-3.1037087	-3.2246323	-3.2875357	-3.2930183	-3.3007996	A	A	A	A	A	A	A	A	A	A	AACCAGCATGCACATC	chr17	0	MIMAT0019064	80626135	80626121	+
hsa-miR-4526	-2.648855	-3.283967	-3.228434	-2.776655	-3.3219337	-3.1037087	-3.2246323	-3.2875357	-3.2930183	-3.3007996	A	A	A	A	A	A	A	A	A	A	AGCGGCCAGCCC	chr18	0	MIMAT0019065	13611177	13611187	-
hsa-miR-4527	-2.648855	-3.283967	-3.228434	-2.776655	-3.3219337	-3.1037087	-3.2246323	-3.2875357	-3.2930183	-3.3007996	A	A	A	A	A	A	A	A	A	A	ACAGTCATCTCTTTGCAG	chr18	0	MIMAT0019066	44906879	44906895	-
hsa-miR-4528	-2.648855	-3.283967	-3.228434	-2.776655	-3.3219337	-3.1037087	-3.2246323	-3.2875357	-3.2930183	-3.3007996	A	A	A	A	A	A	A	A	A	A	GTCCAGATCATACATATAATGA	chr18	0	MIMAT0019067	50763527	50763547	-
hsa-miR-4529-3p	-2.648855	-3.283967	-3.228434	-2.776655	-3.3219337	-3.1037087	-3.2246323	-3.2875357	-3.2930183	-3.3007996	A	A	A	A	A	A	A	A	A	A	ACGGGCCATCAGCA	chr18	0	MIMAT0019068	53146509	53146521	-
hsa-miR-4529-5p	-2.648855	-3.283967	-3.228434	-2.776655	-3.3219337	-3.1037087	-3.2246323	-3.2875357	-3.2930183	-3.3007996	A	A	A	A	A	A	A	A	A	A	TTCATTGGACTGCTGATG	chr18	0	MIMAT0019236	53146462	53146478	-
hsa-miR-4530	8.643928	9.385935	9.286405	9.286405	9.484178	9.52704	9.484178	9.01863	8.912727	9.484178	P	P	P	P	P	P	P	P	P	P	CGCTCCCGTCCTG	chr19	0	MIMAT0019069	39900312	39900301	+
hsa-miR-4531	-2.648855	-3.283967	-3.228434	-2.776655	-3.3219337	-3.1037087	-3.2246323	-3.2875357	-3.2930183	-3.3007996	A	A	A	A	A	A	A	A	A	A	TCAGAAGCCTTCTCCA	chr19	0	MIMAT0019070	45156999	45156985	+
hsa-miR-4532	6.8253894	5.9606557	5.566213	6.4906898	5.6142983	5.3279243	5.624128	5.5888076	5.3807807	5.934439	P	P	P	P	P	P	P	P	P	P	CGCCGGGCTCC	chr20	0	MIMAT0019071	56470462	56470471	-
hsa-miR-4533	-2.648855	-3.283967	-3.228434	-2.776655	-3.3219337	-3.1037087	-3.2246323	-3.2875357	-3.2930183	-3.3007996	A	A	A	A	A	A	A	A	A	A	AGCGTCCGGCAAC	chr20	0	MIMAT0019072	59053187	59053198	-
hsa-miR-4534	5.058935	5.077321	4.593312	3.0896668	4.2902193	4.876758	4.876758	5.09152	4.876758	5.00932	P	P	P	P	P	P	P	P	P	P	AGACCCCTCCTCCAT	chr22	0	MIMAT0019073	38384839	38384852	-
hsa-miR-4535	-2.648855	0.48563734	-3.228434	-2.776655	0.8586019	-3.1037087	-3.2246323	0.2881826	0.47157347	0.7428127	P	A	A	A	P	A	A	P	P	P	GTCCCAGCCAGGTC	chr22	0	MIMAT0019075	49176147	49176159	-
hsa-miR-4536-3p	-2.648855	-3.283967	-3.228434	-2.776655	-3.3219337	-3.1037087	-3.2246323	-3.2875357	-3.2930183	-3.3007996	A	A	A	A	A	A	A	A	A	A	ATGTGGTAGATATATGCACG	chrX	0	MIMAT0020959	55477996	55478015	-
hsa-miR-4536-5p	-2.648855	-3.283967	-3.228434	-2.776655	-3.3219337	-3.1037087	-3.2246323	-3.2875357	-3.2930183	-3.3007996	A	A	A	A	A	A	A	A	A	A	ATCGTGCATATATCTACCAC	chrX	0	MIMAT0019078	55477930	55477949	-
hsa-miR-4537	-2.648855	-3.283967	-3.228434	-2.776655	-3.3219337	-3.1037087	-3.2246323	-3.2875357	-3.2930183	-3.3007996	A	A	A	A	A	A	A	A	A	A	CAGCTAAGCTCAGCTC	chr14	0	MIMAT0019080	106325674	106325660	+
hsa-miR-4538	-2.648855	0.78923583	-3.228434	-2.776655	1.7631239	2.025062	1.7339995	1.5859627	1.5589477	0.8420661	P	A	A	A	P	P	P	P	P	P	TCAGCCCAGCTCATC		0	MIMAT0019081
hsa-miR-4539	-2.648855	-3.283967	-3.228434	-2.776655	-0.6859933	-3.1037087	-3.2246323	-3.2875357	-0.7250509	-3.3007996	A	A	A	A	P	A	A	A	P	A	GCCCAGCTCAGCC	chr14	0	MIMAT0019082	106323741	106323730	+
hsa-miR-454-3p	-2.648855	-3.283967	-3.228434	-2.776655	-2.8405428	-3.1037087	-3.2246323	-3.2875357	-3.2930183	-3.3007996	A	A	A	A	P	A	A	A	A	A	ACCCTATAAGCAATATTGCAC	chr17	0	MIMAT0003885	57215204	57215184	+
hsa-miR-454-5p	-2.648855	-3.283967	-3.228434	-2.776655	-3.3219337	-3.1037087	-3.2246323	-3.2875357	-3.2930183	-3.3007996	A	A	A	A	A	A	A	A	A	A	GCAGAGACAATATTGATAGGGT	chr17	0	MIMAT0003884	57215163	57215142	+
hsa-miR-4540	-2.648855	-3.283967	-3.228434	-2.776655	-3.3219337	-3.1037087	-3.2246323	-3.2875357	-3.2930183	-3.3007996	A	A	A	A	A	A	A	A	A	A	TAAACCTACAGGCAGGA	chr9	0	MIMAT0019083	36864305	36864290	+
hsa-miR-455-3p	-2.648855	-3.283967	-3.228434	-2.776655	-3.3219337	-3.1037087	1.6914909	-0.630137	0.64481115	-1.4141387	A	A	A	A	A	A	P	P	P	P	GTGTATATGCCCATGGA	chr9	0	MIMAT0004784	116971772	116971787	-
hsa-miR-455-5p	-2.648855	-3.283967	-3.228434	-2.776655	-3.3219337	-3.1037087	-3.2246323	-3.2875357	-3.2930183	-3.3007996	A	A	A	A	A	A	A	A	A	A	CGATGTAGTCCAAAGGCA	chr9	0	MIMAT0003150	116011554	116011571	-
hsa-miR-4632-3p	-2.648855	-3.283967	-3.228434	-2.776655	-3.3219337	-3.1037087	-3.2246323	-3.2875357	-3.2930183	-3.3007996	A	A	A	A	A	A	A	A	A	A	CTAGAGCAGCGAGAGG	chr1	0	MIMAT0019688	12251815	12251830	-
hsa-miR-4632-5p	-2.648855	3.298445	2.969549	-2.776655	2.4001698	2.6149461	3.274694	2.4827523	2.5310786	3.2630925	P	A	P	A	P	P	P	P	P	P	TCCGCCACACCCA	chr1	0	MIMAT0022977	12251781	12251792	-
hsa-miR-4633-3p	-2.648855	-3.283967	-3.228434	-2.776655	-3.3219337	-3.1037087	-3.2246323	-3.2875357	-3.2930183	-3.3007996	A	A	A	A	A	A	A	A	A	A	TGCATATGCCTGGCTAG	chr5	0	MIMAT0019690	128433436	128433451	-
hsa-miR-4633-5p	-2.648855	-3.283967	0.865642	-2.776655	-0.6168872	1.5049789	0.5226469	0.4600251	0.26346043	-3.3007996	A	A	P	A	P	P	P	P	P	A	GAGGAGCTAGCCAGG	chr5	0	MIMAT0019689	128433401	128433414	-
hsa-miR-4634	6.2974033	6.023031	5.2880254	5.307882	5.4050336	5.2747607	5.642289	5.934439	5.461839	5.9606557	P	P	P	P	P	P	P	P	P	P	CCCCGGGCCGG	chr5	0	MIMAT0019691	174178755	174178764	-
hsa-miR-4635	-2.648855	-3.283967	-3.228434	-2.776655	-3.3219337	-3.1037087	-3.2246323	-3.2875357	-3.2930183	-3.3007996	A	A	A	A	A	A	A	A	A	A	TTGCGGGTTCTGACT	chr5	0	MIMAT0019692	1063081	1063068	+
hsa-miR-4636	-2.648855	-3.283967	-3.228434	-2.776655	-3.3219337	-3.1037087	-3.2246323	-3.2875357	-3.2930183	-3.3007996	A	A	A	A	A	A	A	A	A	A	CTAAAGGCTTTGAACACG	chr5	0	MIMAT0019693	9053958	9053942	+
hsa-miR-4637	-2.648855	-3.283967	-3.228434	-2.776655	-3.3219337	-3.1037087	-3.2246323	-3.2875357	-3.2930183	-3.3007996	A	A	A	A	A	A	A	A	A	A	TCACTTGAATCTGCAGTT	chr5	0	MIMAT0019694	14826118	14826102	+
hsa-miR-4638-3p	-2.648855	-3.283967	-3.228434	-2.776655	-3.3219337	-3.1037087	-3.2246323	-3.2875357	-3.2930183	-3.3007996	A	A	A	A	A	A	A	A	A	A	CGGCCGGCTGAG	chr5	0	MIMAT0019696	180649622	180649612	+
hsa-miR-4638-5p	-2.648855	-3.283967	-3.228434	-2.776655	-3.3219337	-3.1037087	-3.2246323	-3.2875357	-3.2930183	-3.3007996	A	A	A	A	A	A	A	A	A	A	ACTTGTCCACCGCAG	chr5	0	MIMAT0019695	180649587	180649574	+
hsa-miR-4639-3p	-2.648855	-3.283967	-3.228434	-2.776655	-3.3219337	-3.1037087	-3.2246323	-3.2875357	-3.2930183	-3.3007996	A	A	A	A	A	A	A	A	A	A	GCAAAGCAAGGTGAGA	chr6	0	MIMAT0019698	16141839	16141853	-
hsa-miR-4639-5p	-2.648855	-3.283967	-3.228434	-2.776655	-3.3219337	-3.1037087	-3.2246323	-3.2875357	-3.2930183	-3.3007996	A	A	A	A	A	A	A	A	A	A	TCAATCTCAGCCTACTTAG	chr6	0	MIMAT0019697	16141791	16141808	-
hsa-miR-4640-3p	-2.648855	-3.283967	-3.228434	-2.776655	-3.3219337	-3.1037087	-3.2246323	-3.2875357	-3.2930183	-3.3007996	A	A	A	A	A	A	A	A	A	A	GTGGGCCAGGAAAC	chr6	0	MIMAT0019700	30858735	30858747	-
hsa-miR-4640-5p	-2.648855	-3.283967	-3.228434	-2.776655	-2.8388917	-3.1037087	-3.2246323	-3.2875357	-0.756429	-3.3007996	A	A	A	A	P	A	A	A	P	A	CCCACCAGCTGCT	chr6	0	MIMAT0019699	30858679	30858690	-
hsa-miR-4641	-2.648855	-3.283967	-3.228434	-2.776655	-3.3219337	-3.1037087	-3.2246323	-3.2875357	-3.2930183	-3.3007996	A	A	A	A	A	A	A	A	A	A	TGAGGCAAAAGTATGGC	chr6	0	MIMAT0019701	41566510	41566525	-
hsa-miR-4642	-2.648855	-3.283967	-3.228434	-2.776655	-3.3219337	-3.1037087	-3.2246323	-3.2875357	-3.2930183	-3.3007996	A	A	A	A	A	A	A	A	A	A	AGCCACCAGGGGAC	chr6	0	MIMAT0019702	44403396	44403408	-
hsa-miR-4643	-2.648855	-3.283967	-3.228434	-2.776655	-3.3219337	-3.1037087	-3.2246323	-3.2875357	-3.2930183	-3.3007996	A	A	A	A	A	A	A	A	A	A	TTAGCATTTATGGTCATGTG	chr6	0	MIMAT0019703	92231430	92231448	-
hsa-miR-4644	-2.648855	-3.283967	-3.228434	-2.776655	-3.3219337	-3.1037087	-3.2246323	-3.2875357	-3.2930183	-3.3007996	A	A	A	A	A	A	A	A	A	A	CTTCTGTCTCTTTTCTCTC	chr6	0	MIMAT0019704	170639906	170639923	-
hsa-miR-4645-3p	-2.648855	-3.283967	-3.228434	-2.776655	-3.3219337	-3.1037087	-3.2246323	-3.2875357	-3.2930183	-3.3007996	A	A	A	A	A	A	A	A	A	A	AACCAGGCAAGAACTAC	chr6	0	MIMAT0019706	2854332	2854317	+
hsa-miR-4645-5p	-2.648855	-3.283967	-3.228434	-2.776655	-3.3219337	-3.1037087	-3.2246323	-3.2875357	-3.2930183	-3.3007996	A	A	A	A	A	A	A	A	A	A	ACAATATTTCTTGCCTGGT	chr6	0	MIMAT0019705	2854293	2854276	+
hsa-miR-4646-3p	-2.648855	-3.283967	-3.228434	-2.776655	-3.3219337	-3.1037087	-3.2246323	-3.2875357	-3.2930183	-3.3007996	A	A	A	A	A	A	A	A	A	A	CTGGGAAGGGAGAGG	chr6	0	MIMAT0019708	31668868	31668855	+
hsa-miR-4646-5p	-2.648855	2.0435636	1.9877379	-2.776655	1.4176437	-3.1037087	1.6018006	1.7997011	1.9413068	1.9413068	P	A	P	A	P	A	P	P	P	P	TCCCTCAGCTCCTCT	chr6	0	MIMAT0019707	31668827	31668814	+
hsa-miR-4647	-2.648855	-3.283967	-3.228434	-2.776655	-2.2627258	-3.1037087	-3.2246323	-3.2875357	-3.2930183	-3.3007996	A	A	A	A	P	A	A	A	A	A	TTCCTCAGCACAGCAC	chr6	0	MIMAT0019709	44221975	44221961	+
hsa-miR-4648	-2.648855	-3.283967	-3.228434	-2.776655	-3.3219337	-3.1037087	-3.2246323	-3.2875357	-3.2930183	-3.3007996	A	A	A	A	A	A	A	A	A	A	CTCCCATTTGCAGTCC	chr7	0	MIMAT0019710	2566713	2566727	-
hsa-miR-4649-3p	5.6142983	2.0686424	1.9214944	4.9276896	0.82801825	2.2862828	2.1369944	1.9413068	1.6302966	1.7768772	P	P	P	P	P	P	P	P	P	P	TGGGGAGAGGCAGG	chr7	0	MIMAT0019712	44150498	44150510	-
hsa-miR-4649-5p	-2.648855	-3.283967	-3.228434	-2.776655	-3.3219337	-3.1037087	-3.2246323	-3.2875357	-3.2930183	-3.3007996	A	A	A	A	A	A	A	A	A	A	CTCTGAGAGCCCACC	chr7	0	MIMAT0019711	44150460	44150473	-
hsa-miR-4650-3p	-2.648855	-3.283967	-3.228434	-2.776655	-3.3219337	-3.1037087	-3.2246323	-3.2875357	-3.2930183	-3.3007996	A	A	A	A	A	A	A	A	A	A	ATGTCAGGCCTCATTCT	chr7	0	MIMAT0019714	72162923	72162939	-
hsa-miR-4650-5p	-2.648855	-3.283967	-3.228434	-2.776655	-3.3219337	-3.1037087	-3.2246323	-3.2875357	-3.2930183	-3.3007996	A	A	A	A	A	A	A	A	A	A	AAGGTAGAAAGAGGCCT	chr7	0	MIMAT0019713	72162890	72162906	-
hsa-miR-4651	-2.648855	4.5731215	4.3287935	-2.776655	4.593312	4.1495175	4.2363048	4.2227526	3.3706496	4.613323	P	A	P	A	P	P	P	P	P	P	GCCCGACCTCACC	chr7	0	MIMAT0019715	75544532	75544543	-
hsa-miR-4652-3p	-2.648855	-3.283967	-3.228434	-2.776655	-3.3219337	-3.1037087	-3.2246323	-3.2875357	-3.2930183	-3.3007996	A	A	A	A	A	A	A	A	A	A	TGAGGGGATGGGTTAA	chr7	0	MIMAT0019717	93346296	93346310	-
hsa-miR-4652-5p	-2.648855	-3.283967	-3.228434	-2.776655	-3.3219337	-3.1037087	-3.2246323	-3.2875357	-3.2930183	-3.3007996	A	A	A	A	A	A	A	A	A	A	TAGTTCTATTAACCAGTCCC	chr7	0	MIMAT0019716	93346252	93346270	-
hsa-miR-4653-3p	4.9781704	6.8954415	7.287709	6.098758	7.009197	6.855977	6.8253894	6.9714932	6.927074	7.0468235	P	P	P	P	P	P	P	P	P	P	TCTCCAAGCAACCCTT	chr7	0	MIMAT0019719	100802813	100802827	-
hsa-miR-4653-5p	-2.648855	-3.283967	-3.228434	-2.776655	-3.3219337	-3.1037087	-3.2246323	-3.2875357	-3.2930183	-3.3007996	A	A	A	A	A	A	A	A	A	A	GGTGTTAAGCCTTGCT	chr7	0	MIMAT0019718	100802770	100802784	-
hsa-miR-4654	-2.648855	-3.283967	-3.228434	-2.776655	-3.3219337	-3.1037087	-3.2246323	-3.2875357	-3.2930183	-3.3007996	A	A	A	A	A	A	A	A	A	A	CCAGATGCCTCCAGA	chr1	0	MIMAT0019720	162126914	162126927	-
hsa-miR-4655-3p	-2.648855	1.7339995	-3.228434	-2.776655	0.4600251	-3.1037087	-3.2246323	-3.2875357	-3.2930183	1.5391191	P	A	A	A	P	A	A	A	A	P	CCCCGGGGACCT	chr7	0	MIMAT0019722	1883880	1883870	+
hsa-miR-4655-5p	-2.648855	1.4938915	0.48563734	-2.776655	-0.68131644	-3.1037087	-3.2246323	-3.2875357	0.76951545	0.8087559	P	A	P	A	P	A	A	A	P	P	CGACCCTCTGCCA	chr7	0	MIMAT0019721	1883846	1883835	+
hsa-miR-4656	-2.648855	3.206471	3.1927457	-2.776655	3.4454563	3.3525286	3.463002	3.274694	3.2330856	3.3706496	P	A	P	A	P	P	P	P	P	P	ACAGGCCTCCTGCC	chr7	0	MIMAT0019723	4828227	4828215	+
hsa-miR-4657	-2.648855	-3.283967	-3.228434	-2.776655	-3.3219337	-3.1037087	-3.2246323	-3.2875357	-3.2930183	-3.3007996	A	A	A	A	A	A	A	A	A	A	ATGCCTCAGACCACTT	chr7	0	MIMAT0019724	44921369	44921355	+
hsa-miR-4658	-2.648855	-3.283967	-3.228434	-2.776655	-3.3219337	-3.1037087	-3.2246323	-3.2875357	-3.2930183	-3.3007996	A	A	A	A	A	A	A	A	A	A	ATTCCTCCAGGATCCAC	chr7	0	MIMAT0019725	99754286	99754271	+
hsa-miR-4659a-3p	-2.648855	3.5068238	3.2256672	-2.776655	4.1495175	3.9416435	3.5242074	3.2630925	3.298445	3.4454563	P	A	P	A	P	P	P	P	P	P	CGTTGCCATGTCTAAGA	chr8	0	MIMAT0019727	6602739	6602754	-
hsa-miR-4659a-5p	-2.648855	-3.283967	-3.228434	-2.776655	-3.3219337	-3.1037087	-3.2246323	-3.2875357	-3.2930183	-3.3007996	A	A	A	A	A	A	A	A	A	A	GTTTTCTTCTTAGACATGG	chr8	0	MIMAT0019726	6602702	6602719	-
hsa-miR-4659b-3p	-2.648855	-3.283967	-3.228434	-2.776655	-3.3219337	-3.1037087	-3.2246323	-3.2875357	-3.2930183	-3.3007996	A	A	A	A	A	A	A	A	A	A	AGCTGCCATGTCTAAGA	chr8	0	MIMAT0019734	6602754	6602739	+
hsa-miR-4659b-5p	-2.648855	-3.283967	-3.228434	-2.776655	-3.3219337	-3.1037087	-3.2246323	-3.2875357	-3.2930183	-3.3007996	A	A	A	A	A	A	A	A	A	A	TTCTTCTTAGACATGGCAA	chr8	0	MIMAT0019733	6602716	6602699	+
hsa-miR-466	-2.648855	-3.283967	-3.228434	-2.776655	-3.3219337	-3.1037087	-3.2246323	-3.2875357	-3.2930183	-3.3007996	A	A	A	A	A	A	A	A	A	A	ATGTGTGTTGCGTGTATG	chr3	0	MIMAT0015002	31203269	31203253	+
hsa-miR-4660	-2.648855	-3.283967	-3.228434	-2.776655	-3.3219337	-3.1037087	-3.2246323	-3.2875357	-3.2930183	-3.3007996	A	A	A	A	A	A	A	A	A	A	CTCCATTTTCCACCAG	chr8	0	MIMAT0019728	8905971	8905985	-
hsa-miR-4661-3p	-2.648855	-3.283967	-3.228434	-2.776655	-3.3219337	-3.1037087	-3.2246323	-3.2875357	-3.2930183	-3.3007996	A	A	A	A	A	A	A	A	A	A	TGGACTAGCTCTGTGG	chr8	0	MIMAT0019730	92217766	92217780	-
hsa-miR-4661-5p	-2.648855	-3.283967	-3.228434	-2.776655	-3.3219337	-3.1037087	-3.2246323	-3.2875357	-3.2930183	-3.3007996	A	A	A	A	A	A	A	A	A	A	GTCAGGATCCACAGAG	chr8	0	MIMAT0019729	92217729	92217743	-
hsa-miR-4662a-3p	-2.648855	-3.283967	-3.228434	-2.776655	-3.3219337	-3.1037087	-3.2246323	-3.2875357	-3.2930183	-3.3007996	A	A	A	A	A	A	A	A	A	A	ATTTAGCCAATTGTCTATCTT	chr8	0	MIMAT0019732	125834271	125834290	-
hsa-miR-4662a-5p	-2.648855	-3.283967	-3.228434	-2.776655	-3.3219337	-3.1037087	-3.2246323	-3.2875357	-3.2930183	-3.3007996	A	A	A	A	A	A	A	A	A	A	CTAAAGATGGACAATTGGC	chr8	0	MIMAT0019731	125834236	125834253	-
hsa-miR-4662b	-2.648855	-3.283967	-3.228434	-2.776655	-3.3219337	-3.1037087	-3.2246323	-3.2875357	-3.2930183	-3.3007996	A	A	A	A	A	A	A	A	A	A	ATTTAGCCAATTGTCCATC	chr8	0	MIMAT0019736	125834290	125834273	+
hsa-miR-4663	-2.648855	-3.283967	-3.228434	-2.776655	-3.3219337	-3.1037087	-3.2246323	-3.2875357	-3.2930183	-3.3007996	A	A	A	A	A	A	A	A	A	A	ACTGCACGTCCATGG	chr8	0	MIMAT0019735	124228060	124228047	+
hsa-miR-4664-3p	-2.648855	0.77855664	-3.228434	-2.776655	0.41443017	-3.1037087	-3.2246323	0.7573611	-3.2930183	0.53624374	P	A	A	A	P	A	A	P	A	P	GACGGGGCTCACA	chr8	0	MIMAT0019738	144815317	144815306	+
hsa-miR-4664-5p	-2.648855	-3.283967	-3.228434	-2.776655	-3.3219337	-3.1037087	-3.2246323	-3.2875357	-3.2930183	-3.3007996	A	A	A	A	A	A	A	A	A	A	AACTTGCGGAGTGGG	chr8	0	MIMAT0019737	144815283	144815270	+
hsa-miR-4665-3p	6.642713	5.6142983	4.9276896	5.669344	5.1813374	4.847577	5.0412555	4.748244	4.4500647	5.461839	P	P	P	P	P	P	P	P	P	P	GGCGGGGGCTAC	chr9	0	MIMAT0019740	6007886	6007896	-
hsa-miR-4665-5p	-2.648855	0.76951545	1.3701117	-2.776655	0.8087559	-3.1037087	0.50573575	0.7971498	0.6361898	0.81571496	P	A	P	A	P	A	P	P	P	P	GCTCGCGCTCACG	chr9	0	MIMAT0019739	6007846	6007857	-
hsa-miR-4666a-3p	-2.648855	-3.283967	-3.228434	-2.776655	-3.3219337	-3.1037087	-3.2246323	-3.2875357	-3.2930183	-3.3007996	A	A	A	A	A	A	A	A	A	A	AAATACATGTCAGATTGTATG	chr1	0	MIMAT0019742	228649826	228649846	-
hsa-miR-4666a-5p	-2.648855	-3.283967	-3.228434	-2.776655	-3.3219337	-3.1037087	-3.2246323	-3.2875357	-3.2930183	-3.3007996	A	A	A	A	A	A	A	A	A	A	GGCATACAATCTGACATG	chr1	0	MIMAT0019741	228649787	228649804	-
hsa-miR-4666b	-2.648855	-0.713695	-3.228434	-2.776655	-3.3219337	-3.1037087	-3.2246323	-3.2875357	-3.2930183	-0.99706566	P	A	A	A	A	A	A	A	A	P	GGGAATTACAATCTGACA	chrX	0	MIMAT0022485	29592409	29592425	-
hsa-miR-4667-3p	-2.648855	-3.283967	-3.228434	-2.776655	-3.3219337	-3.1037087	-3.2246323	-3.2875357	-3.2930183	-3.3007996	A	A	A	A	A	A	A	A	A	A	CTGTGGGGACAGAAG	chr9	0	MIMAT0019744	35608143	35608156	-
hsa-miR-4667-5p	-2.648855	0.40545177	0.6361898	-2.776655	-0.67195886	-3.1037087	0.4914336	0.19823945	0.2881826	0.40545177	P	A	P	A	P	A	P	P	P	P	GGTTCTCCTTCTGCTC	chr9	0	MIMAT0019743	35608100	35608114	-
hsa-miR-4668-3p	-2.648855	-3.283967	-3.228434	-2.776655	-3.3219337	-3.1037087	-3.2246323	-3.2875357	-3.2930183	-3.3007996	A	A	A	A	A	A	A	A	A	A	CTGGAAAAACAAAAAGGA	chr9	0	MIMAT0019746	114694433	114694449	-
hsa-miR-4668-5p	-2.648855	-3.283967	-3.228434	-2.776655	-3.3219337	-3.1037087	-3.2246323	-3.2875357	-3.2930183	-3.3007996	A	A	A	A	A	A	A	A	A	A	GACAAATCCTTTTTTTTTTCC	chr9	0	MIMAT0019745	114694383	114694402	-
hsa-miR-4669	4.9145465	4.942957	4.819056	5.252676	4.727443	4.680238	4.9276896	4.8632517	4.613323	4.804616	P	P	P	P	P	P	P	P	P	P	CCTCCTCCACTTCCC	chr9	0	MIMAT0019749	137271303	137271316	-
hsa-miR-4670-3p	-2.648855	-3.283967	-3.228434	-2.776655	-3.3219337	-3.1037087	-3.2246323	-3.2875357	-3.2930183	-3.3007996	A	A	A	A	A	A	A	A	A	A	AAGCGACCATGATGTAAC	chr9	0	MIMAT0019751	95290333	95290317	+
hsa-miR-4670-5p	-2.648855	-3.283967	-3.228434	-2.776655	-3.3219337	-3.1037087	-3.2246323	-3.2875357	-3.2930183	-3.3007996	A	A	A	A	A	A	A	A	A	A	TGAAGTTACATCATGGTCG	chr9	0	MIMAT0019750	95290294	95290277	+
hsa-miR-4671-3p	-2.648855	-3.283967	-3.228434	-2.776655	-3.3219337	-3.1037087	-3.2246323	-3.2875357	-3.2930183	-3.3007996	A	A	A	A	A	A	A	A	A	A	AGACCAAAGACTATGCAC	chr1	0	MIMAT0019753	234442262	234442278	-
hsa-miR-4671-5p	-2.648855	-3.283967	-3.228434	-2.776655	-3.3219337	-3.1037087	-3.2246323	-3.2875357	-3.2930183	-3.3007996	A	A	A	A	A	A	A	A	A	A	AGATTAGCGCACAGTCT	chr1	0	MIMAT0019752	234442228	234442243	-
hsa-miR-4672	6.272896	5.642289	5.447937	5.8466954	5.1574717	5.2191625	5.2880254	5.2880254	5.3279243	5.566213	P	P	P	P	P	P	P	P	P	P	TGCCTCTGTCCAGCT	chr9	0	MIMAT0019754	130631764	130631751	+
hsa-miR-4673	-2.648855	2.6149461	2.2862828	-2.776655	2.0435636	2.280069	2.5898948	2.2187138	2.5268996	2.5058844	P	A	P	A	P	P	P	P	P	P	TCCAGTCCGGCTCC	chr9	0	MIMAT0019755	139414042	139414030	+
hsa-miR-4674	-2.648855	-3.283967	-3.228434	-2.776655	-3.3219337	-3.1037087	-3.2246323	-3.2875357	-3.2930183	-3.3007996	A	A	A	A	A	A	A	A	A	A	AGCCGCGCGTCC	chr9	0	MIMAT0019756	139440702	139440692	+
hsa-miR-4675	-2.648855	-3.283967	-3.228434	-2.776655	-3.3219337	-3.1037087	-3.2246323	-3.2875357	-3.2930183	-3.3007996	A	A	A	A	A	A	A	A	A	A	CCTGCTGGTCAATCAC	chr10	0	MIMAT0019757	20840951	20840965	-
hsa-miR-4676-3p	-2.648855	-3.283967	-3.228434	-2.776655	-3.3219337	-3.1037087	-3.2246323	-3.2875357	-3.2930183	-3.3007996	A	A	A	A	A	A	A	A	A	A	AAGAGCCAGTGGTGAA	chr10	0	MIMAT0019759	74480837	74480851	-
hsa-miR-4676-5p	-2.648855	-3.283967	-3.228434	-2.776655	-3.3219337	-3.1037087	-3.2246323	-3.2875357	-3.2930183	-3.3007996	A	A	A	A	A	A	A	A	A	A	TCACTGTCTCACCACTG	chr10	0	MIMAT0019758	74480801	74480816	-
hsa-miR-4677-3p	-2.648855	-3.283967	-3.228434	-2.776655	-3.3219337	-3.1037087	-3.2246323	-3.2875357	-3.2930183	-3.3007996	A	A	A	A	A	A	A	A	A	A	AGTAGTTCTTTGGTCTCAC	chr1	0	MIMAT0019761	243509531	243509548	-
hsa-miR-4677-5p	-2.648855	-3.283967	-3.228434	-2.776655	-3.3219337	-3.1037087	-3.2246323	-3.2875357	-3.2930183	-3.3007996	A	A	A	A	A	A	A	A	A	A	TGGCTGAAAGACCAAAG	chr1	0	MIMAT0019760	243509496	243509511	-
hsa-miR-4678	-2.648855	-3.283967	-3.228434	-2.776655	-3.3219337	-3.1037087	-3.2246323	-3.2875357	-3.2930183	-3.3007996	A	A	A	A	A	A	A	A	A	A	TCATAAGTCTGAACAATACC	chr10	0	MIMAT0019762	89263650	89263668	-
hsa-miR-4679	-2.648855	-3.283967	-3.228434	-2.776655	-3.3219337	-3.1037087	-3.2246323	-3.2875357	-3.2930183	-3.3007996	A	A	A	A	A	A	A	A	A	A	AGCAAAGAATCTCTATCACA	chr10	0	MIMAT0019763	90823103	90823122	-
hsa-miR-4680-3p	-2.648855	-3.283967	-3.228434	-2.776655	-3.3219337	-3.1037087	-3.2246323	-3.2875357	-3.2930183	-3.3007996	A	A	A	A	A	A	A	A	A	A	TAACAACTCTTACAATTCAGA	chr10	0	MIMAT0019765	112657890	112657909	-
hsa-miR-4680-5p	-2.648855	-3.283967	-3.228434	-2.776655	-3.3219337	-3.1037087	-3.2246323	-3.2875357	-3.2930183	-3.3007996	A	A	A	A	A	A	A	A	A	A	ACATCTAAGACTGCAAGAG	chr10	0	MIMAT0019764	112657857	112657874	-
hsa-miR-4681	-2.648855	-3.283967	-3.228434	-2.776655	-3.3219337	-3.1037087	-3.2246323	-3.2875357	-3.2930183	-3.3007996	A	A	A	A	A	A	A	A	A	A	AGATACAGCCTGCATTCC	chr10	0	MIMAT0019766	121137492	121137508	-
hsa-miR-4682	-2.648855	-3.283967	-3.228434	-2.776655	-3.3219337	-3.1037087	-3.2246323	-3.2875357	-3.2930183	-3.3007996	A	A	A	A	A	A	A	A	A	A	AGACCAGGCTCCAGG	chr10	0	MIMAT0019767	121718043	121718056	-
hsa-miR-4683	-2.648855	-3.283967	-3.228434	-2.776655	-3.3219337	-3.1037087	-3.2246323	-3.2875357	-3.2930183	-3.3007996	A	A	A	A	A	A	A	A	A	A	ATCGGGCGAGCACT	chr10	0	MIMAT0019768	35930171	35930159	+
hsa-miR-4684-3p	-2.648855	-3.283967	-3.228434	-2.776655	-3.3219337	-3.1037087	-3.2246323	-3.2875357	-3.2930183	-3.3007996	A	A	A	A	A	A	A	A	A	A	ACGTCTCCACCGAC	chr1	0	MIMAT0019770	23046068	23046080	-
hsa-miR-4684-5p	-2.648855	-3.283967	-3.228434	-2.776655	-3.3219337	-3.1037087	-3.2246323	-3.2875357	-3.2930183	-3.3007996	A	A	A	A	A	A	A	A	A	A	TATGTTGCAAGTCAGTAGA	chr1	0	MIMAT0019769	23046027	23046044	-
hsa-miR-4685-3p	-2.648855	-3.283967	-3.228434	-2.776655	-3.3219337	-3.1037087	-3.2246323	-3.2875357	-3.2930183	-3.3007996	A	A	A	A	A	A	A	A	A	A	CTAGCCAGGGCAGG	chr10	0	MIMAT0019772	100191117	100191105	+
hsa-miR-4685-5p	-2.648855	-3.283967	-3.228434	-2.776655	-3.3219337	-3.1037087	-3.2246323	-3.2875357	-3.2930183	-3.3007996	A	A	A	A	A	A	A	A	A	A	AACCTTGCCCCACTC	chr10	0	MIMAT0019771	100191077	100191064	+
hsa-miR-4686	-2.648855	-3.283967	-3.228434	-2.776655	-3.3219337	-3.1037087	-3.2246323	-3.2875357	-3.2930183	-3.3007996	A	A	A	A	A	A	A	A	A	A	AACACCAGAAAGCCCA	chr11	0	MIMAT0019773	2194310	2194324	-
hsa-miR-4687-3p	9.85167	8.808344	8.408787	8.966399	8.000446	8.643928	8.912727	8.110848	8.025689	8.575595	P	P	P	P	P	P	P	P	P	P	GCCTGCCCCCTCC	chr11	0	MIMAT0019775	3877352	3877363	-
hsa-miR-4687-5p	-2.648855	-3.283967	-3.228434	-2.776655	-3.3219337	-3.1037087	-3.2246323	-3.2875357	-3.2930183	-3.3007996	A	A	A	A	A	A	A	A	A	A	TTTGGGTGCGGGAG	chr11	0	MIMAT0019774	3877312	3877324	-
hsa-miR-4688	-2.648855	0.5226469	1.3250033	-2.776655	0.7358813	-3.1037087	0.5896567	0.69117475	0.70815796	0.32155266	P	A	P	A	P	A	P	P	P	P	CCCAGGTCCTCTGC	chr11	0	MIMAT0019777	46398015	46398027	-
hsa-miR-4689	-2.648855	4.8632517	3.5475912	-2.776655	3.581765	3.428179	4.251758	4.261311	3.4454563	4.7115827	P	A	P	A	P	P	P	P	P	P	GGCCCCCACCATG	chr1	0	MIMAT0019778	5922762	5922751	+
hsa-miR-4690-3p	-2.648855	-3.283967	-3.228434	-2.776655	-3.3219337	-3.1037087	-3.2246323	-3.2875357	-3.2930183	-3.3007996	A	A	A	A	A	A	A	A	A	A	CAGAGGCCTCAGCT	chr11	0	MIMAT0019780	65403827	65403839	-
hsa-miR-4690-5p	-2.648855	1.5444545	1.7036697	-2.776655	0.5656614	1.9040103	1.8431835	1.3092414	1.7339995	0.7486477	P	A	P	A	P	P	P	P	P	P	TTCAGCCCAGCCTCG	chr11	0	MIMAT0019779	65403789	65403802	-
hsa-miR-4691-3p	-2.648855	-3.283967	-3.228434	-2.776655	-3.3219337	-3.1037087	-3.2246323	-3.2875357	-3.2930183	-3.3007996	A	A	A	A	A	A	A	A	A	A	ATGCACTCTCAGTCCG	chr11	0	MIMAT0019782	67801424	67801438	-
hsa-miR-4691-5p	-2.648855	-3.283967	-3.228434	-2.776655	-3.3219337	-3.1037087	-3.2246323	-3.2875357	-3.2930183	-3.3007996	A	A	A	A	A	A	A	A	A	A	CCGCAGCTCATGGC	chr11	0	MIMAT0019781	67801387	67801399	-
hsa-miR-4692	-2.648855	-3.283967	-3.228434	-2.776655	-3.3219337	-3.1037087	-3.2246323	-3.2875357	-3.2930183	-3.3007996	A	A	A	A	A	A	A	A	A	A	ATCTGATACCCACACTGC	chr11	0	MIMAT0019783	72494616	72494632	-
hsa-miR-4693-3p	-2.648855	-3.283967	-3.228434	-2.776655	-3.3219337	-3.1037087	-3.2246323	-3.2875357	-3.2930183	-3.3007996	A	A	A	A	A	A	A	A	A	A	AAATACTGTGAATTCCACTC	chr11	0	MIMAT0019785	103720683	103720701	-
hsa-miR-4693-5p	-2.648855	-3.283967	-3.228434	-2.776655	-3.3219337	-3.1037087	-3.2246323	-3.2875357	-3.2930183	-3.3007996	A	A	A	A	A	A	A	A	A	A	TGTGACAGTGAAATTCAC	chr11	0	MIMAT0019784	103720649	103720665	-
hsa-miR-4694-3p	-2.648855	-3.283967	-3.228434	-2.776655	-3.3219337	-3.1037087	-3.2246323	-3.2875357	-3.2930183	-3.3007996	A	A	A	A	A	A	A	A	A	A	AGGTGTTATCCTGTCCA	chr11	0	MIMAT0019787	19781620	19781605	+
hsa-miR-4694-5p	-2.648855	-3.283967	-3.228434	-2.776655	-3.3219337	-3.1037087	-3.2246323	-3.2875357	-3.2930183	-3.3007996	A	A	A	A	A	A	A	A	A	A	GCAAATGGATAGGATAACA	chr11	0	MIMAT0019786	19781580	19781563	+
hsa-miR-4695-3p	-2.648855	-3.283967	-3.228434	-2.776655	-3.3219337	-3.1037087	-3.2246323	-3.2875357	-3.2930183	-3.3007996	A	A	A	A	A	A	A	A	A	A	GAAGGAGGCAGCGG	chr1	0	MIMAT0019789	19209767	19209755	+
hsa-miR-4695-5p	4.2363048	4.804616	4.4398217	3.0785444	4.654222	4.5434732	4.694753	4.4500647	4.344681	4.654222	P	P	P	P	P	P	P	P	P	P	CCTGCTCGCCCAC	chr1	0	MIMAT0019788	19209721	19209710	+
hsa-miR-4696	-2.648855	-3.283967	-3.228434	-2.776655	-3.3219337	-3.1037087	-3.2246323	-3.2875357	-3.2930183	-3.3007996	A	A	A	A	A	A	A	A	A	A	AGATGACAGTATCCGTCT	chr11	0	MIMAT0019790	74431343	74431327	+
hsa-miR-4697-3p	-2.648855	-3.283967	-3.228434	-2.776655	-3.3219337	-3.1037087	-3.2246323	-3.2875357	-3.2930183	-3.3007996	A	A	A	A	A	A	A	A	A	A	ACCAAGGGGCAGGA	chr11	0	MIMAT0019792	133768474	133768462	+
hsa-miR-4697-5p	-2.648855	0.7486477	1.5695902	-2.776655	2.1369944	2.1662858	1.9997338	1.788309	1.9040103	1.4338042	P	A	P	A	P	P	P	P	P	P	CACGTCAGTGACTGC	chr11	0	MIMAT0019791	133768429	133768416	+
hsa-miR-4698	-2.648855	1.3486762	0.49729288	-2.776655	0.69117475	-3.1037087	0.78923583	1.4691094	0.7428127	1.5228454	P	A	P	A	P	A	P	P	P	P	TGGGGTCTTCCTCTAC	chr12	0	MIMAT0019793	47581651	47581665	-
hsa-miR-4699-3p	-2.648855	-3.283967	-3.228434	-2.776655	-3.3219337	-3.1037087	-3.2246323	-3.2875357	-3.2930183	-3.3007996	A	A	A	A	A	A	A	A	A	A	GGAGAAGATTGCAGAGT	chr12	0	MIMAT0019795	81552218	81552233	-
hsa-miR-4699-5p	-2.648855	-3.283967	-3.228434	-2.776655	-3.3219337	-3.1037087	-3.2246323	-3.2875357	-3.2930183	-3.3007996	A	A	A	A	A	A	A	A	A	A	GGAACTTACTCTGCAATC	chr12	0	MIMAT0019794	81552181	81552197	-
hsa-miR-4700-3p	-2.648855	-3.283967	-3.228434	-2.776655	-3.3219337	-3.1037087	-3.2246323	-3.2875357	-3.2930183	-3.3007996	A	A	A	A	A	A	A	A	A	A	CACTGGGGTGAGGA	chr12	0	MIMAT0019797	121161049	121161061	-
hsa-miR-4700-5p	-2.648855	-3.283967	-3.228434	-2.776655	-3.3219337	-3.1037087	-3.2246323	-3.2875357	-3.2930183	-3.3007996	A	A	A	A	A	A	A	A	A	A	ACACACTGTCCTCATCC	chr12	0	MIMAT0019796	121161011	121161026	-
hsa-miR-4701-3p	-2.648855	1.6302966	1.7631239	-2.776655	0.6792255	-3.1037087	0.48563734	1.5391191	1.6817771	1.5859627	P	A	P	A	P	A	P	P	P	P	ACACCACACCCATCAC	chr12	0	MIMAT0019799	49165815	49165801	+
hsa-miR-4701-5p	-2.648855	1.402437	-3.228434	-2.776655	-3.3219337	-3.1037087	-3.2246323	-3.2875357	-3.2930183	-3.3007996	P	A	A	A	A	A	A	A	A	A	AAGGGGTAGGTGTGGT	chr12	0	MIMAT0019798	49165781	49165767	+
hsa-miR-4703-3p	-2.648855	-3.283967	-3.228434	-2.776655	-3.3219337	-3.1037087	-3.2246323	-3.2875357	-3.2930183	-3.3007996	A	A	A	A	A	A	A	A	A	A	GTGGCAATACAATACAACT	chr13	0	MIMAT0019802	52126777	52126794	-
hsa-miR-4703-5p	-2.648855	-3.283967	-3.228434	-2.776655	-3.3219337	-3.1037087	-3.2246323	-3.2875357	-3.2930183	-3.3007996	A	A	A	A	A	A	A	A	A	A	ACTATATTTGTACTGTATTGCTA	chr13	0	MIMAT0019801	52126736	52126757	-
hsa-miR-4704-3p	-2.648855	-3.283967	-3.228434	-2.776655	-3.3219337	-3.1037087	-3.2246323	-3.2875357	-3.2930183	-3.3007996	A	A	A	A	A	A	A	A	A	A	TAGACACTAGATATGTGACTG	chr13	0	MIMAT0019804	66792430	66792449	-
hsa-miR-4704-5p	-2.648855	-3.283967	-3.228434	-2.776655	-3.3219337	-3.1037087	-3.2246323	-3.2875357	-3.2930183	-3.3007996	A	A	A	A	A	A	A	A	A	A	AATCACTCACATGCCTAG	chr13	0	MIMAT0019803	66792396	66792412	-
hsa-miR-4705	-2.648855	-3.283967	-3.228434	-2.776655	-3.3219337	-3.1037087	-3.2246323	-3.2875357	-3.2930183	-3.3007996	A	A	A	A	A	A	A	A	A	A	ACAGCAATTACCAAGTGA	chr13	0	MIMAT0019805	102698314	102698298	+
hsa-miR-4706	-2.648855	-3.283967	-3.228434	-2.776655	-3.3219337	-3.1037087	-3.2246323	-3.2875357	-3.2930183	-3.3007996	A	A	A	A	A	A	A	A	A	A	AAGCAGCGCCCACT	chr14	0	MIMAT0019806	65511427	65511439	-
hsa-miR-4707-3p	-2.648855	-3.283967	-3.228434	-2.776655	-3.3219337	-3.1037087	-3.2246323	-3.2875357	-3.2930183	-3.3007996	A	A	A	A	A	A	A	A	A	A	AGAACCTCGGCTGGG	chr14	0	MIMAT0019808	23426231	23426218	+
hsa-miR-4707-5p	-2.648855	2.4479904	1.9040103	3.3706496	0.53624374	1.8189228	2.2722888	1.3250033	1.7997011	2.1024137	P	A	P	P	P	P	P	P	P	P	CCAGAACCCGCCC	chr14	0	MIMAT0019807	23426190	23426179	+
hsa-miR-4708-3p	-2.648855	-3.283967	-3.228434	-2.776655	-3.3219337	-3.1037087	-3.2246323	-3.2875357	-3.2930183	-3.3007996	A	A	A	A	A	A	A	A	A	A	ATCAGAGAGATGCCGC	chr14	0	MIMAT0019810	65801895	65801881	+
hsa-miR-4708-5p	-2.648855	-3.283967	-3.228434	-2.776655	-3.3219337	-3.1037087	-3.2246323	-3.2875357	-3.2930183	-3.3007996	A	A	A	A	A	A	A	A	A	A	AAGGAGCAAGGCGG	chr14	0	MIMAT0019809	65801863	65801851	+
hsa-miR-4709-3p	-2.648855	-3.283967	-3.228434	-2.776655	-3.3219337	-3.1037087	-3.2246323	-3.2875357	-3.2930183	-3.3007996	A	A	A	A	A	A	A	A	A	A	GCTACAGAGCACCTCC	chr14	0	MIMAT0019812	74946905	74946891	+
hsa-miR-4709-5p	-2.648855	-3.283967	-3.228434	-2.776655	-3.3219337	-3.1037087	-3.2246323	-3.2875357	-3.2930183	-3.3007996	A	A	A	A	A	A	A	A	A	A	TTGGAGAGCAAGTCACT	chr14	0	MIMAT0019811	74946865	74946850	+
hsa-miR-4710	-2.648855	-3.283967	-3.228434	-2.776655	-3.3219337	-3.1037087	-3.2246323	-3.2875357	-3.2930183	-3.3007996	A	A	A	A	A	A	A	A	A	A	AACCACCTGCCCTCA	chr14	0	MIMAT0019815	105144057	105144044	+
hsa-miR-4711-3p	-2.648855	-3.283967	-3.228434	-2.776655	-3.3219337	-3.1037087	-3.2246323	-3.2875357	-3.2930183	-3.3007996	A	A	A	A	A	A	A	A	A	A	ATCAAGCCAGAAGACAC	chr1	0	MIMAT0019817	60198960	60198945	+
hsa-miR-4711-5p	-2.648855	-3.283967	-3.228434	-2.776655	-3.3219337	-3.1037087	-3.2246323	-3.2875357	-3.2930183	-3.3007996	A	A	A	A	A	A	A	A	A	A	CTCATGTCTTCTGGCC	chr1	0	MIMAT0019816	60198926	60198912	+
hsa-miR-4712-3p	-2.648855	-3.283967	-3.228434	-2.776655	-3.3219337	-3.1037087	-3.2246323	-3.2875357	-3.2930183	-3.3007996	A	A	A	A	A	A	A	A	A	A	ATACAGTACAGGTCTCTCA	chr15	0	MIMAT0019819	50652585	50652602	-
hsa-miR-4712-5p	-2.648855	-3.283967	-3.228434	-2.776655	-3.3219337	-3.1037087	-3.2246323	-3.2875357	-3.2930183	-3.3007996	A	A	A	A	A	A	A	A	A	A	GAAATGAGAGACCTGTAC	chr15	0	MIMAT0019818	50652539	50652555	-
hsa-miR-4713-3p	-2.648855	4.613323	4.493056	-2.776655	4.764155	4.493056	4.632724	4.3900113	4.5731215	4.493056	P	A	P	A	P	P	P	P	P	P	TTCTCCCACTGTCTGG	chr15	0	MIMAT0019821	51534437	51534451	-
hsa-miR-4713-5p	-2.648855	-3.283967	-3.228434	-2.776655	-3.3219337	-3.1037087	-3.2246323	-3.2875357	-3.2930183	-3.3007996	A	A	A	A	A	A	A	A	A	A	TGGGAGCCTGGTAGT	chr15	0	MIMAT0019820	51534405	51534418	-
hsa-miR-4714-3p	-2.648855	-3.283967	-3.228434	-2.776655	-3.3219337	-3.1037087	-3.2246323	-3.2875357	-3.2930183	-3.3007996	A	A	A	A	A	A	A	A	A	A	CAACTCTGACCACCTAG	chr15	0	MIMAT0019823	99327708	99327723	-
hsa-miR-4714-5p	-2.648855	-3.283967	-3.228434	-2.776655	-3.3219337	-3.1037087	-3.2246323	-3.2875357	-3.2930183	-3.3007996	A	A	A	A	A	A	A	A	A	A	ATCAACCTAAGGGGTCA	chr15	0	MIMAT0019822	99327670	99327685	-
hsa-miR-4715-3p	-2.648855	-3.283967	-3.228434	-2.776655	-3.3219337	-3.1037087	-3.2246323	-3.2875357	-3.2930183	-3.3007996	A	A	A	A	A	A	A	A	A	A	ATTGGCTGCAGTTAAGG	chr15	0	MIMAT0019825	26093961	26093946	+
hsa-miR-4715-5p	-2.648855	-3.283967	-3.228434	-2.776655	-3.3219337	-3.1037087	-3.2246323	-3.2875357	-3.2930183	-3.3007996	A	A	A	A	A	A	A	A	A	A	CCACCTTAACTGCAGC	chr15	0	MIMAT0019824	26093924	26093910	+
hsa-miR-4716-3p	-2.648855	2.4604855	2.5058844	-2.776655	3.158031	2.4709468	2.4827523	2.1024137	2.5898948	2.4376729	P	A	P	A	P	P	P	P	P	P	TCTCCATGTTTCCTTCC	chr15	0	MIMAT0019827	49461341	49461326	+
hsa-miR-4716-5p	-2.648855	0.7358813	-3.228434	-2.776655	-3.3219337	-3.1037087	-3.2246323	-3.2875357	-3.2930183	-3.3007996	P	A	A	A	A	A	A	A	A	A	AGAAGGGGGAAGGAAA	chr15	0	MIMAT0019826	49461299	49461285	+
hsa-miR-4717-3p	-2.648855	-3.283967	-3.228434	-2.776655	-3.3219337	-3.1037087	-3.2246323	-3.2875357	-3.2930183	-3.3007996	A	A	A	A	A	A	A	A	A	A	AGGCCACAGCCACC	chr16	0	MIMAT0019830	2324670	2324682	-
hsa-miR-4717-5p	-2.648855	-3.283967	-3.228434	-2.776655	-3.3219337	-3.1037087	-3.2246323	-3.2875357	-3.2930183	-3.3007996	A	A	A	A	A	A	A	A	A	A	ACACATGGGTGGCTG	chr16	0	MIMAT0019829	2324638	2324651	-
hsa-miR-4718	-2.648855	-3.283967	-3.228434	-2.776655	-3.3219337	-3.1037087	-3.2246323	-3.2875357	-3.2930183	-3.3007996	A	A	A	A	A	A	A	A	A	A	TGCTTGGTTTCAGGTAC	chr16	0	MIMAT0019831	12814183	12814198	-
hsa-miR-4719	-2.648855	-3.283967	-3.228434	-2.776655	-3.3219337	-3.1037087	-3.2246323	-3.2875357	-3.2930183	-3.3007996	A	A	A	A	A	A	A	A	A	A	CCTGCATATTATAGATTTGTG	chr16	0	MIMAT0019832	76902887	76902906	-
hsa-miR-4720-3p	-2.648855	-3.283967	-3.228434	-2.776655	-3.3219337	-3.1037087	-3.2246323	-3.2875357	-3.2930183	-3.3007996	A	A	A	A	A	A	A	A	A	A	ATACTTGGTACAACTTAAGC	chr16	0	MIMAT0019834	81418670	81418688	-
hsa-miR-4720-5p	-2.648855	-3.283967	-3.228434	-2.776655	-3.3219337	-3.1037087	-3.2246323	-3.2875357	-3.2930183	-3.3007996	A	A	A	A	A	A	A	A	A	A	AAGTTATACCAAATATGCCAG	chr16	0	MIMAT0019833	81418628	81418647	-
hsa-miR-4721	6.670141	7.1814275	7.0468235	6.4565463	7.6081576	7.6543536	7.5190043	7.1814275	7.235391	7.260719	P	P	P	P	P	P	P	P	P	P	CCACCGTCACCTGG	chr16	0	MIMAT0019835	28855320	28855308	+
hsa-miR-4722-3p	-2.648855	-3.283967	-3.228434	-2.776655	-3.3219337	-3.1037087	-3.2246323	-3.2875357	-3.2930183	-3.3007996	A	A	A	A	A	A	A	A	A	A	CTGCAGGGAGGTGC	chr16	0	MIMAT0019837	88782745	88782733	+
hsa-miR-4722-5p	-2.648855	-3.283967	-3.228434	-2.776655	-3.3219337	-3.1037087	-3.2246323	-3.2875357	-3.2930183	-3.3007996	A	A	A	A	A	A	A	A	A	A	CAACCTGGCACAGC	chr16	0	MIMAT0019836	88782708	88782696	+
hsa-miR-4723-3p	-2.648855	-3.283967	-3.228434	-2.776655	-3.3219337	-3.1037087	-3.2246323	-3.2875357	-3.2930183	-3.3007996	A	A	A	A	A	A	A	A	A	A	TTTGGGGAGGAGCC	chr17	0	MIMAT0019839	26687744	26687756	-
hsa-miR-4723-5p	-2.648855	-3.283967	-3.228434	-2.776655	-3.3219337	-3.1037087	-3.2246323	-3.2875357	-3.2930183	-3.3007996	A	A	A	A	A	A	A	A	A	A	TGCTCTTATCTCATGGCT	chr17	0	MIMAT0019838	26687690	26687706	-
hsa-miR-4724-3p	-2.648855	-3.283967	-3.228434	-2.776655	-3.3219337	-3.1037087	-3.2246323	-3.2875357	-3.2930183	-3.3007996	A	A	A	A	A	A	A	A	A	A	ACTAGCTGAACCAGAAGG	chr17	0	MIMAT0019842	29861963	29861979	-
hsa-miR-4724-5p	-2.648855	-3.283967	-3.228434	-2.776655	-3.3219337	-3.1037087	-3.2246323	-3.2875357	-3.2930183	-3.3007996	A	A	A	A	A	A	A	A	A	A	CGAAGCTCACTCCTG	chr17	0	MIMAT0019841	29861920	29861933	-
hsa-miR-4725-3p	-2.648855	-3.283967	-3.228434	-2.776655	-3.3219337	-3.1037087	-3.2246323	-3.2875357	-3.2930183	-3.3007996	A	A	A	A	A	A	A	A	A	A	CCCGACACTGACGC	chr17	0	MIMAT0019844	29902354	29902366	-
hsa-miR-4725-5p	4.680238	1.8071439	0.6275788	4.5160546	0.8420661	1.5228454	2.019937	1.6413045	0.19823945	0.865642	P	P	P	P	P	P	P	P	P	P	GGTGGGAAGGCTGC	chr17	0	MIMAT0019843	29902308	29902320	-
hsa-miR-4726-3p	-2.648855	-3.283967	-3.228434	-2.776655	-3.3219337	-3.1037087	-3.2246323	-3.2875357	-3.2930183	-3.3007996	A	A	A	A	A	A	A	A	A	A	TGCGGCCAGAGGG	chr17	0	MIMAT0019846	36875990	36876001	-
hsa-miR-4726-5p	-2.648855	-3.283967	-3.228434	-2.776655	-3.3219337	-3.1037087	-3.2246323	-3.2875357	-3.2930183	-3.3007996	A	A	A	A	A	A	A	A	A	A	CCACTCCAGGCTCC	chr17	0	MIMAT0019845	36875954	36875966	-
hsa-miR-4727-3p	-2.648855	-3.283967	-3.228434	-2.776655	-3.3219337	-3.1037087	-3.2246323	-3.2875357	-3.2930183	-3.3007996	A	A	A	A	A	A	A	A	A	A	GAATCTGCCAGCTTCC	chr17	0	MIMAT0019848	36982131	36982145	-
hsa-miR-4727-5p	-2.648855	-3.283967	-3.228434	-2.776655	-3.3219337	-3.1037087	-3.2246323	-3.2875357	-3.2930183	-3.3007996	A	A	A	A	A	A	A	A	A	A	CCACTGTGGAAGCTG	chr17	0	MIMAT0019847	36982099	36982112	-
hsa-miR-4728-3p	-2.648855	1.7414986	0.783638	-2.776655	1.5228454	-3.1037087	0.76951545	1.7414986	1.3092414	1.5444545	P	A	P	A	P	A	P	P	P	P	CTGGGGCAGGAGG	chr17	0	MIMAT0019850	37882803	37882814	-
hsa-miR-4728-5p	-2.648855	4.261311	4.3594	-2.776655	4.585555	4.593312	4.5731215	4.421238	4.5160546	4.3900113	P	A	P	A	P	P	P	P	P	P	TGCTTGCTGCCTCTC	chr17	0	MIMAT0019849	37882758	37882771	-
hsa-miR-4729	-2.648855	-3.283967	-3.228434	-2.776655	-3.3219337	-3.1037087	-3.2246323	-3.2875357	-3.2930183	-3.3007996	A	A	A	A	A	A	A	A	A	A	TAGCTTCCCAACAGATAAA	chr17	0	MIMAT0019851	57443457	57443474	-
hsa-miR-4730	-2.648855	-3.283967	-3.228434	-2.776655	-3.3219337	-3.1037087	-3.2246323	-3.2875357	-3.2930183	-3.3007996	A	A	A	A	A	A	A	A	A	A	TGGCATGGAATGGGC	chr17	0	MIMAT0019852	78393236	78393249	-
hsa-miR-4731-3p	-2.648855	1.9040103	-3.228434	-2.776655	0.70815796	-3.1037087	0.7358813	1.5589477	-3.2930183	1.7126065	P	A	A	A	P	A	P	P	A	P	AGTGTTGGGGGCCA	chr17	0	MIMAT0019854	15155006	15154994	+
hsa-miR-4731-5p	-2.648855	-3.283967	-3.228434	-2.776655	-3.3219337	-3.1037087	-3.2246323	-3.2875357	-3.2930183	-3.3007996	A	A	A	A	A	A	A	A	A	A	CACACTCATGTGGCC	chr17	0	MIMAT0019853	15154974	15154961	+
hsa-miR-4732-3p	-2.648855	-3.283967	-3.228434	-2.776655	-3.3219337	-3.1037087	-3.2246323	-3.2875357	-3.2930183	-3.3007996	A	A	A	A	A	A	A	A	A	A	CAGAACAGGACAGGTC	chr17	0	MIMAT0019856	27188735	27188721	+
hsa-miR-4732-5p	-2.648855	-3.283967	-3.228434	-2.776655	-3.3219337	-3.1037087	-3.2246323	-3.2875357	-3.2930183	-3.3007996	A	A	A	A	A	A	A	A	A	A	AGCTTCCTGCTCCCT	chr17	0	MIMAT0019855	27188703	27188690	+
hsa-miR-4733-3p	-2.648855	-3.283967	-3.228434	-2.776655	-3.3219337	-3.1037087	-3.2246323	-3.2875357	-3.2930183	-3.3007996	A	A	A	A	A	A	A	A	A	A	ATCCCAATGCTAGACCT	chr17	0	MIMAT0019858	29421435	29421420	+
hsa-miR-4733-5p	-2.648855	2.4709468	2.4479904	-2.776655	3.298445	3.0652363	3.1364522	2.323418	2.1662858	2.4827523	P	A	P	A	P	P	P	P	P	P	CACCGGGTCTAGCA	chr17	0	MIMAT0019857	29421398	29421386	+
hsa-miR-4734	4.468577	4.344681	3.5068238	3.9416435	4.0611734	4.0611734	4.2902193	3.5068238	3.3525286	4.2902193	P	P	P	P	P	P	P	P	P	P	CGCCCTGACCGC	chr17	0	MIMAT0019859	36858576	36858566	+
hsa-miR-4735-3p	-2.648855	-3.283967	-3.228434	-2.776655	-3.3219337	-3.1037087	-3.2246323	-3.2875357	-3.2930183	-3.3007996	A	A	A	A	A	A	A	A	A	A	ATGTCTAATTTGAGCACCT	chr1	0	MIMAT0019861	196551607	196551590	+
hsa-miR-4735-5p	-2.648855	-3.283967	-3.228434	-2.776655	-3.3219337	-3.1037087	-3.2246323	-3.2875357	-3.2930183	-3.3007996	A	A	A	A	A	A	A	A	A	A	TACCGAAGGTGTTCAAA	chr1	0	MIMAT0019860	196551571	196551556	+
hsa-miR-4736	-2.648855	-3.283967	-3.228434	-2.776655	-3.3219337	-3.1037087	-3.2246323	-3.2875357	-3.2930183	-3.3007996	A	A	A	A	A	A	A	A	A	A	CAGCCCAGATAACCTG	chr17	0	MIMAT0019862	56413355	56413341	+
hsa-miR-4737	-2.648855	-3.283967	-3.228434	-2.776655	-3.3219337	-3.1037087	-3.2246323	-3.2875357	-3.2930183	-3.3007996	A	A	A	A	A	A	A	A	A	A	CACTGTCAGCATCCTC	chr17	0	MIMAT0019863	58120414	58120400	+
hsa-miR-4738-3p	-2.648855	2.2544165	2.3013034	-2.776655	1.978521	2.0865088	2.3013034	2.1788623	2.2588978	2.3013034	P	A	P	A	P	P	P	P	P	P	TCCTCCAGGCGCTC	chr17	0	MIMAT0019867	73780679	73780667	+
hsa-miR-4738-5p	-2.648855	-3.283967	-3.228434	-2.776655	-3.3219337	-3.1037087	-3.2246323	-3.2875357	-3.2930183	-3.3007996	A	A	A	A	A	A	A	A	A	A	ATGAAACTGAAAACGCG	chr17	0	MIMAT0019866	73780642	73780627	+
hsa-miR-4739	7.6543536	7.6847806	7.3082137	6.76243	7.6543536	7.3622317	7.5670285	7.6081576	7.287709	7.7614794	P	P	P	P	P	P	P	P	P	P	AGGGCCCCTCCGC	chr17	0	MIMAT0019868	77681018	77681007	+
hsa-miR-4740-3p	-2.648855	-3.283967	-3.228434	-2.776655	-3.3219337	-3.1037087	-3.2246323	-3.2875357	-3.2930183	-3.3007996	A	A	A	A	A	A	A	A	A	A	GCAGGGACGGATCC	chr17	0	MIMAT0019870	79374578	79374566	+
hsa-miR-4740-5p	-2.648855	0.7971498	-3.228434	-2.776655	0.5896567	-3.1037087	-3.2246323	-3.2875357	-3.2930183	0.76951545	P	A	A	A	P	A	A	A	A	P	CCTGCCCGAGAGG	chr17	0	MIMAT0019869	79374541	79374530	+
hsa-miR-4741	6.4176373	6.5820436	6.210128	5.642289	5.9606557	5.913543	6.1356435	6.670141	6.341209	6.670141	P	P	P	P	P	P	P	P	P	P	AGCCGACCCCTCC	chr18	0	MIMAT0019871	20513381	20513392	-
hsa-miR-4742-3p	-2.648855	-3.283967	-3.228434	-2.776655	-3.3219337	-3.1037087	-3.2246323	-3.2875357	-3.2930183	-3.3007996	A	A	A	A	A	A	A	A	A	A	CTGCAGGCAAAGGAG	chr1	0	MIMAT0019873	224586013	224586000	+
hsa-miR-4742-5p	-2.648855	-3.283967	-3.228434	-2.776655	-3.3219337	-3.1037087	-3.2246323	-3.2875357	-3.2930183	-3.3007996	A	A	A	A	A	A	A	A	A	A	TCTGTAAATATCCCTTTGCC	chr1	0	MIMAT0019872	224585951	224585933	+
hsa-miR-4743-3p	-2.648855	-3.283967	-3.228434	-2.776655	-3.3219337	-3.1037087	-3.2246323	-3.2875357	-3.2930183	-3.3007996	A	A	A	A	A	A	A	A	A	A	CTGGACCAGAAAAGACA	chr18	0	MIMAT0022978	46197024	46197039	-
hsa-miR-4743-5p	-2.648855	-3.283967	-3.228434	-2.776655	-2.8196397	-3.1037087	-3.2246323	-3.2875357	-3.2930183	-3.3007996	A	A	A	A	P	A	A	A	A	A	ATGCCTCCTGTCCCA	chr18	0	MIMAT0019874	46196981	46196995	-
hsa-miR-4744	-2.648855	-3.283967	-3.228434	-2.776655	-3.3219337	-3.1037087	-3.2246323	-3.2875357	-3.2930183	-3.3007996	A	A	A	A	A	A	A	A	A	A	CATAGCGAAGTCTAGTCT	chr18	0	MIMAT0019875	46576088	46576072	+
hsa-miR-4745-3p	-2.648855	-3.283967	-3.228434	-2.776655	-3.3219337	-3.1037087	-3.2246323	-3.2875357	-3.2930183	-3.3007996	A	A	A	A	A	A	A	A	A	A	GACCGTGAGACGTC	chr19	0	MIMAT0019879	804987	804999	-
hsa-miR-4745-5p	5.2042837	5.1720047	4.8632517	3.4081447	5.058935	5.058935	5.077321	5.1574717	4.847577	5.1125574	P	P	P	P	P	P	P	P	P	P	CGCCGTCCCGG	chr19	0	MIMAT0019878	804954	804963	-
hsa-miR-4746-3p	6.927074	6.1595325	6.023031	5.761632	6.4420223	6.272896	6.5084763	6.272896	6.2401953	6.210128	P	P	P	P	P	P	P	P	P	P	TCGGCCCGCAGG	chr19	0	MIMAT0019881	4446028	4446038	-
hsa-miR-4746-5p	-2.648855	-3.283967	-3.228434	-2.776655	-3.3219337	-3.1037087	-3.2246323	-3.2875357	-3.2930183	-3.3007996	A	A	A	A	A	A	A	A	A	A	TCTGCAGGTTCTCCTG	chr19	0	MIMAT0019880	4445992	4446006	-
hsa-miR-4747-3p	-2.648855	-3.283967	-3.228434	-2.776655	-3.3219337	-3.1037087	-3.2246323	-3.2875357	-3.2930183	-3.3007996	A	A	A	A	A	A	A	A	A	A	CTGGGAGGAAAGCC	chr19	0	MIMAT0019883	4932740	4932752	-
hsa-miR-4747-5p	-2.648855	-3.283967	-3.228434	-2.776655	-3.3219337	-3.1037087	-3.2246323	-3.2875357	-3.2930183	-3.3007996	A	A	A	A	A	A	A	A	A	A	CTAAGACCAAGCCTCC	chr19	0	MIMAT0019882	4932706	4932720	-
hsa-miR-4748	-2.648855	-3.283967	-3.228434	-2.776655	-3.3219337	-3.1037087	-3.2246323	-3.2875357	-3.2930183	-3.3007996	A	A	A	A	A	A	A	A	A	A	AGCAAATCCTCCCCAA	chr19	0	MIMAT0019884	10890945	10890959	-
hsa-miR-4749-3p	4.654222	2.061756	1.8431835	3.158031	1.3486762	1.4938915	1.8702283	1.8888283	1.5049789	1.9466345	P	P	P	P	P	P	P	P	P	P	CTGTGGGGGCAGG	chr19	0	MIMAT0019886	50357897	50357908	-
hsa-miR-4749-5p	-2.648855	-0.6101955	1.6413045	-2.776655	0.61540526	-3.1037087	-3.2246323	0.783638	1.6127156	0.7358813	P	A	P	A	P	A	A	P	P	P	GATGCCCTGGCCTG	chr19	0	MIMAT0019885	50357859	50357871	-
hsa-miR-4750-5p	-2.648855	-3.283967	-3.228434	-2.776655	-3.3219337	-3.1037087	-3.2246323	-3.2875357	-3.2930183	-3.3007996	A	A	A	A	A	A	A	A	A	A	CACTCAACCACCTCC	chr19	0	MIMAT0019887	50391441	50391455	-
hsa-miR-4751	-2.648855	-3.283967	-3.228434	-2.776655	-3.3219337	-3.1037087	-3.2246323	-3.2875357	-3.2930183	-3.3007996	A	A	A	A	A	A	A	A	A	A	CCTTCTAGCAGCTACG	chr19	0	MIMAT0019888	50436339	50436353	-
hsa-miR-4752	-2.648855	-3.283967	-3.228434	-2.776655	-3.3219337	-3.1037087	-3.2246323	-3.2875357	-3.2930183	-3.3007996	A	A	A	A	A	A	A	A	A	A	AGCACATCCTTGAGATCC	chr19	0	MIMAT0019889	54785978	54785994	-
hsa-miR-4753-3p	-2.648855	-3.283967	-3.228434	-2.776655	-3.3219337	-3.1037087	-3.2246323	-3.2875357	-3.2930183	-3.3007996	A	A	A	A	A	A	A	A	A	A	ACACAAGGCTAAAGAAAGA	chr1	0	MIMAT0019891	235353425	235353408	+
hsa-miR-4753-5p	-2.648855	-3.283967	-3.228434	-2.776655	-3.3219337	-3.1037087	-3.2246323	-3.2875357	-3.2930183	-3.3007996	A	A	A	A	A	A	A	A	A	A	CTGTTCTCTTCCTTTGG	chr1	0	MIMAT0019890	235353379	235353364	+
hsa-miR-4754	-2.648855	-3.283967	-3.228434	-2.776655	-3.3219337	-3.1037087	-3.2246323	-3.2875357	-3.2930183	-3.3007996	A	A	A	A	A	A	A	A	A	A	ACTCCGCTAACCCAG	chr19	0	MIMAT0019894	58898168	58898155	+
hsa-miR-4755-3p	-2.648855	-3.283967	-3.228434	-2.776655	-3.3219337	-3.1037087	-3.2246323	-3.2875357	-3.2930183	-3.3007996	A	A	A	A	A	A	A	A	A	A	ACTTTCCCTTCAGAGCC	chr20	0	MIMAT0019896	32636974	32636989	-
hsa-miR-4755-5p	-2.648855	-3.283967	-3.228434	-2.776655	-3.3219337	-3.1037087	-3.2246323	-3.2875357	-3.2930183	-3.3007996	A	A	A	A	A	A	A	A	A	A	AAAGCCAGGCTCTGAA	chr20	0	MIMAT0019895	32636941	32636955	-
hsa-miR-4756-3p	-2.648855	-3.283967	-3.228434	-2.776655	-3.3219337	-3.1037087	-3.2246323	-3.2875357	-3.2930183	-3.3007996	A	A	A	A	A	A	A	A	A	A	ATAGGAAGGCAACCATCT	chr20	0	MIMAT0019900	52685014	52684998	+
hsa-miR-4756-5p	-2.648855	-3.283967	-3.228434	-2.776655	-3.3219337	-3.1037087	-3.2246323	-3.2875357	-3.2930183	-3.3007996	A	A	A	A	A	A	A	A	A	A	AGCAGAGAGTGAGCGC	chr20	0	MIMAT0019899	52684980	52684966	+
hsa-miR-4757-3p	-2.648855	-3.283967	-3.228434	-2.776655	-3.3219337	-3.1037087	-3.2246323	-3.2875357	-3.2930183	-3.3007996	A	A	A	A	A	A	A	A	A	A	GCGAAGCCTCTGTG	chr2	0	MIMAT0019902	19548246	19548258	-
hsa-miR-4757-5p	-2.648855	-3.283967	-3.228434	-2.776655	-3.3219337	-3.1037087	-3.2246323	-3.2875357	-3.2930183	-3.3007996	A	A	A	A	A	A	A	A	A	A	ACACCGTGACGTCAC	chr2	0	MIMAT0019901	19548209	19548222	-
hsa-miR-4758-3p	-2.648855	-3.283967	-3.228434	-2.776655	-0.7350028	-3.1037087	-3.2246323	-3.2875357	-3.2930183	-2.2707942	A	A	A	A	P	A	A	A	A	P	GAGGGTGGTCAGCA	chr20	0	MIMAT0019904	60907610	60907598	+
hsa-miR-4758-5p	-2.648855	3.274694	2.4942222	-2.776655	2.4479904	2.3854127	2.5178142	3.0896668	2.3583894	3.2439291	P	A	P	A	P	P	P	P	P	P	CAGCCCCACCGG	chr20	0	MIMAT0019903	60907566	60907556	+
hsa-miR-4759	-2.648855	-3.283967	-3.228434	-2.776655	-3.3219337	-3.1037087	-3.2246323	-3.2875357	-3.2930183	-3.3007996	A	A	A	A	A	A	A	A	A	A	TAATTCCAACATCTAGTCCT	chr21	0	MIMAT0019905	28326286	28326304	-
hsa-miR-4760-3p	-2.648855	-3.283967	-3.228434	-2.776655	-3.3219337	-3.1037087	-3.2246323	-3.2875357	-3.2930183	-3.3007996	A	A	A	A	A	A	A	A	A	A	GGTTTAGATTGAACATGAAT	chr21	0	MIMAT0019907	41584351	41584333	+
hsa-miR-4760-5p	-2.648855	-3.283967	-3.228434	-2.776655	-3.3219337	-3.1037087	-3.2246323	-3.2875357	-3.2930183	-3.3007996	A	A	A	A	A	A	A	A	A	A	CTAACTTCATGTTCAATCTAA	chr21	0	MIMAT0019906	41584309	41584290	+
hsa-miR-4761-3p	-2.648855	-3.283967	-3.228434	-2.776655	-3.3219337	-3.1037087	-3.2246323	-3.2875357	-3.2930183	-3.3007996	A	A	A	A	A	A	A	A	A	A	GGACAAAGTGCGCA	chr22	0	MIMAT0019909	19951345	19951357	-
hsa-miR-4761-5p	-2.648855	-3.283967	-3.228434	-2.776655	-3.3219337	-3.1037087	-3.2246323	-3.2875357	-3.2930183	-3.3007996	A	A	A	A	A	A	A	A	A	A	GGTCAGGCATGCAC	chr22	0	MIMAT0019908	19951286	19951298	-
hsa-miR-4762-3p	-2.648855	-3.283967	-3.228434	-2.776655	-3.3219337	-3.1037087	-3.2246323	-3.2875357	-3.2930183	-3.3007996	A	A	A	A	A	A	A	A	A	A	CACCACAAATCTTGATCA	chr22	0	MIMAT0019911	46156457	46156473	-
hsa-miR-4762-5p	-2.648855	-3.283967	-3.228434	-2.776655	-3.3219337	-3.1037087	-3.2246323	-3.2875357	-3.2930183	-3.3007996	A	A	A	A	A	A	A	A	A	A	AGGCTTCTGATCAAGATTT	chr22	0	MIMAT0019910	46156415	46156432	-
hsa-miR-4763-3p	8.110848	9.01863	7.896076	7.49347	7.7198715	7.235391	7.796193	8.000446	7.49347	8.966399	P	P	P	P	P	P	P	P	P	P	CCCGCCCAGCAC	chr22	0	MIMAT0019913	46509517	46509527	-
hsa-miR-4763-5p	-2.648855	-3.283967	-3.228434	-2.776655	-3.3219337	-3.1037087	-3.2246323	-3.2875357	-3.2930183	-3.3007996	A	A	A	A	A	A	A	A	A	A	AGCAGGAGGGCTGG	chr22	0	MIMAT0019912	46509472	46509484	-
hsa-miR-4764-3p	-2.648855	-3.283967	-3.228434	-2.776655	-3.3219337	-3.1037087	-3.2246323	-3.2875357	-3.2930183	-3.3007996	A	A	A	A	A	A	A	A	A	A	CCATGGGTGTGAAAGG	chr22	0	MIMAT0019915	33832649	33832635	+
hsa-miR-4764-5p	-2.648855	-3.283967	-3.228434	-2.776655	-3.3219337	-3.1037087	-3.2246323	-3.2875357	-3.2930183	-3.3007996	A	A	A	A	A	A	A	A	A	A	AGATAACTCCTTCCACATC	chr22	0	MIMAT0019914	33832597	33832580	+
hsa-miR-4765	-2.648855	-3.283967	-3.228434	-2.776655	-3.3219337	-3.1037087	-3.2246323	-3.2875357	-3.2930183	-3.3007996	A	A	A	A	A	A	A	A	A	A	GAACATAGCTATCAATCACT	chr2	0	MIMAT0019916	32860370	32860388	-
hsa-miR-4766-3p	-2.648855	-3.283967	-3.228434	-2.776655	-3.3219337	-3.1037087	-3.2246323	-3.2875357	-3.2930183	-3.3007996	A	A	A	A	A	A	A	A	A	A	TTCCAAAAGAGCAATTGC	chr22	0	MIMAT0019918	41209952	41209936	+
hsa-miR-4766-5p	-2.648855	-3.283967	-3.228434	-2.776655	-3.3219337	-3.1037087	-3.2246323	-3.2875357	-3.2930183	-3.3007996	A	A	A	A	A	A	A	A	A	A	AACACCAACTGCTCTTT	chr22	0	MIMAT0019917	41209918	41209903	+
hsa-miR-4767	5.9936805	4.014857	3.3874872	4.847577	3.2630925	3.1498897	4.1495175	3.1808033	2.5178142	3.3525286	P	P	P	P	P	P	P	P	P	P	GGCGGCGGCCA	chrX	0	MIMAT0019919	7065923	7065932	-
hsa-miR-4768-3p	-2.648855	-3.283967	-3.228434	-2.776655	-3.3219337	-3.1037087	-3.2246323	-3.2875357	-3.2930183	-3.3007996	A	A	A	A	A	A	A	A	A	A	ATTCTCTCTGGATCTCCT	chrX	0	MIMAT0019921	17444053	17444069	-
hsa-miR-4768-5p	-2.648855	-3.283967	-3.228434	-2.776655	-3.3219337	-3.1037087	-3.2246323	-3.2875357	-3.2930183	-3.3007996	A	A	A	A	A	A	A	A	A	A	ATCCATGGGATCCAGAG	chrX	0	MIMAT0019920	17444018	17444033	-
hsa-miR-4769-3p	-2.648855	1.514561	0.47157347	-2.776655	0.6275788	-3.1037087	-3.2246323	-0.7188042	-3.2930183	0.78923583	P	A	P	A	P	A	A	P	A	P	GTAGGGGAGGGAGG	chrX	0	MIMAT0019923	47446884	47446896	-
hsa-miR-4769-5p	-2.648855	-3.283967	-3.228434	-2.776655	-3.3219337	-3.1037087	-3.2246323	-3.2875357	-3.2930183	-3.3007996	A	A	A	A	A	A	A	A	A	A	CTCATACCTTCTCTCCAT	chrX	0	MIMAT0019922	47446842	47446858	-
hsa-miR-4770	-2.648855	-3.283967	-3.228434	-2.776655	-3.3219337	-3.1037087	-3.2246323	-3.2875357	-3.2930183	-3.3007996	A	A	A	A	A	A	A	A	A	A	AGCTACAGTGTCATCTCA	chrX	0	MIMAT0019924	6302003	6301987	+
hsa-miR-4771	-2.648855	-3.283967	-3.228434	-2.776655	-3.3219337	-3.1037087	-3.2246323	-3.2875357	-3.2930183	-3.3007996	A	A	A	A	A	A	A	A	A	A	TAATTGTAGGTCAAGTCTGC	chr2	0	MIMAT0019925	87421954	87421973	-
hsa-miR-4772-3p	-2.648855	-3.283967	-3.228434	-2.776655	-3.3219337	-3.1037087	-3.2246323	-3.2875357	-3.2930183	-3.3007996	A	A	A	A	A	A	A	A	A	A	TCTGATCAGGCAAAGTTG	chr2	0	MIMAT0019927	103048801	103048817	-
hsa-miR-4772-5p	-2.648855	-3.283967	-3.228434	-2.776655	-3.3219337	-3.1037087	-3.2246323	-3.2875357	-3.2930183	-3.3007996	A	A	A	A	A	A	A	A	A	A	AGTCTGCAATTTTGCCT	chr2	0	MIMAT0019926	103048766	103048781	-
hsa-miR-4773	-2.648855	-3.283967	-3.228434	-2.776655	-3.3219337	-3.1037087	-3.2246323	-3.2875357	-3.2930183	-3.3007996	A	A	A	A	A	A	A	A	A	A	GCCTTTCTATGCTCCTG	chr2	0	MIMAT0019928	152224900	152224916	-
hsa-miR-4774-3p	-2.648855	-3.283967	-3.228434	-2.776655	-3.3219337	-3.1037087	-3.2246323	-3.2875357	-3.2930183	-3.3007996	A	A	A	A	A	A	A	A	A	A	TTCTGGCACATGTTAGG	chr2	0	MIMAT0019930	169439504	169439519	-
hsa-miR-4774-5p	-2.648855	-3.283967	-3.228434	-2.776655	-3.3219337	-3.1037087	-3.2246323	-3.2875357	-3.2930183	-3.3007996	A	A	A	A	A	A	A	A	A	A	TTATTACCTACTACATACCAGA	chr2	0	MIMAT0019929	169439464	169439484	-
hsa-miR-4775	-2.648855	-3.283967	-3.228434	-2.776655	-3.3219337	-3.1037087	-3.2246323	-3.2875357	-3.2930183	-3.3007996	A	A	A	A	A	A	A	A	A	A	AGTGACCGAAACAAAAAA	chr2	0	MIMAT0019931	208619545	208619561	-
hsa-miR-4776-3p	-2.648855	-3.283967	-3.228434	-2.776655	-3.3219337	-3.1037087	-3.2246323	-3.2875357	-3.2930183	-3.3007996	A	A	A	A	A	A	A	A	A	A	ATGCAGTGGACCAGG	chr2	0	MIMAT0019933	213791042	213791056	-
hsa-miR-4776-5p	-2.648855	-3.283967	-3.228434	-2.776655	-1.8563447	-3.1037087	-3.2246323	-3.2875357	-3.2930183	-0.701422	A	A	A	A	P	A	A	A	A	P	AGCCCTTGCCATCCT	chr2	0	MIMAT0019932	213790997	213791011	-
hsa-miR-4777-3p	-2.648855	-3.283967	-3.228434	-2.776655	-3.3219337	-3.1037087	-3.2246323	-3.2875357	-3.2930183	-3.3007996	A	A	A	A	A	A	A	A	A	A	TACAGCATTCTAGATGAGG	chr2	0	MIMAT0019935	232227479	232227496	-
hsa-miR-4777-5p	-2.648855	-3.283967	-3.228434	-2.776655	-3.3219337	-3.1037087	-3.2246323	-3.2875357	-3.2930183	-3.3007996	A	A	A	A	A	A	A	A	A	A	TATATATATCTCTCATCTAGAA	chr2	0	MIMAT0019934	232227435	232227455	-
hsa-miR-4778-3p	-2.648855	-3.283967	-3.228434	-2.776655	-3.3219337	-3.1037087	-3.2246323	-3.2875357	-3.2930183	-3.3007996	A	A	A	A	A	A	A	A	A	A	TCAACTCTGCAAAGGAA	chr2	0	MIMAT0019937	66585452	66585437	+
hsa-miR-4778-5p	-2.648855	0.81571496	1.6464021	-2.776655	0.49729288	-3.1037087	-3.2246323	1.514561	1.6413045	1.6464021	P	A	P	A	P	A	A	P	P	P	CCTCTTCTTCCTTTACAG	chr2	0	MIMAT0019936	66585412	66585396	+
hsa-miR-4779	-2.648855	-3.283967	-3.228434	-2.776655	-3.3219337	-3.1037087	-3.2246323	-3.2875357	-3.2930183	-3.3007996	A	A	A	A	A	A	A	A	A	A	CTGCTTTTACTATTCCCTC	chr2	0	MIMAT0019938	86420220	86420203	+
hsa-miR-4780	-2.648855	-3.283967	-3.228434	-2.776655	-3.3219337	-3.1037087	-3.2246323	-3.2875357	-3.2930183	-3.3007996	A	A	A	A	A	A	A	A	A	A	GCTAGGGATCAGGCT	chr2	0	MIMAT0019939	88382109	88382096	+
hsa-miR-4781-3p	-2.648855	-3.283967	-3.228434	-2.776655	-3.3219337	-3.1037087	-3.2246323	-3.2875357	-3.2930183	-3.3007996	A	A	A	A	A	A	A	A	A	A	CTCTAGCGAGGATTCC	chr1	0	MIMAT0019943	54519804	54519818	-
hsa-miR-4781-5p	-2.648855	-3.283967	-3.228434	-2.776655	-3.3219337	-3.1037087	-3.2246323	-3.2875357	-3.2930183	-3.3007996	A	A	A	A	A	A	A	A	A	A	CCAATATTGGAATCCCC	chr1	0	MIMAT0019942	54519769	54519784	-
hsa-miR-4782-3p	-2.648855	-3.283967	-3.228434	-2.776655	-3.3219337	-3.1037087	-3.2246323	-3.2875357	-3.2930183	-3.3007996	A	A	A	A	A	A	A	A	A	A	GTTCTAGATATGAAGACAATC	chr2	0	MIMAT0019945	114478937	114478918	+
hsa-miR-4782-5p	-2.648855	-3.283967	-3.228434	-2.776655	-3.3219337	-3.1037087	-3.2246323	-3.2875357	-3.2930183	-3.3007996	A	A	A	A	A	A	A	A	A	A	TTGATTGTCTTCATATCCAG	chr2	0	MIMAT0019944	114478897	114478879	+
hsa-miR-4783-3p	-2.648855	-0.6859933	-3.228434	-2.776655	-2.830994	-3.1037087	0.6361898	-0.67195886	-3.2930183	-0.8173516	P	A	A	A	P	A	P	P	A	P	GCAGACGCGCCC	chr2	0	MIMAT0019947	128181185	128181175	+
hsa-miR-4783-5p	-2.648855	-3.283967	-3.228434	-2.776655	-3.3219337	-3.1037087	-3.2246323	-3.2875357	-3.2930183	-3.3007996	A	A	A	A	A	A	A	A	A	A	AGCCCGGGAGCTG	chr2	0	MIMAT0019946	128181145	128181134	+
hsa-miR-4784	-2.648855	-3.283967	-3.228434	-2.776655	-3.3219337	-3.1037087	-3.2246323	-3.2875357	-3.2930183	-3.3007996	A	A	A	A	A	A	A	A	A	A	TCAGTCCCAGCATCTC	chr2	0	MIMAT0019948	132248761	132248747	+
hsa-miR-4785	-2.648855	-3.283967	-3.228434	-2.776655	-3.3219337	-3.1037087	-3.2246323	-3.2875357	-3.2930183	-3.3007996	A	A	A	A	A	A	A	A	A	A	GCTGGCGGCGTC	chr2	0	MIMAT0019949	161264384	161264374	+
hsa-miR-4786-3p	-2.648855	-3.283967	-3.228434	-2.776655	-3.3219337	-3.1037087	-3.2246323	-3.2875357	-3.2930183	-3.3007996	A	A	A	A	A	A	A	A	A	A	GCCCAGACCAGAGC	chr2	0	MIMAT0019955	240882503	240882491	+
hsa-miR-4786-5p	-2.648855	-3.283967	-3.228434	-2.776655	-3.3219337	-3.1037087	-3.2246323	-3.2875357	-3.2930183	-3.3007996	A	A	A	A	A	A	A	A	A	A	GGTGCATCCAGTCCT	chr2	0	MIMAT0019954	240882463	240882450	+
hsa-miR-4787-3p	6.4906898	4.7115827	3.5363977	5.51505	4.188691	4.585555	4.1728096	4.727443	4.40246	4.5731215	P	P	P	P	P	P	P	P	P	P	GCGCGGGGCAG	chr3	0	MIMAT0019957	50712575	50712584	-
hsa-miR-4787-5p	6.186453	5.3279243	4.876758	5.690699	5.00932	5.1813374	5.3474517	5.1017003	5.2042837	5.1017003	P	P	P	P	P	P	P	P	P	P	GGGATGCCGCCG	chr3	0	MIMAT0019956	50712535	50712545	-
hsa-miR-4788	6.2547655	5.913543	5.669344	5.1946487	6.117098	5.789399	5.934439	6.186453	5.5888076	6.023031	P	P	P	P	P	P	P	P	P	P	GCCTCCCTTAGCTGG	chr3	0	MIMAT0019958	134156686	134156699	-
hsa-miR-4789-3p	-2.648855	-3.283967	-3.228434	-2.776655	-3.3219337	-3.1037087	-3.2246323	-3.2875357	-3.2930183	-3.3007996	A	A	A	A	A	A	A	A	A	A	TATATACACCTGCTATGTGTG	chr3	0	MIMAT0019960	175087380	175087399	-
hsa-miR-4789-5p	-2.648855	-3.283967	-3.228434	-2.776655	-3.3219337	-3.1037087	-3.2246323	-3.2875357	-3.2930183	-3.3007996	A	A	A	A	A	A	A	A	A	A	CATACACATATCAGGTGTAT	chr3	0	MIMAT0019959	175087344	175087362	-
hsa-miR-4790-3p	-2.648855	-3.283967	-3.228434	-2.776655	-3.3219337	-3.1037087	-3.2246323	-3.2875357	-3.2930183	-3.3007996	A	A	A	A	A	A	A	A	A	A	TGTGACATCGCTTTACC	chr3	0	MIMAT0019962	5291937	5291922	+
hsa-miR-4790-5p	-2.648855	-3.283967	-3.228434	-2.776655	-3.3219337	-3.1037087	-3.2246323	-3.2875357	-3.2930183	-3.3007996	A	A	A	A	A	A	A	A	A	A	AACATGAATGGTAAAGCG	chr3	0	MIMAT0019961	5291890	5291874	+
hsa-miR-4791	-2.648855	-3.283967	-3.228434	-2.776655	-3.3219337	-3.1037087	-3.2246323	-3.2875357	-3.2930183	-3.3007996	A	A	A	A	A	A	A	A	A	A	TTTCAGTCATCATATCCA	chr3	0	MIMAT0019963	19356364	19356348	+
hsa-miR-4792	-2.648855	0.7281947	1.6817771	-2.776655	1.6127156	1.6914909	1.402437	4.7115827	4.562764	0.83692676	P	A	P	A	P	P	P	P	P	P	GCCAGCGAGCGC	chr3	0	MIMAT0019964	24562876	24562866	+
hsa-miR-4793-3p	-2.648855	-3.283967	-3.228434	-2.776655	-3.3219337	-3.1037087	-3.2246323	-3.2875357	-3.2930183	-3.3007996	A	A	A	A	A	A	A	A	A	A	AGCCAGCCAACTCAC	chr3	0	MIMAT0019966	48681706	48681693	+
hsa-miR-4793-5p	-2.648855	4.847577	4.694753	3.1016688	4.694753	4.694753	4.680238	4.942957	4.694753	4.727443	P	A	P	P	P	P	P	P	P	P	CCTCTGCCCTGTGG	chr3	0	MIMAT0019965	48681668	48681656	+
hsa-miR-4794	-2.648855	-3.283967	-3.228434	-2.776655	-3.3219337	-3.1037087	-3.2246323	-3.2875357	-3.2930183	-3.3007996	A	A	A	A	A	A	A	A	A	A	ACAGTCTCGTGAGATAGC	chr1	0	MIMAT0019967	65045543	65045559	-
hsa-miR-4795-3p	-2.648855	-3.283967	-3.228434	-2.776655	-3.3219337	-3.1037087	-3.2246323	-3.2875357	-3.2930183	-3.3007996	A	A	A	A	A	A	A	A	A	A	ATCCAGAAGTGGCTAATAA	chr3	0	MIMAT0019969	87275417	87275400	+
hsa-miR-4795-5p	-2.648855	-3.283967	-3.228434	-2.776655	-3.3219337	-3.1037087	-3.2246323	-3.2875357	-3.2930183	-3.3007996	A	A	A	A	A	A	A	A	A	A	TCAATATTATTAGCCACTTCT	chr3	0	MIMAT0019968	87275376	87275357	+
hsa-miR-4796-3p	-2.648855	-3.283967	-3.228434	-2.776655	-3.3219337	-3.1037087	-3.2246323	-3.2875357	-3.2930183	-3.3007996	A	A	A	A	A	A	A	A	A	A	GTGTCTATACTCTGCCAC	chr3	0	MIMAT0019971	114462365	114462349	+
hsa-miR-4796-5p	-2.648855	-3.283967	-3.228434	-2.776655	-3.3219337	-3.1037087	-3.2246323	-3.2875357	-3.2930183	-3.3007996	A	A	A	A	A	A	A	A	A	A	GTAAAGTGACAGAGTATAGAC	chr3	0	MIMAT0019970	114462321	114462302	+
hsa-miR-4797-3p	-2.648855	-3.283967	-3.228434	-2.776655	-3.3219337	-3.1037087	-3.2246323	-3.2875357	-3.2930183	-3.3007996	A	A	A	A	A	A	A	A	A	A	ACAGAGTGCCACTTACT	chr3	0	MIMAT0019973	197020809	197020794	+
hsa-miR-4797-5p	-2.648855	-3.283967	-3.228434	-2.776655	-3.3219337	-3.1037087	-3.2246323	-3.2875357	-3.2930183	-3.3007996	A	A	A	A	A	A	A	A	A	A	TTCAGTAAGTGGCACTC	chr3	0	MIMAT0019972	197020778	197020763	+
hsa-miR-4798-3p	-2.648855	-3.283967	-3.228434	-2.776655	-3.3219337	-3.1037087	-3.2246323	-3.2875357	-3.2930183	-3.3007996	A	A	A	A	A	A	A	A	A	A	ACTTCGGTATACTTCGTG	chr4	0	MIMAT0019975	7312228	7312244	-
hsa-miR-4798-5p	-2.648855	-3.283967	-3.228434	-2.776655	-3.3219337	-3.1037087	-3.2246323	-3.2875357	-3.2930183	-3.3007996	A	A	A	A	A	A	A	A	A	A	CCAATTCACAAAGTATACC	chr4	0	MIMAT0019974	7312190	7312207	-
hsa-miR-4799-3p	-2.648855	-3.283967	-3.228434	-2.776655	-3.3219337	-3.1037087	-3.2246323	-3.2875357	-3.2930183	-3.3007996	A	A	A	A	A	A	A	A	A	A	TATATAAATGCAGCATGCCA	chr4	0	MIMAT0019977	148703793	148703811	-
hsa-miR-4799-5p	-2.648855	-3.283967	-3.228434	-2.776655	-3.3219337	-3.1037087	-3.2246323	-3.2875357	-3.2930183	-3.3007996	A	A	A	A	A	A	A	A	A	A	GACTGGCATGCTGC	chr4	0	MIMAT0019976	148703764	148703776	-
hsa-miR-4800-3p	-2.648855	1.6127156	1.4176437	-2.776655	1.6580005	1.6413045	1.5391191	0.7281947	1.514561	1.5049789	P	A	P	A	P	P	P	P	P	P	GTGGACAGACGGACG	chr4	0	MIMAT0019979	2251869	2251856	+
hsa-miR-4800-5p	-2.648855	2.5898948	4.014857	-2.776655	2.2300243	2.3583894	3.4914849	3.2330856	3.2439291	2.601301	P	A	P	A	P	P	P	P	P	P	TCCTTCCTTCCTCGG	chr4	0	MIMAT0019978	2251833	2251820	+
hsa-miR-4801	-2.648855	-3.283967	-3.228434	-2.776655	-3.3219337	-3.1037087	-3.2246323	-3.2875357	-3.2930183	-3.3007996	A	A	A	A	A	A	A	A	A	A	TGAGCCTTGGTTTTCTT	chr4	0	MIMAT0019980	37243612	37243597	+
hsa-miR-4802-3p	-2.648855	-3.283967	-3.228434	-2.776655	-3.3219337	-3.1037087	-3.2246323	-3.2875357	-3.2930183	-3.3007996	A	A	A	A	A	A	A	A	A	A	GCTTGAAGGTTTCCATC	chr4	0	MIMAT0019982	40504125	40504110	+
hsa-miR-4802-5p	-2.648855	-3.283967	-3.228434	-2.776655	-3.3219337	-3.1037087	-3.2246323	-3.2875357	-3.2930183	-3.3007996	A	A	A	A	A	A	A	A	A	A	AACATGGTCTAGAACCTC	chr4	0	MIMAT0019981	40504090	40504074	+
hsa-miR-4803	-2.648855	-3.283967	-3.228434	-2.776655	-3.3219337	-3.1037087	-3.2246323	-3.2875357	-3.2930183	-3.3007996	A	A	A	A	A	A	A	A	A	A	TCAATCCACACTATTATGTTA	chr5	0	MIMAT0019983	71465304	71465323	-
hsa-miR-4804-3p	-2.648855	-3.283967	-3.228434	-2.776655	-3.3219337	-3.1037087	-3.2246323	-3.2875357	-3.2930183	-3.3007996	A	A	A	A	A	A	A	A	A	A	TTTCGAGGGCAAGGT	chr5	0	MIMAT0019985	72174469	72174482	-
hsa-miR-4804-5p	-2.648855	-3.283967	-3.228434	-2.776655	-3.3219337	-3.1037087	-3.2246323	-3.2875357	-3.2930183	-3.3007996	A	A	A	A	A	A	A	A	A	A	TTGCTTAACCTTACCGTC	chr5	0	MIMAT0019984	72174431	72174447	-
hsa-miR-483-3p	-2.648855	-0.73012584	-3.228434	-2.776655	9.385935	6.8253894	2.0098205	0.55907226	0.865642	-3.3007996	P	A	A	A	P	P	P	P	P	A	AAGACGGGAGGAGAGGAG	chr11	0	MIMAT0002173	2155431	2155415	+
hsa-miR-483-5p	-2.648855	-3.283967	0.8420661	-2.776655	3.5242074	-3.1037087	0.61540526	0.38462964	1.5444545	-0.7801103	A	A	P	A	P	A	P	P	P	P	CTCCCTTCTTTCCTC	chr11	0	MIMAT0004761	2155392	2155379	+
hsa-miR-484	-2.648855	-3.283967	-3.228434	-2.776655	1.7036697	-3.1037087	-3.2246323	-3.2875357	-3.2930183	-3.3007996	A	A	A	A	P	A	A	A	A	A	ATCGGGAGGGGACTGA	chr16	0	MIMAT0002174	15737165	15737179	-
hsa-miR-485-3p	-2.648855	-3.283967	-3.228434	-2.776655	-3.3219337	-3.1037087	-3.2246323	-3.2875357	-3.2930183	-3.3007996	A	A	A	A	A	A	A	A	A	A	AGAGAGGAGAGCCGTGT	chr14	0	MIMAT0002176	101521807	101521822	-
hsa-miR-485-5p	-2.648855	-3.283967	-3.228434	-2.776655	-3.3219337	-3.1037087	-3.2246323	-3.2875357	-3.2930183	-3.3007996	A	A	A	A	A	A	A	A	A	A	GAATTCATCACGGCCAGC	chr14	0	MIMAT0002175	101521769	101521785	-
hsa-miR-486-3p	-2.648855	-3.283967	-3.228434	-2.776655	-3.3219337	-3.1037087	-3.2246323	-3.2875357	-3.2930183	-3.3007996	A	A	A	A	A	A	A	A	A	A	ATCCTGTACTGAGCTGC	chr8	0	MIMAT0004762	41518024	41518009	+
hsa-miR-486-5p	-2.648855	-3.283967	-3.228434	-2.776655	-0.6101955	-3.1037087	-3.2246323	-3.2875357	-3.2930183	0.5656614	A	A	A	A	P	A	A	A	A	P	CTCGGGGCAGCTCA	chr8	0	MIMAT0002177	41637127	41637140	-
hsa-miR-487a	-2.648855	-3.283967	-3.228434	-2.776655	-3.3219337	-3.1037087	-3.2246323	-3.2875357	-3.2930183	-3.3007996	A	A	A	A	A	A	A	A	A	A	AACTGGATGTCCCTGT	chr14	0	MIMAT0002178	101518838	101518852	-
hsa-miR-487b	-2.648855	-3.283967	-3.228434	-2.776655	-3.3219337	-3.1037087	-3.2246323	-3.2875357	-3.2930183	-3.3007996	A	A	A	A	A	A	A	A	A	A	AAGTGGATGACCCTGTAC	chr14	0	MIMAT0003180	101512847	101512863	-
hsa-miR-488-3p	-2.648855	-3.283967	-3.228434	-2.776655	-3.3219337	-3.1037087	-3.2246323	-3.2875357	-3.2930183	-3.3007996	A	A	A	A	A	A	A	A	A	A	GACCAAGAAATAGCCTTTCA	chr1	0	MIMAT0004763	176998570	176998551	+
hsa-miR-488-5p	-2.648855	-3.283967	-3.228434	-2.776655	-3.3219337	-3.1037087	-3.2246323	-3.2875357	-3.2930183	-3.3007996	A	A	A	A	A	A	A	A	A	A	TTGAGAGTGCCATTATCTGG	chr1	0	MIMAT0002804	175265155	175265136	+
hsa-miR-489	-2.648855	-3.283967	-3.228434	-2.776655	-3.3219337	-3.1037087	-3.2246323	-3.2875357	-3.2930183	-3.3007996	A	A	A	A	A	A	A	A	A	A	GCTGCCGTATATGTGATG	chr7	0	MIMAT0002805	92951256	92951239	+
hsa-miR-490-3p	-2.648855	-3.283967	-3.228434	-2.776655	-3.3219337	-3.1037087	-3.2246323	-3.2875357	-3.2930183	-3.3007996	A	A	A	A	A	A	A	A	A	A	CAGCATGGAGTCCTCCA	chr7	0	MIMAT0002806	136238534	136238550	-
hsa-miR-490-5p	-2.648855	-3.283967	-3.228434	-2.776655	-3.3219337	-3.1037087	-3.2246323	-3.2875357	-3.2930183	-3.3007996	A	A	A	A	A	A	A	A	A	A	ACCCACCTGGAGATC	chr7	0	MIMAT0004764	136587958	136587971	-
hsa-miR-491-3p	-2.648855	-3.283967	-3.228434	-2.776655	-3.3219337	-3.1037087	-3.2246323	-3.2875357	-3.2930183	-3.3007996	A	A	A	A	A	A	A	A	A	A	GTAGAAGGGAATCTTGCATA	chr9	0	MIMAT0004765	20716156	20716174	-
hsa-miR-491-5p	-2.648855	-3.283967	-3.228434	-2.776655	-3.3219337	-3.1037087	-3.2246323	-3.2875357	-3.2930183	-3.3007996	A	A	A	A	A	A	A	A	A	A	CCTCATGGAAGGGTTC	chr9	0	MIMAT0002807	20716126	20716140	-
hsa-miR-492	-2.648855	-3.283967	-3.228434	-2.776655	-3.3219337	-3.1037087	-3.2246323	-3.2875357	-3.2930183	-3.3007996	A	A	A	A	A	A	A	A	A	A	AAGAATCTTGTCCCGCAGG	chr12	0	MIMAT0002812	95228208	95228225	-
hsa-miR-493-3p	-2.648855	-3.283967	-3.228434	-2.776655	-3.3219337	-3.1037087	-3.2246323	-3.2875357	-3.2930183	-3.3007996	A	A	A	A	A	A	A	A	A	A	CCTGGCACACAGTAG	chr14	0	MIMAT0003161	101335460	101335474	-
hsa-miR-493-5p	-2.648855	-3.283967	-3.228434	-2.776655	-3.3219337	-3.1037087	-3.2246323	-3.2875357	-3.2930183	-3.3007996	A	A	A	A	A	A	A	A	A	A	AATGAAAGCCTACCATGTAC	chr14	0	MIMAT0002813	101335414	101335433	-
hsa-miR-494	10.922054	11.381484	11.381484	10.775758	11.980919	11.980919	11.689075	11.980919	11.980919	11.689075	P	P	P	P	P	P	P	P	P	P	GAGGTTTCCCGTGTA	chr14	0	MIMAT0002816	101496026	101496039	-
hsa-miR-495-3p	-2.648855	-3.283967	-3.228434	-2.776655	-3.3219337	-3.1037087	-3.2246323	-3.2875357	-3.2930183	-3.3007996	A	A	A	A	A	A	A	A	A	A	AAGAAGTGCACCATGTTTGT	chr14	0	MIMAT0002817	101500143	101500162	-
hsa-miR-495-5p	-2.648855	-3.283967	-3.228434	-2.776655	-3.3219337	-3.1037087	-3.2246323	-3.2875357	-3.2930183	-3.3007996	A	A	A	A	A	A	A	A	A	A	CGAAAATAACATGGGCA	chr14	0	MIMAT0022924	101500111	101500126	-
hsa-miR-496	-2.648855	-3.283967	-3.228434	-2.776655	-3.3219337	-3.1037087	-3.2246323	-3.2875357	-3.2930183	-3.3007996	A	A	A	A	A	A	A	A	A	A	GAGATTGGCCATGTAAT	chr14	0	MIMAT0002818	100596723	100596739	-
hsa-miR-497-3p	-2.648855	-3.283967	-3.228434	-2.776655	-3.3219337	-3.1037087	-3.2246323	-3.2875357	-3.2930183	-3.3007996	A	A	A	A	A	A	A	A	A	A	TCTAACACCACAGTGTGG	chr17	0	MIMAT0004768	6921314	6921297	+
hsa-miR-497-5p	-2.648855	-3.283967	-3.228434	-2.776655	-3.3219337	-3.1037087	-3.2246323	-0.6101955	0.49729288	-3.3007996	A	A	A	A	A	A	A	P	P	A	ACAAACCACAGTGTGCTG	chr17	0	MIMAT0002820	6921273	6921256	+
hsa-miR-498	-2.648855	-3.283967	-3.228434	-2.776655	-3.3219337	-3.1037087	-3.2246323	-3.2875357	-3.2930183	-3.3007996	A	A	A	A	A	A	A	A	A	A	GAAAAACGCCCCCTGGC	chr19	0	MIMAT0002824	54177491	54177506	-
hsa-miR-4999-3p	-2.648855	-3.283967	-3.228434	-2.776655	-3.3219337	-3.1037087	-3.2246323	-3.2875357	-3.2930183	-3.3007996	A	A	A	A	A	A	A	A	A	A	ACTGTATTGTCAGGTAGTG	chr19	0	MIMAT0021018	8454243	8454226	+
hsa-miR-4999-5p	-2.648855	-3.283967	-3.228434	-2.776655	-3.3219337	-3.1037087	-3.2246323	-3.2875357	-3.2930183	-3.3007996	A	A	A	A	A	A	A	A	A	A	TCACTACCTGACAATACAG	chr19	0	MIMAT0021017	8454214	8454197	+
hsa-miR-499a-3p	-2.648855	-3.283967	-3.228434	-2.776655	-3.3219337	-3.1037087	-3.2246323	-3.2875357	-3.2930183	-3.3007996	A	A	A	A	A	A	A	A	A	A	AGCACAGACTTGCTGTGA	chr20	0	MIMAT0004772	33578252	33578269	-
hsa-miR-499a-5p	-2.648855	-3.283967	-3.228434	-2.776655	-3.3219337	-3.1037087	-3.2246323	-3.2875357	-3.2930183	-3.3007996	A	A	A	A	A	A	A	A	A	A	AAACATCACTGCAAGTCTTAA	chr20	0	MIMAT0002870	33578211	33578231	-
hsa-miR-499b-3p	-2.648855	-3.283967	-3.228434	-2.776655	-3.3219337	-3.1037087	-3.2246323	-3.2875357	-3.2930183	-3.3007996	A	A	A	A	A	A	A	A	A	A	TGTTAAGACTTGCAGTGA	chr20	0	MIMAT0019898	33578269	33578252	+
hsa-miR-499b-5p	-2.648855	-3.283967	-3.228434	-2.776655	-3.3219337	-3.1037087	-3.2246323	-3.2875357	-3.2930183	-3.3007996	A	A	A	A	A	A	A	A	A	A	TGAACATCACAGCAAGTC	chr20	0	MIMAT0019897	33578232	33578215	+
hsa-miR-5000-3p	-2.648855	-3.283967	-3.228434	-2.776655	-3.3219337	-3.1037087	-3.2246323	-3.2875357	-3.2930183	-3.3007996	A	A	A	A	A	A	A	A	A	A	TCCAAGTTCAGAAGTGTC	chr2	0	MIMAT0021020	75318005	75318021	-
hsa-miR-5000-5p	-2.648855	-3.283967	-3.228434	-2.776655	-3.3219337	-3.1037087	-3.2246323	-3.2875357	-3.2930183	-3.3007996	A	A	A	A	A	A	A	A	A	A	ACTCAGGAACACTTCTGA	chr2	0	MIMAT0021019	75317967	75317983	-
hsa-miR-5001-3p	-2.648855	-3.283967	-3.228434	-2.776655	-3.3219337	-3.1037087	-3.2246323	-3.2875357	-3.2930183	-3.3007996	A	A	A	A	A	A	A	A	A	A	AAGGACCTGGACAGAG	chr2	0	MIMAT0021022	233415264	233415250	+
hsa-miR-5001-5p	4.632724	5.1125574	4.5160546	5.6142983	4.014857	4.468577	4.7914705	4.4398217	4.727443	4.876758	P	P	P	P	P	P	P	P	P	P	AGCTCCGCCGCTG	chr2	0	MIMAT0021021	233415227	233415216	+
hsa-miR-5002-3p	-2.648855	-3.283967	-3.228434	-2.776655	-3.3219337	-3.1037087	-3.2246323	-3.2875357	-3.2930183	-3.3007996	A	A	A	A	A	A	A	A	A	A	AAGTGGTCAGTGAGGC	chr3	0	MIMAT0021024	123851841	123851855	-
hsa-miR-5002-5p	-2.648855	-3.283967	-3.228434	-2.776655	-3.3219337	-3.1037087	-3.2246323	-3.2875357	-3.2930183	-3.3007996	A	A	A	A	A	A	A	A	A	A	ACTAAGTGCCTCAGAAAC	chr3	0	MIMAT0021023	123851803	123851819	-
hsa-miR-5003-3p	-2.648855	-3.283967	-3.228434	-2.776655	-3.3219337	-3.1037087	-3.2246323	-3.2875357	-3.2930183	-3.3007996	A	A	A	A	A	A	A	A	A	A	CCCCAACAACCTAGAA	chr5	0	MIMAT0021026	172089231	172089245	-
hsa-miR-5003-5p	-2.648855	-3.283967	-3.228434	-2.776655	-3.3219337	-3.1037087	-3.2246323	-3.2875357	-3.2930183	-3.3007996	A	A	A	A	A	A	A	A	A	A	TCTACCCTGCAAGGTT	chr5	0	MIMAT0021025	172089198	172089212	-
hsa-miR-5004-3p	-2.648855	-3.283967	-3.228434	-2.776655	-3.3219337	-3.1037087	-3.2246323	-3.2875357	-3.2930183	-3.3007996	A	A	A	A	A	A	A	A	A	A	CTGAGGCCCAGGAA	chr6	0	MIMAT0021028	33406183	33406195	-
hsa-miR-5004-5p	-2.648855	-3.283967	-3.228434	-2.776655	-3.3219337	-3.1037087	-3.2246323	-3.2875357	-3.2930183	-3.3007996	A	A	A	A	A	A	A	A	A	A	TCGTGAATTTGCCCTG	chr6	0	MIMAT0021027	33406135	33406149	-
hsa-miR-5006-3p	-2.648855	-3.283967	-3.228434	-2.776655	-3.3219337	-3.1037087	-3.2246323	-3.2875357	-3.2930183	-3.3007996	A	A	A	A	A	A	A	A	A	A	CTGCCAGGATGGAAA	chr13	0	MIMAT0021034	42142511	42142498	+
hsa-miR-5006-5p	-2.648855	5.307882	5.1720047	4.2039146	5.1017003	5.2880254	5.49217	5.252676	5.236654	5.49217	P	A	P	P	P	P	P	P	P	P	TTCCACCTCCTGCCC	chr13	0	MIMAT0021033	42142462	42142449	+
hsa-miR-5007-3p	-2.648855	-3.283967	-3.228434	-2.776655	-3.3219337	-3.1037087	-3.2246323	-3.2875357	-3.2930183	-3.3007996	A	A	A	A	A	A	A	A	A	A	ATTAGAGTTTGGTTCATATGAT	chr13	0	MIMAT0021036	55748645	55748665	-
hsa-miR-5007-5p	-2.648855	-3.283967	-3.228434	-2.776655	-3.3219337	-3.1037087	-3.2246323	-3.2875357	-3.2930183	-3.3007996	A	A	A	A	A	A	A	A	A	A	AAACCATATCAGCCAGAC	chr13	0	MIMAT0021035	55748614	55748630	-
hsa-miR-5008-3p	-2.648855	-3.283967	-3.228434	-2.776655	-3.3219337	-3.1037087	-3.2246323	-3.2875357	-3.2930183	-3.3007996	A	A	A	A	A	A	A	A	A	A	GCGAGGCCCTGG	chr1	0	MIMAT0021040	228129364	228129354	+
hsa-miR-5008-5p	-2.648855	-3.283967	0.8087559	-2.776655	0.7573611	-3.1037087	-3.2246323	-0.19443986	0.50573575	1.3092414	A	A	P	A	P	A	A	P	P	P	CCACTGTGCCCCA	chr1	0	MIMAT0021039	228129333	228129322	+
hsa-miR-5009-3p	-2.648855	-3.283967	-3.228434	-2.776655	-3.3219337	-3.1037087	-3.2246323	-3.2875357	-3.2930183	-3.3007996	A	A	A	A	A	A	A	A	A	A	TTTTGGACTTTCAGATTTAGG	chr15	0	MIMAT0021042	90427244	90427225	+
hsa-miR-5009-5p	-2.648855	-3.283967	-3.228434	-2.776655	-3.3219337	-3.1037087	-3.2246323	-3.2875357	-3.2930183	-3.3007996	A	A	A	A	A	A	A	A	A	A	ATCCCCAAATCTGAAAAAG	chr15	0	MIMAT0021041	90427206	90427189	+
hsa-miR-500a-3p	-2.648855	-3.283967	-3.228434	-2.776655	-2.8204246	-3.1037087	-3.2246323	-0.6906505	0.54596514	-3.3007996	A	A	A	A	P	A	A	P	P	A	CAGAATCCTTGCCCAGGT	chrX	0	MIMAT0002871	49659834	49659851	-
hsa-miR-500a-5p	-2.648855	-3.283967	-3.228434	-2.776655	-2.2775185	-3.1037087	-3.2246323	-3.2875357	-1.0404601	-3.3007996	A	A	A	A	P	A	A	A	P	A	TCTCACCCAGGTAG	chrX	0	MIMAT0004773	49773060	49773073	-
hsa-miR-500b	-2.648855	-3.283967	-3.228434	-2.776655	-3.3219337	-3.1037087	-3.2246323	-3.2875357	-3.2930183	-3.3007996	A	A	A	A	A	A	A	A	A	A	ACCCAGGTAGCAAGGA	chrX	0	MIMAT0016925	49775293	49775307	-
hsa-miR-501-3p	-2.648855	-3.283967	-3.228434	-2.776655	-3.3219337	-3.1037087	-3.2246323	-1.0404601	-1.4141387	-3.3007996	A	A	A	A	A	A	A	P	P	A	AGAATCCTTGCCCGGG	chrX	0	MIMAT0004774	49774387	49774401	-
hsa-miR-501-5p	-2.648855	-3.283967	-3.228434	-2.776655	-2.835441	-3.1037087	-3.2246323	-3.2875357	-0.6507442	-3.3007996	A	A	A	A	P	A	A	A	P	A	TCTCACCCAGGGACAAAG	chrX	0	MIMAT0002872	49661087	49661104	-
hsa-miR-5010-3p	-2.648855	-3.283967	-3.228434	-2.776655	-3.3219337	-3.1037087	-3.2246323	-3.2875357	-3.2930183	-3.3007996	A	A	A	A	A	A	A	A	A	A	CTGGGGAATGGGAGA	chr17	0	MIMAT0021044	40666293	40666306	-
hsa-miR-5010-5p	-2.648855	-3.283967	0.61540526	-2.776655	0.26346043	-3.1037087	-3.2246323	-0.756429	-3.2930183	-3.3007996	A	A	P	A	P	A	A	P	A	A	AATTTTGCTCTGCCATCC	chr17	0	MIMAT0021043	40666231	40666247	-
hsa-miR-5011-3p	-2.648855	-3.283967	-3.228434	-2.776655	-3.3219337	-3.1037087	-3.2246323	-3.2875357	-3.2930183	-3.3007996	A	A	A	A	A	A	A	A	A	A	TGTTATATATACAGCCATGCA	chr18	0	MIMAT0021046	64748884	64748903	-
hsa-miR-5011-5p	-2.648855	-3.283967	-3.228434	-2.776655	-3.3219337	-3.1037087	-3.2246323	-3.2875357	-3.2930183	-3.3007996	A	A	A	A	A	A	A	A	A	A	GAGTGCATGGCTGTATA	chr18	0	MIMAT0021045	64748849	64748864	-
hsa-miR-502-3p	-2.648855	-3.283967	-3.228434	-2.776655	-3.3219337	-3.1037087	-3.2246323	-0.8232411	-0.6168872	-3.3007996	A	A	A	A	A	A	A	P	P	A	TGAATCCTTGCCCAGG	chrX	0	MIMAT0004775	49779264	49779278	-
hsa-miR-502-5p	-2.648855	-3.283967	-3.228434	-2.776655	-3.3219337	-3.1037087	-3.2246323	-3.2875357	-3.2930183	-3.3007996	A	A	A	A	A	A	A	A	A	A	TAGCACCCAGATAGCAAGG	chrX	0	MIMAT0002873	49665963	49665981	-
hsa-miR-503-3p	-2.648855	-3.283967	-3.228434	-2.776655	-3.3219337	-3.1037087	-3.2246323	-3.2875357	-3.2930183	-3.3007996	A	A	A	A	A	A	A	A	A	A	CCTGGCAGCGGAA	chrX	0	MIMAT0022925	133680425	133680414	+
hsa-miR-503-5p	-2.648855	-3.283967	-3.228434	-2.776655	-3.3219337	-3.1037087	-3.2246323	-3.2875357	-3.2930183	-3.3007996	A	A	A	A	A	A	A	A	A	A	CTGCAGAACTGTTCCCGC	chrX	0	MIMAT0002874	133680385	133680368	+
hsa-miR-504	-2.648855	-3.283967	-3.228434	-2.776655	-3.3219337	-3.1037087	-3.2246323	-3.2875357	-3.2930183	-3.3007996	A	A	A	A	A	A	A	A	A	A	GATAGAGTGCAGACCAG	chrX	0	MIMAT0002875	137749905	137749890	+
hsa-miR-5047	-2.648855	-3.283967	-3.228434	-2.776655	-3.3219337	-3.1037087	-3.2246323	-3.2875357	-3.2930183	-3.3007996	A	A	A	A	A	A	A	A	A	A	ACCTTACAACCGCAGC	chr17	0	MIMAT0020541	62497415	62497401	+
hsa-miR-505-3p	-2.648855	0.50573575	-3.228434	-2.776655	-0.6366609	-3.1037087	-3.2246323	0.702704	1.4338042	-0.19443986	P	A	A	A	P	A	A	P	P	P	AGGAAACCAGCAAGTGTTG	chrX	0	MIMAT0002876	139006378	139006360	+
hsa-miR-505-5p	-2.648855	-3.283967	-3.228434	-2.776655	-3.3219337	-3.1037087	-3.2246323	-3.2875357	-3.2930183	-3.3007996	A	A	A	A	A	A	A	A	A	A	ACATCAATACTTCCTGGCTC	chrX	0	MIMAT0004776	139006342	139006323	+
hsa-miR-506-3p	-2.648855	-3.283967	-3.228434	-2.776655	-3.3219337	-3.1037087	-3.2246323	-3.2875357	-3.2930183	-3.3007996	A	A	A	A	A	A	A	A	A	A	TCTACTCAGAAGGGTGC	chrX	0	MIMAT0002878	146312328	146312312	+
hsa-miR-506-5p	-2.648855	-3.283967	-3.228434	-2.776655	-3.3219337	-3.1037087	-3.2246323	-3.2875357	-3.2930183	-3.3007996	A	A	A	A	A	A	A	A	A	A	TTAAGTAACACCTTCCTGA	chrX	0	MIMAT0022701	146312293	146312276	+
hsa-miR-507	-2.648855	-3.283967	-3.228434	-2.776655	-3.3219337	-3.1037087	-3.2246323	-3.2875357	-3.2930183	-3.3007996	A	A	A	A	A	A	A	A	A	A	TTCACTCCAAAAGGTGCAA	chrX	0	MIMAT0002879	146312577	146312560	+
hsa-miR-508-3p	-2.648855	-3.283967	-3.228434	-2.776655	-3.3219337	-3.1037087	-3.2246323	-3.2875357	-3.2930183	-3.3007996	A	A	A	A	A	A	A	A	A	A	TCTACTCCAAAAGGCTAC	chrX	0	MIMAT0002880	146126205	146126188	+
hsa-miR-508-5p	-2.648855	-3.283967	-3.228434	-2.776655	-3.3219337	-3.1037087	-3.2246323	-3.2875357	-3.2930183	-3.3007996	A	A	A	A	A	A	A	A	A	A	CATGAGTGACGCCCTC	chrX	0	MIMAT0004778	146318478	146318464	+
hsa-miR-5087	-2.648855	-3.283967	-3.228434	-2.776655	-3.3219337	-3.1037087	-3.2246323	-3.2875357	-3.2930183	-3.3007996	A	A	A	A	A	A	A	A	A	A	CATGCCAGCAAAGCT	chr1	0	MIMAT0021079	147806635	147806622	+
hsa-miR-5088	-2.648855	2.1788623	0.7573611	-2.776655	2.5615523	1.6302966	1.9621273	1.8431835	1.6700995	2.123782	P	A	P	A	P	P	P	P	P	P	CTCCATCCAATCCCTG	chr19	0	MIMAT0021080	50185387	50185401	-
hsa-miR-5089-3p	-2.648855	-3.283967	-3.228434	-2.776655	-3.3219337	-3.1037087	-3.2246323	-3.2875357	-3.2930183	-3.3007996	A	A	A	A	A	A	A	A	A	A	TCAGTGGGATTTCCGA	chr17	0	MIMAT0022984	45050443	45050457	-
hsa-miR-5089-5p	-2.648855	-3.283967	-3.228434	-2.776655	-3.3219337	-3.1037087	-3.2246323	-3.2875357	-3.2930183	-3.3007996	A	A	A	A	A	A	A	A	A	A	GATGCTACTCAGAAATCC	chr17	0	MIMAT0021081	45050396	45050413	-
hsa-miR-509-3-5p	-2.648855	-3.283967	-3.228434	-2.776655	-2.7917671	-3.1037087	-3.2246323	-3.2875357	-3.2930183	-3.3007996	A	A	A	A	P	A	A	A	A	A	CATGATTGCCACGTCTG	chrX	0	MIMAT0004975	146341200	146341185	+
hsa-miR-509-3p	-2.648855	-3.283967	-3.228434	-2.776655	-3.3219337	-3.1037087	-3.2246323	-3.2875357	-3.2930183	-3.3007996	A	A	A	A	A	A	A	A	A	A	CTACCCACAGACGTAC	chrX	0	MIMAT0002881	146340353	146340338	+
hsa-miR-509-5p	-2.648855	-3.283967	-3.228434	-2.776655	0.48563734	-3.1037087	-3.2246323	-3.2875357	-3.2930183	-3.3007996	A	A	A	A	P	A	A	A	A	A	TGATTGCCACTGTCTGC	chrX	0	MIMAT0004779	146340317	146340301	+
hsa-miR-5090	-2.648855	-3.283967	-3.228434	-2.776655	-3.3219337	-3.1037087	-3.2246323	-3.2875357	-3.2930183	-3.3007996	A	A	A	A	A	A	A	A	A	A	CACCCTACACCAATCTG	chr7	0	MIMAT0021082	102106206	102106221	-
hsa-miR-5091	-2.648855	-3.283967	-3.228434	-2.776655	-3.3219337	-3.1037087	-3.2246323	-3.2875357	-3.2930183	-3.3007996	A	A	A	A	A	A	A	A	A	A	CAGCACAGTCTTGTCG	chr4	0	MIMAT0021083	13629507	13629521	-
hsa-miR-5092	-2.648855	-3.283967	-3.228434	-2.776655	-3.3219337	-3.1037087	-3.2246323	-3.2875357	-3.2930183	-3.3007996	A	A	A	A	A	A	A	A	A	A	GATGCCAAGCTCAGC	chr3	0	MIMAT0021084	124870386	124870373	+
hsa-miR-5093	-2.648855	-3.283967	-3.228434	-2.776655	-3.3219337	-3.1037087	-3.2246323	-3.2875357	-3.2930183	-3.3007996	A	A	A	A	A	A	A	A	A	A	GCTCCTAGCCAGCC	chr16	0	MIMAT0021085	85339921	85339909	+
hsa-miR-5094	-2.648855	-3.283967	-3.228434	-2.776655	-3.3219337	-3.1037087	-3.2246323	-3.2875357	-3.2930183	-3.3007996	A	A	A	A	A	A	A	A	A	A	AGGTTCAAGGCATTCAC	chr15	0	MIMAT0021086	90393900	90393885	+
hsa-miR-5095	-2.648855	-3.283967	-3.228434	-2.776655	-3.3219337	-3.1037087	-3.2246323	-3.2875357	-3.2930183	-3.3007996	A	A	A	A	A	A	A	A	A	A	CGCGGTGGTTCAC	chr1	0	MIMAT0020600	53400617	53400628	-
hsa-miR-5096	-2.648855	2.4942222	2.9863663	-2.776655	3.1927457	2.5377293	3.2256672	3.0714412	3.0714412	2.4604855	P	A	P	A	P	P	P	P	P	P	GCCTGACCAACATGG	chr4	0	MIMAT0020603	79741925	79741938	-
hsa-miR-510	-2.648855	-3.283967	-3.228434	-2.776655	-3.3219337	-3.1037087	-3.2246323	-3.2875357	-3.2930183	-3.3007996	A	A	A	A	A	A	A	A	A	A	GTGATTGCCACTCTCC	chrX	0	MIMAT0002882	146353883	146353869	+
hsa-miR-5100	10.541265	9.484178	10.299501	10.541265	10.299501	10.541265	10.299501	10.299501	10.299501	9.52704	P	P	P	P	P	P	P	P	P	P	AGAGGCACCGCTGG	chr10	0	MIMAT0022259	43493087	43493099	-
hsa-miR-511	-2.648855	-3.283967	-3.228434	-2.776655	-3.3219337	-3.1037087	-3.2246323	-3.2875357	-3.2930183	-3.3007996	A	A	A	A	A	A	A	A	A	A	TGACTGCAGAGCAAAAGA	chr10	0	MIMAT0002808	17887125	17887142	-
hsa-miR-512-3p	-2.648855	-3.283967	-3.228434	-2.776655	-2.820559	-3.1037087	-3.2246323	-3.2875357	-3.2930183	-3.3007996	A	A	A	A	P	A	A	A	A	A	GACCTCAGCTATGACAGCA	chr19	0	MIMAT0002823	54169986	54170004	-
hsa-miR-512-5p	-2.648855	-3.283967	-3.228434	-2.776655	-3.3219337	-3.1037087	-3.2246323	-3.2875357	-3.2930183	-3.3007996	A	A	A	A	A	A	A	A	A	A	GAAAGTGCCCTCAAGGCT	chr19	0	MIMAT0002822	54169951	54169968	-
hsa-miR-513a-3p	-2.648855	-3.283967	-3.228434	-2.776655	-3.3219337	-3.1037087	-3.2246323	-3.2875357	-3.2930183	-3.3007996	A	A	A	A	A	A	A	A	A	A	CCTTCTCAGAAAGGTGAA	chrX	0	MIMAT0004777	146295074	146295057	+
hsa-miR-513a-5p	-2.648855	3.5475912	4.1495175	-2.776655	4.1966176	4.276552	4.3900113	3.9416435	4.188691	4.1966176	P	A	P	A	P	P	P	P	P	P	ATGACACCTCCCTGTG	chrX	0	MIMAT0002877	146295034	146295019	+
hsa-miR-513b	-2.648855	2.3013034	2.5615523	-2.776655	2.4376729	3.012813	3.0714412	2.3469992	2.5377293	2.5178142	P	A	P	A	P	P	P	P	P	P	ATAAATGACACCTCCTTGT	chrX	0	MIMAT0005788	146280596	146280579	+
hsa-miR-513c-3p	-2.648855	-3.283967	-3.228434	-2.776655	-3.3219337	-3.1037087	-3.2246323	-3.2875357	-3.2930183	-3.3007996	A	A	A	A	A	A	A	A	A	A	TCTTCTCAGAAAGGTGAA	chrX	0	MIMAT0022728	146271292	146271276	+
hsa-miR-513c-5p	-2.648855	0.61540526	0.2881826	-2.776655	0.2881826	1.4176437	0.5814877	0.54596514	0.6792255	0.50573575	P	A	P	A	P	P	P	P	P	P	ATAAACGACACCTCCTTGA	chrX	0	MIMAT0005789	146271256	146271238	+
hsa-miR-514a-3p	-2.648855	-3.283967	-3.228434	-2.776655	-3.3219337	-3.1037087	-3.2246323	-3.2875357	-3.2930183	-3.3007996	A	A	A	A	A	A	A	A	A	A	TCTACTCACAGAAGTGTC	chrX	0	MIMAT0002883	146360843	146360826	+
hsa-miR-514a-5p	-2.648855	-3.283967	-3.228434	-2.776655	-3.3219337	-3.1037087	-3.2246323	-3.2875357	-3.2930183	-3.3007996	A	A	A	A	A	A	A	A	A	A	CATGATTGTCACTCTCC	chrX	0	MIMAT0022702	146360808	146360792	+
hsa-miR-514b-3p	-2.648855	-3.283967	-3.228434	-2.776655	-3.3219337	-3.1037087	-3.2246323	-3.2875357	-3.2930183	-3.3007996	A	A	A	A	A	A	A	A	A	A	TCCACTCACAGAGGTG	chrX	0	MIMAT0015088	146331738	146331724	+
hsa-miR-514b-5p	-2.648855	-3.283967	-3.228434	-2.776655	-3.3219337	-3.1037087	-3.2246323	-3.2875357	-3.2930183	-3.3007996	A	A	A	A	A	A	A	A	A	A	ATGATTGCCTCCCTCTT	chrX	0	MIMAT0015087	146331702	146331687	+
hsa-miR-515-3p	-2.648855	-3.283967	-3.228434	-2.776655	-3.3219337	-3.1037087	-3.2246323	-3.2875357	-3.2930183	-3.3007996	A	A	A	A	A	A	A	A	A	A	AACGCTCCAAAAGAAGGCACT	chr19	0	MIMAT0002827	54182308	54182328	-
hsa-miR-515-5p	-2.648855	-3.283967	-3.228434	-2.776655	-3.3219337	-3.1037087	-3.2246323	-3.2875357	-3.2930183	-3.3007996	A	A	A	A	A	A	A	A	A	A	CAGAAAGTGCTTTCTTTTGGAGA	chr19	0	MIMAT0002826	54182271	54182293	-
hsa-miR-516a-3p	-2.648855	-3.283967	-3.228434	-2.776655	-3.3219337	-3.1037087	-3.2246323	-3.2875357	-3.2930183	-3.3007996	A	A	A	A	A	A	A	A	A	A	ACCCTCTGAAAGGAAGCA	chr19	0	MIMAT0006778	54228751	54228768	-
hsa-miR-516a-5p	-2.648855	-3.283967	-3.228434	-2.776655	-0.6906505	-3.1037087	0.6792255	-3.2875357	-3.2930183	-0.756429	A	A	A	A	P	A	P	A	A	P	GAAAGTGCTTCTTTCCTCG	chr19	0	MIMAT0004770	54260014	54260032	-
hsa-miR-516b-5p	-2.648855	-3.283967	-3.228434	-2.776655	-3.3219337	-3.1037087	-3.2246323	-3.2875357	-3.2930183	-3.3007996	A	A	A	A	A	A	A	A	A	A	AAAGTGCTTCTTACCTCCA	chr19	0	MIMAT0002859	54228714	54228732	-
hsa-miR-517-5p	-2.648855	-3.283967	-3.228434	-2.776655	-3.3219337	-3.1037087	-3.2246323	-3.2875357	-3.2930183	-3.3007996	A	A	A	A	A	A	A	A	A	A	AGACAGTGCTTCCATCT	chr19	0	MIMAT0002851	54215541	54215557	-
hsa-miR-517a-3p	-2.648855	-3.283967	-3.228434	-2.776655	-3.3219337	-3.1037087	-3.2246323	-3.2875357	-3.2930183	-3.3007996	A	A	A	A	A	A	A	A	A	A	ACACTCTAAAGGGATGCAC	chr19	0	MIMAT0002852	54215578	54215596	-
hsa-miR-517c-3p	-2.648855	-3.283967	-3.228434	-2.776655	-3.3219337	-3.1037087	-3.2246323	-3.2875357	-3.2930183	-3.3007996	A	A	A	A	A	A	A	A	A	A	ACACTCTAAAAGGATGCAC	chr19	0	MIMAT0002866	54244626	54244644	-
hsa-miR-5186	-2.648855	-3.283967	-3.228434	-2.776655	-3.3219337	-3.1037087	-3.2246323	-3.2875357	-3.2930183	-3.3007996	A	A	A	A	A	A	A	A	A	A	ACCTGATTTCTACCAATCT	chr3	0	MIMAT0021116	151283755	151283738	+
hsa-miR-5187-3p	-2.648855	-3.283967	-3.228434	-2.776655	-3.3219337	-3.1037087	-3.2246323	-3.2875357	-3.2930183	-3.3007996	A	A	A	A	A	A	A	A	A	A	CTGAGGAAAAGAGGATTC	chr1	0	MIMAT0021118	161197031	161197047	-
hsa-miR-5187-5p	-2.648855	-3.283967	-3.228434	-2.776655	-3.3219337	-3.1037087	-3.2246323	-3.2875357	-3.2930183	-3.3007996	A	A	A	A	A	A	A	A	A	A	TCCACTTCAATCCCTCA	chr1	0	MIMAT0021117	161196991	161197006	-
hsa-miR-5188	-2.648855	-3.283967	-3.228434	-2.776655	-3.3219337	-3.1037087	-3.2246323	-3.2875357	-3.2930183	-3.3007996	A	A	A	A	A	A	A	A	A	A	CTCCGGTTTAAATGGG	chr12	0	MIMAT0021119	125400164	125400178	-
hsa-miR-5189	-2.648855	-3.283967	-3.228434	-2.776655	-3.3219337	-3.1037087	-3.2246323	-3.2875357	-3.2930183	-3.3007996	A	A	A	A	A	A	A	A	A	A	CCTGTCCATCCGCC	chr16	0	MIMAT0021120	88535362	88535374	-
hsa-miR-518a-3p	-2.648855	-3.283967	-3.228434	-2.776655	-3.3219337	-3.1037087	-3.2246323	-3.2875357	-3.2930183	-3.3007996	A	A	A	A	A	A	A	A	A	A	TCCAGCAAAGGGAAGCGC	chr19	0	MIMAT0002863	58926126	58926143	-
hsa-miR-518a-5p	-2.648855	-3.283967	-3.228434	-2.776655	-3.3219337	-3.1037087	-3.2246323	-3.2875357	-3.2930183	-3.3007996	A	A	A	A	A	A	A	A	A	A	GAAAGGGCTTCCCTT	chr19	0	MIMAT0005457	54223370	54223384	-
hsa-miR-518b	-2.648855	-3.283967	-3.228434	-2.776655	-3.3219337	-3.1037087	-3.2246323	-3.2875357	-3.2930183	-3.3007996	A	A	A	A	A	A	A	A	A	A	ACCTCTAAAGGGGAGCG	chr19	0	MIMAT0002844	54206047	54206062	-
hsa-miR-518c-3p	-2.648855	-3.283967	-3.228434	-2.776655	-3.3219337	-3.1037087	-3.2246323	-3.2875357	-3.2930183	-3.3007996	A	A	A	A	A	A	A	A	A	A	ACACTCTAAAGAGAAGCGCTT	chr19	0	MIMAT0002848	54212052	54212072	-
hsa-miR-518c-5p	-2.648855	-3.283967	-3.228434	-2.776655	-3.3219337	-3.1037087	-3.2246323	-3.2875357	-3.2930183	-3.3007996	A	A	A	A	A	A	A	A	A	A	CAGAAAGTGCTTCCCTC	chr19	0	MIMAT0002847	54212018	54212034	-
hsa-miR-518d-3p	-2.648855	-3.283967	-3.228434	-2.776655	-3.3219337	-3.1037087	-3.2246323	-3.2875357	-3.2930183	-3.3007996	A	A	A	A	A	A	A	A	A	A	GCTCCAAAGGGAAGCGCT	chr19	0	MIMAT0002864	58929998	58930015	-
hsa-miR-518e-3p	-2.648855	-3.283967	-3.228434	-2.776655	-3.3219337	-3.1037087	-3.2246323	-3.2875357	-3.2930183	-3.3007996	A	A	A	A	A	A	A	A	A	A	CACTCTGAAGGGAAGCGC	chr19	0	MIMAT0002861	54233148	54233165	-
hsa-miR-518e-5p	-2.648855	-3.283967	-3.228434	-2.776655	-3.3219337	-3.1037087	-3.2246323	-3.2875357	-3.2930183	-3.3007996	A	A	A	A	A	A	A	A	A	A	CAGAAAGCGCTTCCCTCTA	chr19	0	MIMAT0005450	54201657	54201675	-
hsa-miR-518f-3p	-2.648855	-3.283967	-3.228434	-2.776655	-3.3219337	-3.1037087	-3.2246323	-3.2875357	-3.2930183	-3.3007996	A	A	A	A	A	A	A	A	A	A	CCTCTAAAGAGAAGCGCTTT	chr19	0	MIMAT0002842	54203322	54203341	-
hsa-miR-518f-5p	-2.648855	-3.283967	-3.228434	-2.776655	-3.3219337	-3.1037087	-3.2246323	-3.2875357	-3.2930183	-3.3007996	A	A	A	A	A	A	A	A	A	A	GAGAAAGTGCTTCCCT	chr19	0	MIMAT0002841	54203290	54203305	-
hsa-miR-5190	-2.648855	1.4176437	-3.228434	-2.776655	2.0379372	-3.1037087	-3.2246323	1.3486762	0.77855664	1.3701117	P	A	A	A	P	A	A	P	P	P	TGGCTCCAGCTCAGT	chr18	0	MIMAT0021121	13459999	13460012	-
hsa-miR-5191	-2.648855	-3.283967	-3.228434	-2.776655	-3.3219337	-3.1037087	-3.2246323	-3.2875357	-3.2930183	-3.3007996	A	A	A	A	A	A	A	A	A	A	AGCACTTCATTCTTCCTAT	chr1	0	MIMAT0021122	201688711	201688728	-
hsa-miR-5192	-2.648855	-3.283967	-3.228434	-2.776655	-3.3219337	-3.1037087	-3.2246323	-3.2875357	-3.2930183	-3.3007996	A	A	A	A	A	A	A	A	A	A	ACCACCTGGAATCCAC	chr2	0	MIMAT0021123	62433024	62433038	-
hsa-miR-5193	-2.648855	-3.283967	-3.228434	-2.776655	-3.3219337	-3.1037087	-3.2246323	-3.2875357	-3.2930183	-3.3007996	A	A	A	A	A	A	A	A	A	A	ACTGGGATGAGGTAGAG	chr3	0	MIMAT0021124	49843650	49843635	+
hsa-miR-5194	-2.648855	-3.283967	1.9621273	-2.776655	2.3929484	1.5695902	1.865305	2.0435636	1.9319254	0.6275788	A	A	P	A	P	P	P	P	P	P	CCATCCCATTCCAAAC	chr8	0	MIMAT0021125	131020673	131020659	+
hsa-miR-5195-3p	5.1125574	4.5434732	3.581765	4.632724	2.6149461	3.5475912	4.374294	3.5242074	3.2256672	4.188691	P	P	P	P	P	P	P	P	P	P	AGCCCCCTCAGAGAA	chr14	0	MIMAT0021127	107259189	107259176	+
hsa-miR-5195-5p	-2.648855	-3.283967	-3.228434	-2.776655	0.7486477	-3.1037087	-3.2246323	-3.2875357	-3.2930183	-3.3007996	A	A	A	A	P	A	A	A	A	A	CCATCCAGTTGCCTT	chr14	0	MIMAT0021126	107259156	107259143	+
hsa-miR-5196-3p	-2.648855	-3.283967	-3.228434	-2.776655	-3.3219337	-3.1037087	-3.2246323	-3.2875357	-3.2930183	-3.3007996	A	A	A	A	A	A	A	A	A	A	CTGGGAGGGAGACG	chr19	0	MIMAT0021129	35836492	35836504	-
hsa-miR-5196-5p	-2.648855	2.3583894	2.3404112	-2.776655	2.1662858	1.6127156	2.323418	2.2381973	2.202809	2.4479904	P	A	P	A	P	P	P	P	P	P	CCCAACCCTCGTCC	chr19	0	MIMAT0021128	35836453	35836465	-
hsa-miR-5197-3p	-2.648855	-3.283967	-3.228434	-2.776655	-3.3219337	-3.1037087	-3.2246323	-3.2875357	-3.2930183	-3.3007996	A	A	A	A	A	A	A	A	A	A	ATTCGATGACTCAGTCTC	chr5	0	MIMAT0021131	143059494	143059510	-
hsa-miR-5197-5p	-2.648855	-3.283967	-3.228434	-2.776655	-3.3219337	-3.1037087	-3.2246323	-3.2875357	-3.2930183	-3.3007996	A	A	A	A	A	A	A	A	A	A	TCAAGAATGAGTTTGTGC	chr5	0	MIMAT0021130	143059457	143059473	-
hsa-miR-519b-3p	-2.648855	-3.283967	-3.228434	-2.776655	-3.3219337	-3.1037087	-3.2246323	-3.2875357	-3.2930183	-3.3007996	A	A	A	A	A	A	A	A	A	A	AACCTCTAAAAGGATGCACTT	chr19	0	MIMAT0002837	54198519	54198538	-
hsa-miR-519c-3p	-2.648855	-3.283967	-3.228434	-2.776655	-3.3219337	-3.1037087	-3.2246323	-3.2875357	-3.2930183	-3.3007996	A	A	A	A	A	A	A	A	A	A	ATCCTCTAAAAAGATGCACTT	chr19	0	MIMAT0002832	58881589	58881609	-
hsa-miR-519d	-2.648855	-3.283967	-3.228434	-2.776655	-3.3219337	-3.1037087	-3.2246323	-3.2875357	-3.2930183	-3.3007996	A	A	A	A	A	A	A	A	A	A	CACTCTAAAGGGAGGCACT	chr19	0	MIMAT0002853	54216658	54216675	-
hsa-miR-519e-3p	-2.648855	-3.283967	-3.228434	-2.776655	-3.3219337	-3.1037087	-3.2246323	-3.2875357	-3.2930183	-3.3007996	A	A	A	A	A	A	A	A	A	A	AACACTCTAAAAGGAGGCACTT	chr19	0	MIMAT0002829	54183245	54183266	-
hsa-miR-519e-5p	-2.648855	-3.283967	-3.228434	-2.776655	-3.3219337	-3.1037087	-3.2246323	-3.2875357	-3.2930183	-3.3007996	A	A	A	A	A	A	A	A	A	A	GAAAGTGCTCCCTTTTG	chr19	0	MIMAT0002828	54183212	54183228	-
hsa-miR-520a-3p	-2.648855	-3.283967	-3.228434	-2.776655	-3.3219337	-3.1037087	-3.2246323	-3.2875357	-3.2930183	-3.3007996	A	A	A	A	A	A	A	A	A	A	ACAGTCCAAAGGGAAGCACT	chr19	0	MIMAT0002834	58886001	58886020	-
hsa-miR-520a-5p	-2.648855	-3.283967	-3.228434	-2.776655	-3.3219337	-3.1037087	-3.2246323	-3.2875357	-3.2930183	-3.3007996	A	A	A	A	A	A	A	A	A	A	AGAAAGTACTTCCCTCTGG	chr19	0	MIMAT0002833	58885963	58885981	-
hsa-miR-520b	-2.648855	2.2588978	0.4600251	-2.776655	2.4942222	2.3929484	2.2187138	1.9877379	1.7036697	2.2722888	P	A	P	A	P	P	P	P	P	P	CCCTCTAAAAGGAAGCACT	chr19	0	MIMAT0002843	54204524	54204541	-
hsa-miR-520c-3p	-2.648855	-3.283967	-3.228434	-2.776655	-3.3219337	-3.1037087	-3.2246323	-3.2875357	-3.2930183	-3.3007996	A	A	A	A	A	A	A	A	A	A	ACCCTCTAAAAGGAAGCACT	chr19	0	MIMAT0002846	54210763	54210781	-
hsa-miR-520d-3p	-2.648855	-3.283967	-3.228434	-2.776655	-3.3219337	-3.1037087	-3.2246323	-3.2875357	-3.2930183	-3.3007996	A	A	A	A	A	A	A	A	A	A	ACCCACCAAAGAGAAGCAC	chr19	0	MIMAT0002856	54223407	54223424	-
hsa-miR-520e	-2.648855	1.6018006	-3.228434	-2.776655	1.8431835	1.7491127	1.7631239	0.5990544	-1.0222367	1.7036697	P	A	A	A	P	P	P	P	P	P	CCCTCAAAAAGGAAGCACT	chr19	0	MIMAT0002825	54179021	54179038	-
hsa-miR-520f	-2.648855	-3.283967	-3.228434	-2.776655	-3.3219337	-3.1037087	-3.2246323	-3.2875357	-3.2930183	-3.3007996	A	A	A	A	A	A	A	A	A	A	AACCCTCTAAAAGGAAGCACT	chr19	0	MIMAT0002830	58902574	58902594	-
hsa-miR-520g	-2.648855	-3.283967	-3.228434	-2.776655	-3.3219337	-3.1037087	-3.2246323	-3.2875357	-3.2930183	-3.3007996	A	A	A	A	A	A	A	A	A	A	ACACTCTAAAGGGAAGCACT	chr19	0	MIMAT0002858	54225479	54225497	-
hsa-miR-520h	-2.648855	-3.283967	-3.228434	-2.776655	-3.3219337	-3.1037087	-3.2246323	-3.2875357	-3.2930183	-3.3007996	A	A	A	A	A	A	A	A	A	A	ACTCTAAAGGGAAGCACTTTG	chr19	0	MIMAT0002867	54245822	54245841	-
hsa-miR-521	-2.648855	-3.283967	-3.228434	-2.776655	-3.3219337	-3.1037087	-3.2246323	-3.2875357	-3.2930183	-3.3007996	A	A	A	A	A	A	A	A	A	A	ACACTCTAAAGGGAAGTGCG	chr19	0	MIMAT0002854	54219903	54219922	-
hsa-miR-522-3p	-2.648855	-3.283967	-3.228434	-2.776655	-3.3219337	-3.1037087	-3.2246323	-3.2875357	-3.2930183	-3.3007996	A	A	A	A	A	A	A	A	A	A	ACACTCTAAAGGGAACCATTT	chr19	0	MIMAT0002868	54254519	54254539	-
hsa-miR-523-3p	-2.648855	-3.283967	-3.228434	-2.776655	-3.3219337	-3.1037087	-3.2246323	-3.2875357	-3.2930183	-3.3007996	A	A	A	A	A	A	A	A	A	A	ACCCTCTATAGGGAAGCG	chr19	0	MIMAT0002840	54201696	54201713	-
hsa-miR-524-3p	-2.648855	-3.283967	-3.228434	-2.776655	-3.3219337	-3.1037087	-3.2246323	-3.2875357	-3.2930183	-3.3007996	A	A	A	A	A	A	A	A	A	A	ACTCCAAAGGGAAGCGCC	chr19	0	MIMAT0002850	58906123	58906140	-
hsa-miR-525-3p	-2.648855	-3.283967	-3.228434	-2.776655	-3.3219337	-3.1037087	-3.2246323	-3.2875357	-3.2930183	-3.3007996	A	A	A	A	A	A	A	A	A	A	CGCTCTAAAGGGAAGCGC	chr19	0	MIMAT0002839	54200843	54200859	-
hsa-miR-525-5p	-2.648855	-3.283967	-3.228434	-2.776655	-3.3219337	-3.1037087	-3.2246323	-3.2875357	-3.2930183	-3.3007996	A	A	A	A	A	A	A	A	A	A	AGAAAGTGCATCCCTCTGG	chr19	0	MIMAT0002838	58892615	58892633	-
hsa-miR-526b-3p	-2.648855	-3.283967	-3.228434	-2.776655	-3.3219337	-3.1037087	-3.2246323	-3.2875357	-3.2930183	-3.3007996	A	A	A	A	A	A	A	A	A	A	GCCTCTAAAAGGAAGCAC	chr19	0	MIMAT0002836	54197701	54197718	-
hsa-miR-526b-5p	-2.648855	-3.283967	-3.228434	-2.776655	-3.3219337	-3.1037087	-3.2246323	-3.2875357	-3.2930183	-3.3007996	A	A	A	A	A	A	A	A	A	A	ACAGAAAGTGCTTCCCTC	chr19	0	MIMAT0002835	54197665	54197682	-
hsa-miR-532-3p	-2.648855	-0.6366609	-3.228434	-2.776655	0.6205756	-3.1037087	-3.2246323	2.0098205	2.1788623	-0.73012584	P	A	A	A	P	A	A	P	P	P	TGCAAGCCTTGGGTG	chrX	0	MIMAT0004780	49767818	49767831	-
hsa-miR-532-5p	-2.648855	-0.6906505	0.72086763	-2.776655	-0.7427089	-3.1037087	-3.2246323	2.969549	3.206471	-0.7117198	P	A	P	A	P	A	A	P	P	P	ACGGTCCTACACTCAAG	chrX	0	MIMAT0002888	49654518	49654534	-
hsa-miR-539-3p	-2.648855	-3.283967	-3.228434	-2.776655	-3.3219337	-3.1037087	-3.2246323	-3.2875357	-3.2930183	-3.3007996	A	A	A	A	A	A	A	A	A	A	AAAGAAATTGTCCTTGTATGA	chr14	0	MIMAT0022705	101513708	101513727	-
hsa-miR-539-5p	-2.648855	-3.283967	-3.228434	-2.776655	-3.3219337	-3.1037087	-3.2246323	-3.2875357	-3.2930183	-3.3007996	A	A	A	A	A	A	A	A	A	A	ACACACCAAGGATAATTTCTCC	chr14	0	MIMAT0003163	101513666	101513687	-
hsa-miR-541-3p	-2.648855	-3.283967	-3.228434	-2.776655	-3.3219337	-3.1037087	-3.2246323	-3.2875357	-3.2930183	-3.3007996	A	A	A	A	A	A	A	A	A	A	AGTCCAGATTCTGTGCCC	chr14	0	MIMAT0004920	101530889	101530906	-
hsa-miR-541-5p	-2.648855	-3.283967	-3.228434	-2.776655	-3.3219337	-3.1037087	-3.2246323	-3.2875357	-3.2930183	-3.3007996	A	A	A	A	A	A	A	A	A	A	AGTGGGACCGACAGCAG	chr14	0	MIMAT0004919	101530849	101530865	-
hsa-miR-542-3p	-2.648855	-3.283967	-3.228434	-2.776655	-3.3219337	-3.1037087	-3.2246323	-3.2875357	-3.2930183	-3.3007996	A	A	A	A	A	A	A	A	A	A	TTTCAGTTATCAATCTGTCACA	chrX	0	MIMAT0003389	133675444	133675424	+
hsa-miR-542-5p	-2.648855	-3.283967	-3.228434	-2.776655	-0.7484718	-3.1037087	-3.2246323	-3.2875357	-3.2930183	-3.3007996	A	A	A	A	P	A	A	A	A	A	TCTCGTGACATGATGATCCC	chrX	0	MIMAT0003340	133675408	133675390	+
hsa-miR-543	-2.648855	-3.283967	-3.228434	-2.776655	-3.3219337	-3.1037087	-3.2246323	-3.2875357	-3.2930183	-3.3007996	A	A	A	A	A	A	A	A	A	A	AAGAAGTGCACCGCGAATG	chr14	0	MIMAT0004954	101498374	101498391	-
hsa-miR-544a	-2.648855	-3.283967	-3.228434	-2.776655	-3.3219337	-3.1037087	-3.2246323	-3.2875357	-3.2930183	-3.3007996	A	A	A	A	A	A	A	A	A	A	GAACTTGCTAAAAATGCAGAAT	chr14	0	MIMAT0003164	101515049	101515070	-
hsa-miR-544b	-2.648855	-3.283967	-3.228434	-2.776655	-3.3219337	-3.1037087	-3.2246323	-3.2875357	-3.2930183	-3.3007996	A	A	A	A	A	A	A	A	A	A	TTAGAAATGCACAACCTCA	chr3	0	MIMAT0015004	124451337	124451354	-
hsa-miR-545-3p	-2.648855	-3.283967	-3.228434	-2.776655	-3.3219337	-3.1037087	-3.2246323	-3.2875357	-3.2930183	-3.3007996	A	A	A	A	A	A	A	A	A	A	GCACACAATAAATGTTTGCTGA	chrX	0	MIMAT0003165	73507022	73507001	+
hsa-miR-545-5p	-2.648855	-3.283967	-3.228434	-2.776655	-3.3219337	-3.1037087	-3.2246323	-3.2875357	-3.2930183	-3.3007996	A	A	A	A	A	A	A	A	A	A	TCATCTAATAAACATTTACTGA	chrX	0	MIMAT0004785	73506984	73506963	+
hsa-miR-548a-3p	-2.648855	-3.283967	-3.228434	-2.776655	-3.3219337	-3.1037087	-3.2246323	-3.2875357	-3.2930183	-3.3007996	A	A	A	A	A	A	A	A	A	A	GCAAAAGTAATTGCCAGTT	chr6	0	MIMAT0003251	18680057	18680075	-
hsa-miR-548a-5p	-2.648855	-3.283967	-3.228434	-2.776655	-3.3219337	-3.1037087	-3.2246323	-3.2875357	-3.2930183	-3.3007996	A	A	A	A	A	A	A	A	A	A	GGTAAAACTCGCAATTACTTTT	chr8	0	MIMAT0004803	105496642	105496622	+
hsa-miR-548aa	-2.648855	-3.283967	-3.228434	-2.776655	-3.3219337	-3.1037087	-3.2246323	-3.2875357	-3.2930183	-3.3007996	A	A	A	A	A	A	A	A	A	A	TGGTGCAAAAGTAATTGTG	chr17	0	MIMAT0018447	65467665	65467683	-
hsa-miR-548ab	-2.648855	-3.283967	-3.228434	-2.776655	-3.3219337	-3.1037087	-3.2246323	-3.2875357	-3.2930183	-3.3007996	A	A	A	A	A	A	A	A	A	A	AGCAAAATCCACAATTACTT	chr3	0	MIMAT0018928	103242908	103242890	+
hsa-miR-548ac	-2.648855	-3.283967	-3.228434	-2.776655	-3.3219337	-3.1037087	-3.2246323	-3.2875357	-3.2930183	-3.3007996	A	A	A	A	A	A	A	A	A	A	CAAAAGTAATTGCCGGT	chr1	0	MIMAT0018938	117102719	117102704	+
hsa-miR-548ad	-2.648855	-3.283967	-3.228434	-2.776655	-3.3219337	-3.1037087	-3.2246323	-3.2875357	-3.2930183	-3.3007996	A	A	A	A	A	A	A	A	A	A	TGCAAAAGTCATTGTCG	chr2	0	MIMAT0018946	35696525	35696540	-
hsa-miR-548ae	-2.648855	-3.283967	-3.228434	-2.776655	-3.3219337	-3.1037087	-3.2246323	-3.2875357	-3.2930183	-3.3007996	A	A	A	A	A	A	A	A	A	A	TGAAAGTAATTGCAGTTTTTG	chr2	0	MIMAT0018954	185243744	185243764	-
hsa-miR-548ag	-2.648855	-3.283967	-3.228434	-2.776655	-3.3219337	-3.1037087	-3.2246323	-3.2875357	-3.2930183	-3.3007996	A	A	A	A	A	A	A	A	A	A	GCAGAAACCACAATTACC	chr20	0	MIMAT0018969	59139626	59139643	-
hsa-miR-548ah-5p	-2.648855	-3.283967	-3.228434	-2.776655	-3.3219337	-3.1037087	-3.2246323	-3.2875357	-3.2930183	-3.3007996	A	A	A	A	A	A	A	A	A	A	CAAACACTGCAATCACT	chr4	0	MIMAT0018972	77496717	77496733	-
hsa-miR-548ai	-2.648855	-3.283967	-3.228434	-2.776655	-3.3219337	-3.1037087	-3.2246323	-3.2875357	-3.2930183	-3.3007996	A	A	A	A	A	A	A	A	A	A	GGGAAAAACTGCAATTAC	chr3	0	MIMAT0018989	195426300	195426317	-
hsa-miR-548aj-3p	-2.648855	-3.283967	-3.228434	-2.776655	-3.3219337	-3.1037087	-3.2246323	-3.2875357	-3.2930183	-3.3007996	A	A	A	A	A	A	A	A	A	A	TAAAAGTAATTGCAGTTTTTA	chr6	0	MIMAT0018990	132436396	132436376	+
hsa-miR-548aj-5p	-2.648855	-3.283967	-3.228434	-2.776655	-3.3219337	-3.1037087	-3.2246323	-3.2875357	-3.2930183	-3.3007996	A	A	A	A	A	A	A	A	A	A	CAAAAACTGCAATTACTTTT	chr21	0	MIMAT0022739	20058437	20058418	+
hsa-miR-548ak	-2.648855	-3.283967	-3.228434	-2.776655	-3.3219337	-3.1037087	-3.2246323	-3.2875357	-3.2930183	-3.3007996	A	A	A	A	A	A	A	A	A	A	TCAAAAACCGCAGTTAC	chr10	0	MIMAT0019013	12172783	12172768	+
hsa-miR-548al	-2.648855	-3.283967	-3.228434	-2.776655	-3.3219337	-3.1037087	-3.2246323	-3.2875357	-3.2930183	-3.3007996	A	A	A	A	A	A	A	A	A	A	TGGTACAAAAGTCATTGC	chr11	0	MIMAT0019024	74110351	74110367	-
hsa-miR-548am-3p	-2.648855	-3.283967	-3.228434	-2.776655	-3.3219337	-3.1037087	-3.2246323	-3.2875357	-3.2930183	-3.3007996	A	A	A	A	A	A	A	A	A	A	ACAAAAGTAACTGCAGTTT	chrX	0	MIMAT0019076	16645201	16645183	+
hsa-miR-548am-5p	-2.648855	-3.283967	-3.228434	-2.776655	-3.3219337	-3.1037087	-3.2246323	-3.2875357	-3.2930183	-3.3007996	A	A	A	A	A	A	A	A	A	A	GGCAAAAACCGCAATTACTTTT	chr12	0	MIMAT0022740	65016313	65016334	-
hsa-miR-548an	-2.648855	-3.283967	-3.228434	-2.776655	-3.3219337	-3.1037087	-3.2246323	-3.2875357	-3.2930183	-3.3007996	A	A	A	A	A	A	A	A	A	A	CAAAAACCACAATGCCT	chrX	0	MIMAT0019079	105883062	105883077	-
hsa-miR-548ao-3p	-2.648855	-3.283967	-3.228434	-2.776655	-3.3219337	-3.1037087	-3.2246323	-3.2875357	-3.2930183	-3.3007996	A	A	A	A	A	A	A	A	A	A	TGCAAAAGTAGTCACGG	chr8	0	MIMAT0021030	41128645	41128630	+
hsa-miR-548ao-5p	-2.648855	-3.283967	-3.228434	-2.776655	-3.3219337	-3.1037087	-3.2246323	-3.2875357	-3.2930183	-3.3007996	A	A	A	A	A	A	A	A	A	A	TGCAAAAACCGTAGTTAC	chr8	0	MIMAT0021029	41128608	41128592	+
hsa-miR-548ap-3p	-2.648855	-3.283967	-3.228434	-2.776655	-3.3219337	-3.1037087	-3.2246323	-3.2875357	-3.2930183	-3.3007996	A	A	A	A	A	A	A	A	A	A	AAAAGTAATTGTGGTTTTT	chr15	0	MIMAT0021038	86368924	86368941	-
hsa-miR-548ap-5p	-2.648855	-3.283967	-3.228434	-2.776655	-3.3219337	-3.1037087	-3.2246323	-3.2875357	-3.2930183	-3.3007996	A	A	A	A	A	A	A	A	A	A	AAAGACCGCAATTACTTTT	chr15	0	MIMAT0021037	86368887	86368904	-
hsa-miR-548aq-5p	-2.648855	-3.283967	-3.228434	-2.776655	-3.3219337	-3.1037087	-3.2246323	-3.2875357	-3.2930183	-3.3007996	A	A	A	A	A	A	A	A	A	A	GGCAAAAACAGCAATTAC	chr3	0	MIMAT0022263	185485656	185485640	+
hsa-miR-548ar-3p	-2.648855	-3.283967	-3.228434	-2.776655	-3.3219337	-3.1037087	-3.2246323	-3.2875357	-3.2930183	-3.3007996	A	A	A	A	A	A	A	A	A	A	GCAAAAATAACTGCAGTTT	chr13	0	MIMAT0022266	115010019	115010036	-
hsa-miR-548ar-5p	-2.648855	-3.283967	-3.228434	-2.776655	-3.3219337	-3.1037087	-3.2246323	-3.2875357	-3.2930183	-3.3007996	A	A	A	A	A	A	A	A	A	A	GCAAAAACTGCAATTACTT	chr13	0	MIMAT0022265	115009983	115010000	-
hsa-miR-548as-3p	-2.648855	-3.283967	-3.228434	-2.776655	-3.3219337	-3.1037087	-3.2246323	-3.2875357	-3.2930183	-3.3007996	A	A	A	A	A	A	A	A	A	A	ACAAACATAATTGTGGGTT	chr13	0	MIMAT0022268	93142456	93142473	-
hsa-miR-548as-5p	-2.648855	-3.283967	-3.228434	-2.776655	-3.3219337	-3.1037087	-3.2246323	-3.2875357	-3.2930183	-3.3007996	A	A	A	A	A	A	A	A	A	A	GGCAAAACCCGCAA	chr13	0	MIMAT0022267	93142425	93142437	-
hsa-miR-548at-3p	-2.648855	-3.283967	-3.228434	-2.776655	-3.3219337	-3.1037087	-3.2246323	-3.2875357	-3.2930183	-3.3007996	A	A	A	A	A	A	A	A	A	A	ACAAAAGTTACTGCGGT	chr17	0	MIMAT0022278	40646833	40646848	-
hsa-miR-548at-5p	-2.648855	-3.283967	-3.228434	-2.776655	-3.3219337	-3.1037087	-3.2246323	-3.2875357	-3.2930183	-3.3007996	A	A	A	A	A	A	A	A	A	A	AGCCAAAACCGCAATAA	chr17	0	MIMAT0022277	40646797	40646812	-
hsa-miR-548au-3p	-2.648855	-3.283967	-3.228434	-2.776655	-3.3219337	-3.1037087	-3.2246323	-3.2875357	-3.2930183	-3.3007996	A	A	A	A	A	A	A	A	A	A	CTGGTGCAAAAGTAACT	chr9	0	MIMAT0022292	96357161	96357176	-
hsa-miR-548au-5p	-2.648855	-3.283967	-3.228434	-2.776655	-3.3219337	-3.1037087	-3.2246323	-3.2875357	-3.2930183	-3.3007996	A	A	A	A	A	A	A	A	A	A	GCAAAAACCGCAATTAC	chr9	0	MIMAT0022291	96357128	96357143	-
hsa-miR-548av-3p	-2.648855	-3.283967	-3.228434	-2.776655	-3.3219337	-3.1037087	-3.2246323	-3.2875357	-3.2930183	-3.3007996	A	A	A	A	A	A	A	A	A	A	GCAAAAGTAACTGCAGT	chr7	0	MIMAT0022304	102046296	102046280	+
hsa-miR-548av-5p	-2.648855	-3.283967	-3.228434	-2.776655	-3.3219337	-3.1037087	-3.2246323	-3.2875357	-3.2930183	-3.3007996	A	A	A	A	A	A	A	A	A	A	AAATCCGCAAGTACTTTT	chr18	0	MIMAT0022303	70520573	70520557	+
hsa-miR-548aw	-2.648855	-3.283967	-3.228434	-2.776655	-3.3219337	-3.1037087	-3.2246323	-3.2875357	-3.2930183	-3.3007996	A	A	A	A	A	A	A	A	A	A	AACCGTGATGACTTTTGC	chr9	0	MIMAT0022471	135821104	135821120	-
hsa-miR-548ax	-2.648855	-3.283967	-3.228434	-2.776655	-3.3219337	-3.1037087	-3.2246323	-3.2875357	-3.2930183	-3.3007996	A	A	A	A	A	A	A	A	A	A	TGGCAAAACCGCAATT	chrX	0	MIMAT0022474	11336764	11336750	+
hsa-miR-548ay-3p	-2.648855	-3.283967	-3.228434	-2.776655	-3.3219337	-3.1037087	-3.2246323	-3.2875357	-3.2930183	-3.3007996	A	A	A	A	A	A	A	A	A	A	TGCAAGAGTAATCGCG	chr3	0	MIMAT0025453	32547859	32547845	+
hsa-miR-548ay-5p	-2.648855	-3.283967	-3.228434	-2.776655	-3.3219337	-3.1037087	-3.2246323	-3.2875357	-3.2930183	-3.3007996	A	A	A	A	A	A	A	A	A	A	GCAAAAACCACAATTACTT	chr3	0	MIMAT0025452	32547822	32547805	+
hsa-miR-548az-3p	-2.648855	-3.283967	-3.228434	-2.776655	-3.3219337	-3.1037087	-3.2246323	-3.2875357	-3.2930183	-3.3007996	A	A	A	A	A	A	A	A	A	A	GCAAAAGTGATTGCAGT	chr8	0	MIMAT0025457	120337473	120337488	-
hsa-miR-548az-5p	-2.648855	-3.283967	-3.228434	-2.776655	-3.3219337	-3.1037087	-3.2246323	-3.2875357	-3.2930183	-3.3007996	A	A	A	A	A	A	A	A	A	A	GCAAAAACCACAATCAC	chr8	0	MIMAT0025456	120337436	120337451	-
hsa-miR-548b-3p	-2.648855	-3.283967	-3.228434	-2.776655	-3.3219337	-3.1037087	-3.2246323	-3.2875357	-3.2930183	-3.3007996	A	A	A	A	A	A	A	A	A	A	ACAAAAGCAACTGAGGTTC	chr6	0	MIMAT0003254	119431992	119431974	+
hsa-miR-548b-5p	-2.648855	-3.283967	-3.228434	-2.776655	-3.3219337	-3.1037087	-3.2246323	-3.2875357	-3.2930183	-3.3007996	A	A	A	A	A	A	A	A	A	A	GGCCAAAACCACAATTACTTT	chr6	0	MIMAT0004798	119390257	119390238	+
hsa-miR-548c-3p	-2.648855	-3.283967	-3.228434	-2.776655	-3.3219337	-3.1037087	-3.2246323	-3.2875357	-3.2930183	-3.3007996	A	A	A	A	A	A	A	A	A	A	GCAAAAGTAATTGAGATTTTTG	chr12	0	MIMAT0003285	63302616	63302637	-
hsa-miR-548d-3p	-2.648855	-3.283967	-3.228434	-2.776655	-3.3219337	-3.1037087	-3.2246323	-3.2875357	-3.2930183	-3.3007996	A	A	A	A	A	A	A	A	A	A	GCAAAAGAAACTGTGGTT	chr8	0	MIMAT0003323	124429536	124429519	+
hsa-miR-548d-5p	-2.648855	-3.283967	-3.228434	-2.776655	-3.3219337	-3.1037087	-3.2246323	-3.2875357	-3.2930183	-3.3007996	A	A	A	A	A	A	A	A	A	A	GGCAAAAACCACAATTACTTTT	chr17	0	MIMAT0004812	65467650	65467629	+
hsa-miR-548e	-2.648855	-3.283967	-3.228434	-2.776655	-3.3219337	-3.1037087	-3.2246323	-3.2875357	-3.2930183	-3.3007996	A	A	A	A	A	A	A	A	A	A	TGCAAAAGTAGTCTCAGTT	chr10	0	MIMAT0005874	112748740	112748757	-
hsa-miR-548f	-2.648855	-3.283967	-3.228434	-2.776655	-3.3219337	-3.1037087	-3.2246323	-3.2875357	-3.2930183	-3.3007996	A	A	A	A	A	A	A	A	A	A	AAAAGTAATTACAGTTTTT	chr10	0	MIMAT0005895	56367702	56367684	+
hsa-miR-548g-3p	-2.648855	-3.283967	-3.228434	-2.776655	-3.3219337	-3.1037087	-3.2246323	-3.2875357	-3.2930183	-3.3007996	A	A	A	A	A	A	A	A	A	A	GTACAAAAGTAATTACAGTTTT	chr4	0	MIMAT0005912	148265855	148265834	+
hsa-miR-548h-3p	-2.648855	-3.283967	-3.228434	-2.776655	-3.3219337	-3.1037087	-3.2246323	-3.2875357	-3.2930183	-3.3007996	A	A	A	A	A	A	A	A	A	A	TGCAAAAGTAATTGCGG	chr12	0	MIMAT0022723	65016364	65016348	+
hsa-miR-548h-5p	-2.648855	-3.283967	-3.228434	-2.776655	-3.3219337	-3.1037087	-3.2246323	-3.2875357	-3.2930183	-3.3007996	A	A	A	A	A	A	A	A	A	A	GACAAAAACCGCGATT	chr6	0	MIMAT0005928	132113320	132113335	-
hsa-miR-548i	-2.648855	-3.283967	-3.228434	-2.776655	-3.3219337	-3.1037087	-3.2246323	-3.2875357	-3.2930183	-3.3007996	A	A	A	A	A	A	A	A	A	A	GGCAAAATCCGCAATT	chr3	0	MIMAT0005935	125509306	125509291	+
hsa-miR-548j	-2.648855	-3.283967	-3.228434	-2.776655	-3.3219337	-3.1037087	-3.2246323	-3.2875357	-3.2930183	-3.3007996	A	A	A	A	A	A	A	A	A	A	ACCAAAGACCGCAATTA	chr22	0	MIMAT0005875	26951227	26951212	+
hsa-miR-548k	-2.648855	-3.283967	-3.228434	-2.776655	-3.3219337	-3.1037087	-3.2246323	-3.2875357	-3.2930183	-3.3007996	A	A	A	A	A	A	A	A	A	A	AGCAAAATCCGCAAGTA	chr11	0	MIMAT0005882	70130098	70130113	-
hsa-miR-548l	-2.648855	-3.283967	-3.228434	-2.776655	-3.3219337	-3.1037087	-3.2246323	-3.2875357	-3.2930183	-3.3007996	A	A	A	A	A	A	A	A	A	A	GACAAAACCCGCAAA	chr11	0	MIMAT0005889	94199696	94199683	+
hsa-miR-548m	-2.648855	-3.283967	-3.228434	-2.776655	-3.3219337	-3.1037087	-3.2246323	-3.2875357	-3.2930183	-3.3007996	A	A	A	A	A	A	A	A	A	A	CAAAAACCACAAATACCTT	chrX	0	MIMAT0005917	94318174	94318157	+
hsa-miR-548n	-2.648855	-3.283967	-3.228434	-2.776655	-3.3219337	-3.1037087	-3.2246323	-3.2875357	-3.2930183	-3.3007996	A	A	A	A	A	A	A	A	A	A	ACAAAATCCACAATTACTTTT	chr7	0	MIMAT0005916	34980402	34980383	+
hsa-miR-548p	-2.648855	-3.283967	-3.228434	-2.776655	-3.3219337	-3.1037087	-3.2246323	-3.2875357	-3.2930183	-3.3007996	A	A	A	A	A	A	A	A	A	A	AAAGTAACTGCAGTTTTTGC	chr5	0	MIMAT0005934	100152253	100152235	+
hsa-miR-548q	-2.648855	-3.283967	-3.228434	-2.776655	-3.3219337	-3.1037087	-3.2246323	-3.2875357	-3.2930183	-3.3007996	A	A	A	A	A	A	A	A	A	A	CCGCCATTACTTTTGC	chr10	0	MIMAT0011163	12767281	12767267	+
hsa-miR-548s	-2.648855	-3.283967	-3.228434	-2.776655	-3.3219337	-3.1037087	-3.2246323	-3.2875357	-3.2930183	-3.3007996	A	A	A	A	A	A	A	A	A	A	AAAATAACTGCAGTTTTGGC	chr2	0	MIMAT0014987	11907625	11907643	-
hsa-miR-548t-5p	-2.648855	-3.283967	-3.228434	-2.776655	-3.3219337	-3.1037087	-3.2246323	-3.2875357	-3.2930183	-3.3007996	A	A	A	A	A	A	A	A	A	A	CAAAAACCACGATCACT	chr4	0	MIMAT0015009	174189324	174189340	-
hsa-miR-548u	-2.648855	-3.283967	-3.228434	-2.776655	-3.3219337	-3.1037087	-3.2246323	-3.2875357	-3.2930183	-3.3007996	A	A	A	A	A	A	A	A	A	A	CGCAAAAGTAATTGCAG	chr6	0	MIMAT0015013	57254985	57255000	-
hsa-miR-548v	-2.648855	-3.283967	-3.228434	-2.776655	-3.3219337	-3.1037087	-3.2246323	-3.2875357	-3.2930183	-3.3007996	A	A	A	A	A	A	A	A	A	A	TGGTGCAAAAGTAACTGT	chr8	0	MIMAT0015020	17539156	17539140	+
hsa-miR-548w	-2.648855	-3.283967	-3.228434	-2.776655	-3.3219337	-3.1037087	-3.2246323	-3.2875357	-3.2930183	-3.3007996	A	A	A	A	A	A	A	A	A	A	AGGCAAAAACCGCAG	chr16	0	MIMAT0015060	26036576	26036589	-
hsa-miR-548x-3p	-2.648855	-3.283967	-3.228434	-2.776655	-3.3219337	-3.1037087	-3.2246323	-3.2875357	-3.2930183	-3.3007996	A	A	A	A	A	A	A	A	A	A	GAAAGTAATTGCAGTTTTTA	chr13	0	MIMAT0015081	66540539	66540520	+
hsa-miR-548y	-2.648855	-3.283967	-3.228434	-2.776655	-3.3219337	-3.1037087	-3.2246323	-3.2875357	-3.2930183	-3.3007996	A	A	A	A	A	A	A	A	A	A	GGCAAAAACAGTGATTAC	chr14	0	MIMAT0018354	48230241	48230225	+
hsa-miR-549a	-2.648855	-3.283967	-3.228434	-2.776655	-3.3219337	-3.1037087	-3.2246323	-3.2875357	-3.2930183	-3.3007996	A	A	A	A	A	A	A	A	A	A	AGAGCTCATCCATAGTTGTC	chr15	0	MIMAT0003333	81134399	81134380	+
hsa-miR-550a-3-5p	-2.648855	-3.283967	-3.228434	-2.776655	-3.3219337	-3.1037087	-3.2246323	-3.2875357	-3.2930183	-3.3007996	A	A	A	A	A	A	A	A	A	A	CTCTTACTCCCTCAGGC	chr7	0	MIMAT0020925	29720389	29720374	+
hsa-miR-550a-3p	-2.648855	-0.756429	1.6018006	-2.776655	1.8702283	-3.1037087	0.32155266	-3.2875357	-3.2930183	0.70815796	P	A	P	A	P	A	P	A	A	P	ATGTGCCTGAGGGAGTAA	chr7	0	MIMAT0003257	30295999	30296016	-
hsa-miR-550a-5p	-2.648855	-0.68131644	-3.228434	-2.776655	-2.953342	-3.1037087	-3.2246323	-1.4505658	-3.2930183	-1.8847758	P	A	A	A	P	A	A	P	A	P	GGGCTCTTACTCCCT	chr7	0	MIMAT0004800	30329439	30329453	-
hsa-miR-550b-2-5p	-2.648855	-3.283967	-3.228434	-2.776655	-3.3219337	-3.1037087	-3.2246323	-3.2875357	-3.2930183	-3.3007996	A	A	A	A	A	A	A	A	A	A	TGTCTTACTCCCTCAGG	chr7	0	MIMAT0022737	30329446	30329430	+
hsa-miR-550b-3p	-2.648855	-3.283967	-3.228434	-2.776655	-3.3219337	-3.1037087	-3.2246323	-3.2875357	-3.2930183	-3.3007996	A	A	A	A	A	A	A	A	A	A	CAGTGCCTGAGGGA	chr7	0	MIMAT0018445	30329486	30329473	+
hsa-miR-551a	-2.648855	-3.283967	-3.228434	-2.776655	-3.3219337	-3.1037087	-3.2246323	-3.2875357	-3.2930183	-3.3007996	A	A	A	A	A	A	A	A	A	A	TGGAAACCAAGAGTGGG	chr1	0	MIMAT0003214	3477339	3477324	+
hsa-miR-551b-3p	-2.648855	-3.283967	-3.228434	-2.776655	-3.3219337	-3.1037087	-3.2246323	-3.2875357	-3.2930183	-3.3007996	A	A	A	A	A	A	A	A	A	A	CTGAAACCAAGTATGGGTCGC	chr3	0	MIMAT0003233	168269702	168269722	-
hsa-miR-551b-5p	-2.648855	-3.283967	-3.228434	-2.776655	-3.3219337	-3.1037087	-3.2246323	-3.2875357	-3.2930183	-3.3007996	A	A	A	A	A	A	A	A	A	A	GGTCTCACCCACG	chr3	0	MIMAT0004794	168269672	168269684	-
hsa-miR-552	-2.648855	-3.283967	2.5502174	-2.776655	2.2544165	1.3486762	0.2881826	4.344681	4.3287935	-0.8232411	A	A	P	A	P	P	P	P	P	P	TTGTCTAACCAGTCACCTGT	chr1	0	MIMAT0003215	35135280	35135262	+
hsa-miR-553	-2.648855	-3.283967	-3.228434	-2.776655	-3.3219337	-3.1037087	-3.2246323	-3.2875357	-3.2930183	-3.3007996	A	A	A	A	A	A	A	A	A	A	AAAACAAAATCTCACCGTT	chr1	0	MIMAT0003216	100746815	100746832	-
hsa-miR-554	-2.648855	-3.283967	-3.228434	-2.776655	-3.3219337	-3.1037087	-3.2246323	-3.2875357	-3.2930183	-3.3007996	A	A	A	A	A	A	A	A	A	A	ACTGGCTGAGTCAGGA	chr1	0	MIMAT0003217	151518293	151518307	-
hsa-miR-555	-2.648855	-3.283967	-3.228434	-2.776655	-3.3219337	-3.1037087	-3.2246323	-3.2875357	-3.2930183	-3.3007996	A	A	A	A	A	A	A	A	A	A	ATCAGAGGTTCAGCTTAC	chr1	0	MIMAT0003219	155316221	155316205	+
hsa-miR-556-3p	-2.648855	-3.283967	-3.228434	-2.776655	-3.3219337	-3.1037087	-3.2246323	-3.2875357	-3.2930183	-3.3007996	A	A	A	A	A	A	A	A	A	A	AAAGATGAGCTAATGGTAATAT	chr1	0	MIMAT0004793	162312391	162312411	-
hsa-miR-556-5p	-2.648855	-3.283967	-3.228434	-2.776655	-3.3219337	-3.1037087	-3.2246323	-3.2875357	-3.2930183	-3.3007996	A	A	A	A	A	A	A	A	A	A	CTCATATTACAATGAGCTCAT	chr1	0	MIMAT0003220	162312353	162312372	-
hsa-miR-557	-2.648855	4.585555	3.3087888	-2.776655	3.463002	2.5268996	3.5363977	3.4454563	3.0896668	4.5434732	P	A	P	A	P	P	P	P	P	P	AGACAAGGCCCACCCG	chr1	0	MIMAT0003221	168344830	168344844	-
hsa-miR-5571-3p	-2.648855	-3.283967	-3.228434	-2.776655	-3.3219337	-3.1037087	-3.2246323	-3.2875357	-3.2930183	-3.3007996	A	A	A	A	A	A	A	A	A	A	CAGAGGAGCCTCCTA	chr22	0	MIMAT0022258	23228516	23228529	-
hsa-miR-5571-5p	-2.648855	-3.283967	-3.228434	-2.776655	-3.3219337	-3.1037087	-3.2246323	-3.2875357	-3.2930183	-3.3007996	A	A	A	A	A	A	A	A	A	A	GGGAGGCTCCTTTGA	chr22	0	MIMAT0022257	23228478	23228491	-
hsa-miR-5572	-2.648855	-3.283967	-3.228434	-2.776655	-3.3219337	-3.1037087	-3.2246323	-3.2875357	-3.2930183	-3.3007996	A	A	A	A	A	A	A	A	A	A	AGCAGACCCCTGCA	chr15	0	MIMAT0022260	80873528	80873540	-
hsa-miR-5579-3p	-2.648855	-3.283967	-3.228434	-2.776655	-3.3219337	-3.1037087	-3.2246323	-3.2875357	-3.2930183	-3.3007996	A	A	A	A	A	A	A	A	A	A	GATCTGGTACTCCTTAAGC	chr11	0	MIMAT0022270	79133270	79133253	+
hsa-miR-5579-5p	-2.648855	-3.283967	-3.228434	-2.776655	-3.3219337	-3.1037087	-3.2246323	-3.2875357	-3.2930183	-3.3007996	A	A	A	A	A	A	A	A	A	A	GTTAGCTTAAGGAGTACCA	chr11	0	MIMAT0022269	79133233	79133216	+
hsa-miR-558	-2.648855	-3.283967	-3.228434	-2.776655	-3.3219337	-3.1037087	-3.2246323	-3.2875357	-3.2930183	-3.3007996	A	A	A	A	A	A	A	A	A	A	ATTTTGGTACAGCAGCTC	chr2	0	MIMAT0003222	32757282	32757298	-
hsa-miR-5580-3p	-2.648855	-3.283967	-3.228434	-2.776655	-3.3219337	-3.1037087	-3.2246323	-3.2875357	-3.2930183	-3.3007996	A	A	A	A	A	A	A	A	A	A	GTGCTGGCTCACTTC	chr14	0	MIMAT0022274	54415202	54415189	+
hsa-miR-5580-5p	-2.648855	-3.283967	-3.228434	-2.776655	-3.3219337	-3.1037087	-3.2246323	-3.2875357	-3.2930183	-3.3007996	A	A	A	A	A	A	A	A	A	A	ACACATATGAAATGAGCCA	chr14	0	MIMAT0022273	54415166	54415149	+
hsa-miR-5581-3p	-2.648855	-3.283967	-3.228434	-2.776655	-3.3219337	-3.1037087	-3.2246323	-3.2875357	-3.2930183	-3.3007996	A	A	A	A	A	A	A	A	A	A	GGAACTTCTAGGAGGC	chr1	0	MIMAT0022276	37966595	37966581	+
hsa-miR-5581-5p	-2.648855	2.601301	3.0785444	-2.776655	3.339074	2.5898948	3.2439291	2.3854127	3.1498897	2.5502174	P	A	P	A	P	P	P	P	P	P	TCTCCATTTCTCCTGGA	chr1	0	MIMAT0022275	37966557	37966542	+
hsa-miR-5582-3p	-2.648855	-3.283967	-3.228434	-2.776655	-3.3219337	-3.1037087	-3.2246323	-3.2875357	-3.2930183	-3.3007996	A	A	A	A	A	A	A	A	A	A	CCTAGGCACACTTAAAGT	chr11	0	MIMAT0022280	46774742	46774726	+
hsa-miR-5582-5p	-2.648855	-3.283967	-3.228434	-2.776655	-3.3219337	-3.1037087	-3.2246323	-3.2875357	-3.2930183	-3.3007996	A	A	A	A	A	A	A	A	A	A	GCTATAACTTTAAGTGTGCC	chr11	0	MIMAT0022279	46774696	46774678	+
hsa-miR-5583-3p	-2.648855	-3.283967	-3.228434	-2.776655	-3.3219337	-3.1037087	-3.2246323	-3.2875357	-3.2930183	-3.3007996	A	A	A	A	A	A	A	A	A	A	CCAAACTAATATACCCATATTC	chr18	0	MIMAT0022282	37256722	37256743	-
hsa-miR-5583-5p	-2.648855	-3.283967	-3.228434	-2.776655	-3.3219337	-3.1037087	-3.2246323	-3.2875357	-3.2930183	-3.3007996	A	A	A	A	A	A	A	A	A	A	CAGAATATGGGTATATTAGTTT	chr18	0	MIMAT0022281	37256685	37256706	-
hsa-miR-5584-3p	-2.648855	-3.283967	-3.228434	-2.776655	-3.3219337	-3.1037087	-3.2246323	-3.2875357	-3.2930183	-3.3007996	A	A	A	A	A	A	A	A	A	A	AATTGGGCAAAGGGAAG	chr1	0	MIMAT0022284	45011209	45011224	-
hsa-miR-5584-5p	-2.648855	-3.283967	-3.228434	-2.776655	-3.3219337	-3.1037087	-3.2246323	-3.2875357	-3.2930183	-3.3007996	A	A	A	A	A	A	A	A	A	A	TCTAGTTCTTCCCATTTCC	chr1	0	MIMAT0022283	45011169	45011186	-
hsa-miR-5585-3p	6.6270022	5.9936805	5.881917	5.7091556	5.934439	6.1428723	6.1595325	6.388398	6.5428495	5.913543	P	P	P	P	P	P	P	P	P	P	ACCTGTAGTCCCAGCT	chr1	0	MIMAT0022286	32552594	32552608	-
hsa-miR-5585-5p	-2.648855	-3.283967	-3.228434	-2.776655	-3.3219337	-3.1037087	-3.2246323	-3.2875357	-3.2930183	-3.3007996	A	A	A	A	A	A	A	A	A	A	CTCTCGAGTAGCTGGT	chr1	0	MIMAT0022285	32552557	32552571	-
hsa-miR-5586-3p	-2.648855	-3.283967	-3.228434	-2.776655	-3.3219337	-3.1037087	-3.2246323	-3.2875357	-3.2930183	-3.3007996	A	A	A	A	A	A	A	A	A	A	CTTTAACCAGCTTGTCA	chr14	0	MIMAT0022288	60113738	60113723	+
hsa-miR-5586-5p	-2.648855	-3.283967	-3.228434	-2.776655	-3.3219337	-3.1037087	-3.2246323	-3.2875357	-3.2930183	-3.3007996	A	A	A	A	A	A	A	A	A	A	GCATATAGTAACAAGCTGG	chr14	0	MIMAT0022287	60113701	60113684	+
hsa-miR-5587-3p	-2.648855	-3.283967	-3.228434	-2.776655	-3.3219337	-3.1037087	-3.2246323	-3.2875357	-3.2930183	-3.3007996	A	A	A	A	A	A	A	A	A	A	GATGATCACACTGCCC	chr16	0	MIMAT0022290	585354	585368	-
hsa-miR-5587-5p	-2.648855	-3.283967	-3.228434	-2.776655	-3.3219337	-3.1037087	-3.2246323	-3.2875357	-3.2930183	-3.3007996	A	A	A	A	A	A	A	A	A	A	AGTCCCGGAGGTGA	chr16	0	MIMAT0022289	585321	585333	-
hsa-miR-5588-3p	-2.648855	-3.283967	-3.228434	-2.776655	-3.3219337	-3.1037087	-3.2246323	-3.2875357	-3.2930183	-3.3007996	A	A	A	A	A	A	A	A	A	A	GCTGGCATTAGTGGG	chr3	0	MIMAT0022296	184971060	184971047	+
hsa-miR-5588-5p	-2.648855	-3.283967	-3.228434	-2.776655	-3.3219337	-3.1037087	-3.2246323	-3.2875357	-3.2930183	-3.3007996	A	A	A	A	A	A	A	A	A	A	AAAAGTCCCACTAATGCC	chr3	0	MIMAT0022295	184971018	184971002	+
hsa-miR-5589-3p	-2.648855	-3.283967	-3.228434	-2.776655	-3.3219337	-3.1037087	-3.2246323	-3.2875357	-3.2930183	-3.3007996	A	A	A	A	A	A	A	A	A	A	TGGGAGCTAGGTTGC	chr19	0	MIMAT0022298	10149076	10149089	-
hsa-miR-5589-5p	-2.648855	-3.283967	-3.228434	-2.776655	-3.3219337	-3.1037087	-3.2246323	-3.2875357	-3.2930183	-3.3007996	A	A	A	A	A	A	A	A	A	A	ACTGCACAAGAGCACC	chr19	0	MIMAT0022297	10149036	10149050	-
hsa-miR-559	-2.648855	-3.283967	-3.228434	-2.776655	-3.3219337	-3.1037087	-3.2246323	-3.2875357	-3.2930183	-3.3007996	A	A	A	A	A	A	A	A	A	A	TTTTGGTGCATATTTACTTTA	chr2	0	MIMAT0003223	47604830	47604849	-
hsa-miR-5590-3p	-2.648855	-3.283967	-3.228434	-2.776655	-3.3219337	-3.1037087	-3.2246323	-3.2875357	-3.2930183	-3.3007996	A	A	A	A	A	A	A	A	A	A	TTGCCATACATGAACTTTATT	chr2	0	MIMAT0022300	135615424	135615443	-
hsa-miR-5590-5p	-2.648855	-3.283967	-3.228434	-2.776655	-3.3219337	-3.1037087	-3.2246323	-3.2875357	-3.2930183	-3.3007996	A	A	A	A	A	A	A	A	A	A	AATAAAGTCTATGTATGGCAA	chr2	0	MIMAT0022299	135615391	135615410	-
hsa-miR-5591-3p	-2.648855	-3.283967	-3.228434	-2.776655	-3.3219337	-3.1037087	-3.2246323	-3.2875357	-3.2930183	-3.3007996	A	A	A	A	A	A	A	A	A	A	TGGGAGCTAAGCTATGG	chr4	0	MIMAT0022302	39413579	39413594	-
hsa-miR-5591-5p	-2.648855	-3.283967	-3.228434	-2.776655	-3.3219337	-3.1037087	-3.2246323	-3.2875357	-3.2930183	-3.3007996	A	A	A	A	A	A	A	A	A	A	ATACCCATAGCTTAGCTCC	chr4	0	MIMAT0022301	39413533	39413550	-
hsa-miR-561-3p	-2.648855	-3.283967	-3.228434	-2.776655	-3.3219337	-3.1037087	-3.2246323	-3.2875357	-3.2930183	-3.3007996	A	A	A	A	A	A	A	A	A	A	ACTTCAAGGATCTTAAACTT	chr2	0	MIMAT0003225	189162281	189162300	-
hsa-miR-561-5p	-2.648855	-3.283967	-3.228434	-2.776655	-3.3219337	-3.1037087	-3.2246323	-3.2875357	-3.2930183	-3.3007996	A	A	A	A	A	A	A	A	A	A	GGCAAAGTTTAAGATCCT	chr2	0	MIMAT0022706	189162249	189162265	-
hsa-miR-562	-2.648855	-3.283967	-3.228434	-2.776655	-3.3219337	-3.1037087	-3.2246323	-3.2875357	-3.2930183	-3.3007996	A	A	A	A	A	A	A	A	A	A	GCAAATGGTACAGCTACT	chr2	0	MIMAT0003226	233037426	233037442	-
hsa-miR-563	-2.648855	1.3701117	-3.228434	-2.776655	-3.3219337	-3.1037087	-3.2246323	-3.2875357	-3.2930183	-3.3007996	P	A	A	A	A	A	A	A	A	A	GGGAAACGTATGTCAAC	chr3	0	MIMAT0003227	15915332	15915347	-
hsa-miR-564	-2.648855	1.865305	2.019937	-2.776655	1.9537476	-3.1037087	1.514561	1.8294328	1.9214944	1.9214944	P	A	P	A	P	A	P	P	P	P	GCCTGCTGACACCGT	chr3	0	MIMAT0003228	44903400	44903413	-
hsa-miR-566	-2.648855	-3.283967	-3.228434	-2.776655	-3.3219337	-3.1037087	-3.2246323	-3.2875357	-3.2930183	-3.3007996	A	A	A	A	A	A	A	A	A	A	GTTGGGATCACAGGCGCCC	chr3	0	MIMAT0003230	50210775	50210792	-
hsa-miR-567	-2.648855	-3.283967	-3.228434	-2.776655	-3.3219337	-3.1037087	-3.2246323	-3.2875357	-3.2930183	-3.3007996	A	A	A	A	A	A	A	A	A	A	GTTCTGTCCTGGAAGAACA	chr3	0	MIMAT0003231	111831668	111831685	-
hsa-miR-568	-2.648855	-3.283967	-3.228434	-2.776655	-3.3219337	-3.1037087	-3.2246323	-3.2875357	-3.2930183	-3.3007996	A	A	A	A	A	A	A	A	A	A	GTGTGTATACATTTATACAT	chr3	0	MIMAT0003232	114035356	114035338	+
hsa-miR-5680	-2.648855	-3.283967	-3.228434	-2.776655	-3.3219337	-3.1037087	-3.2246323	-3.2875357	-3.2930183	-3.3007996	A	A	A	A	A	A	A	A	A	A	GCAGATTAGTCCAGCAT	chr8	0	MIMAT0022468	103137717	103137732	-
hsa-miR-5681a	-2.648855	-3.283967	-3.228434	-2.776655	-3.3219337	-3.1037087	-3.2246323	-3.2875357	-3.2930183	-3.3007996	A	A	A	A	A	A	A	A	A	A	AAGAGGTATTGCCACCC	chr8	0	MIMAT0022469	75460828	75460843	-
hsa-miR-5681b	-2.648855	-3.283967	-3.228434	-2.776655	-3.3219337	-3.1037087	-3.2246323	-3.2875357	-3.2930183	-3.3007996	A	A	A	A	A	A	A	A	A	A	ACTAGAAAGGGTGGCA	chr8	0	MIMAT0022480	75460810	75460796	+
hsa-miR-5682	-2.648855	-3.283967	-3.228434	-2.776655	-3.3219337	-3.1037087	-3.2246323	-3.2875357	-3.2930183	-3.3007996	A	A	A	A	A	A	A	A	A	A	ACCTTATCCTGCAAGGT	chr3	0	MIMAT0022470	120768537	120768552	-
hsa-miR-5683	-2.648855	-3.283967	-3.228434	-2.776655	-3.3219337	-3.1037087	-3.2246323	-3.2875357	-3.2930183	-3.3007996	A	A	A	A	A	A	A	A	A	A	GAAGTCAGAGAATCTGCA	chr6	0	MIMAT0022472	6169583	6169599	-
hsa-miR-5684	-2.648855	2.2381973	2.2722888	-2.776655	1.788309	1.4691094	2.2544165	2.123782	2.2300243	2.4001698	P	A	P	A	P	P	P	P	P	P	CTGTTGCTCAGGCTAG	chr19	0	MIMAT0022473	12897951	12897965	-
hsa-miR-5685	-2.648855	-3.283967	-3.228434	-2.776655	-3.3219337	-3.1037087	-3.2246323	-3.2875357	-3.2930183	-3.3007996	A	A	A	A	A	A	A	A	A	A	CCCGTGATAACTGCTG	chr6	0	MIMAT0022475	53141807	53141821	-
hsa-miR-5686	-2.648855	-3.283967	-3.228434	-2.776655	-3.3219337	-3.1037087	-3.2246323	-3.2875357	-3.2930183	-3.3007996	A	A	A	A	A	A	A	A	A	A	ACAATACAATACGATACGATA	chr10	0	MIMAT0022477	98901451	98901470	-
hsa-miR-5687	-2.648855	-3.283967	-3.228434	-2.776655	-3.3219337	-3.1037087	-3.2246323	-3.2875357	-3.2930183	-3.3007996	A	A	A	A	A	A	A	A	A	A	ATTTGACCCTAAAACGTTC	chr5	0	MIMAT0022478	54804745	54804728	+
hsa-miR-5688	-2.648855	-3.283967	-3.228434	-2.776655	-3.3219337	-3.1037087	-3.2246323	-3.2875357	-3.2930183	-3.3007996	A	A	A	A	A	A	A	A	A	A	GCTGTTTTACAGGTGTT	chr3	0	MIMAT0022479	85434917	85434932	-
hsa-miR-5689	-2.648855	-3.283967	-3.228434	-2.776655	-3.3219337	-3.1037087	-3.2246323	-3.2875357	-3.2930183	-3.3007996	A	A	A	A	A	A	A	A	A	A	TCTAGGACTACAGGTGTAT	chr6	0	MIMAT0022481	10439962	10439979	-
hsa-miR-569	-2.648855	-3.283967	-3.228434	-2.776655	-3.3219337	-3.1037087	-3.2246323	-3.2875357	-3.2930183	-3.3007996	A	A	A	A	A	A	A	A	A	A	ACTTTCCAGGATTCATTAAC	chr3	0	MIMAT0003234	170824533	170824515	+
hsa-miR-5690	-2.648855	-3.283967	-3.228434	-2.776655	-3.3219337	-3.1037087	-3.2246323	-3.2875357	-3.2930183	-3.3007996	A	A	A	A	A	A	A	A	A	A	CCTAATAGAGGTAGTAGCTG	chr6	0	MIMAT0022482	35632523	35632505	+
hsa-miR-5691	-2.648855	-3.283967	-3.228434	-2.776655	-3.3219337	-3.1037087	-3.2246323	-3.2875357	-3.2930183	-3.3007996	A	A	A	A	A	A	A	A	A	A	GCTTTCTCGGAGCTC	chr11	0	MIMAT0022483	9111888	9111875	+
hsa-miR-5692a	-2.648855	-3.283967	-3.228434	-2.776655	-3.3219337	-3.1037087	-3.2246323	-3.2875357	-3.2930183	-3.3007996	A	A	A	A	A	A	A	A	A	A	ACACCCACTGTGGTATT	chr7	0	MIMAT0022484	97592982	97592998	-
hsa-miR-5692b	-2.648855	-3.283967	-3.228434	-2.776655	-3.3219337	-3.1037087	-3.2246323	-3.2875357	-3.2930183	-3.3007996	A	A	A	A	A	A	A	A	A	A	ACACCTACTGTGATATTATT	chr21	0	MIMAT0022497	44371066	44371048	+
hsa-miR-5692c	-2.648855	-3.283967	-3.228434	-2.776655	-3.3219337	-3.1037087	-3.2246323	-3.2875357	-3.2930183	-3.3007996	A	A	A	A	A	A	A	A	A	A	GTACACCTACTGTGATATTAT	chr5	0	MIMAT0022476	135138753	135138733	+
hsa-miR-5693	-2.648855	-3.283967	-3.228434	-2.776655	-3.3219337	-3.1037087	-3.2246323	-3.2875357	-3.2930183	-3.3007996	A	A	A	A	A	A	A	A	A	A	GAGTTCATTTCAGAGCC	chr13	0	MIMAT0022486	51922766	51922751	+
hsa-miR-5694	-2.648855	-3.283967	-3.228434	-2.776655	-3.3219337	-3.1037087	-3.2246323	-3.2875357	-3.2930183	-3.3007996	A	A	A	A	A	A	A	A	A	A	CTGAGACAGTCCCATG	chr14	0	MIMAT0022487	67908600	67908586	+
hsa-miR-5695	-2.648855	-3.283967	-3.228434	-2.776655	-3.3219337	-3.1037087	-3.2246323	-3.2875357	-3.2930183	-3.3007996	A	A	A	A	A	A	A	A	A	A	CTGTCTAGATTCTTCTTGG	chr19	0	MIMAT0022488	13031191	13031208	-
hsa-miR-5696	-2.648855	-3.283967	-3.228434	-2.776655	-3.3219337	-3.1037087	-3.2246323	-3.2875357	-3.2930183	-3.3007996	A	A	A	A	A	A	A	A	A	A	GGCATCAGACTACTTAAAT	chr2	0	MIMAT0022489	101925919	101925936	-
hsa-miR-5697	-2.648855	-3.283967	-3.228434	-2.776655	-3.3219337	-3.1037087	-3.2246323	-3.2875357	-3.2930183	-3.3007996	A	A	A	A	A	A	A	A	A	A	CCTTTATCATGAAACTACTTG	chr1	0	MIMAT0022490	10027450	10027469	-
hsa-miR-5698	-2.648855	-3.283967	-3.228434	-2.776655	-3.3219337	-3.1037087	-3.2246323	-3.2875357	-3.2930183	-3.3007996	A	A	A	A	A	A	A	A	A	A	CCACAATCACTGCACT	chr1	0	MIMAT0022491	154077027	154077013	+
hsa-miR-5699	-2.648855	-3.283967	-3.228434	-2.776655	-3.3219337	-3.1037087	-3.2246323	-3.2875357	-3.2930183	-3.3007996	A	A	A	A	A	A	A	A	A	A	GCTCCAACAAGGAAAG	chr10	0	MIMAT0022492	687708	687694	+
hsa-miR-570-3p	-2.648855	-3.283967	-3.228434	-2.776655	-3.3219337	-3.1037087	-3.2246323	-3.2875357	-3.2930183	-3.3007996	A	A	A	A	A	A	A	A	A	A	GCAAAGGTAATTGCTGTTTT	chr3	0	MIMAT0003235	195426333	195426352	-
hsa-miR-5700	-2.648855	-3.283967	-3.228434	-2.776655	-3.3219337	-3.1037087	-3.2246323	-3.2875357	-3.2930183	-3.3007996	A	A	A	A	A	A	A	A	A	A	CCTTCAATAATTTAATGCATTA	chr12	0	MIMAT0022493	94955571	94955591	-
hsa-miR-5701	-2.648855	-3.283967	-3.228434	-2.776655	-3.3219337	-3.1037087	-3.2246323	-3.2875357	-3.2930183	-3.3007996	A	A	A	A	A	A	A	A	A	A	AATCAGAACGTGACAATAA	chr15	0	MIMAT0022494	21145590	21145608	-
hsa-miR-5702	-2.648855	-3.283967	-3.228434	-2.776655	-3.3219337	-3.1037087	-3.2246323	-3.2875357	-3.2930183	-3.3007996	A	A	A	A	A	A	A	A	A	A	CATGGGATATGTTGCTG	chr2	0	MIMAT0022495	227523499	227523484	+
hsa-miR-5703	-2.648855	1.5859627	1.7414986	-2.776655	-0.18364382	-3.1037087	-3.2246323	-3.2875357	0.83692676	0.54596514	P	A	P	A	P	A	A	A	P	P	ACCTTCCCGACTTCTC	chr2	0	MIMAT0022496	228336881	228336895	-
hsa-miR-5704	-2.648855	-3.283967	-3.228434	-2.776655	-3.3219337	-3.1037087	-3.2246323	-3.2875357	-3.2930183	-3.3007996	A	A	A	A	A	A	A	A	A	A	GCATAATGGGATGATGGC	chr3	0	MIMAT0022498	131704729	131704713	+
hsa-miR-5705	-2.648855	-3.283967	-3.228434	-2.776655	-3.3219337	-3.1037087	-3.2246323	-3.2875357	-3.2930183	-3.3007996	A	A	A	A	A	A	A	A	A	A	CACAGGCCATGAGC	chr4	0	MIMAT0022499	88221725	88221713	+
hsa-miR-5706	-2.648855	-3.283967	-3.228434	-2.776655	-3.3219337	-3.1037087	-3.2246323	-3.2875357	-3.2930183	-3.3007996	A	A	A	A	A	A	A	A	A	A	AGCTTCAGCATGTTATCC	chr5	0	MIMAT0022500	118490346	118490362	-
hsa-miR-5707	-2.648855	-3.283967	-3.228434	-2.776655	-3.3219337	-3.1037087	-3.2246323	-3.2875357	-3.2930183	-3.3007996	A	A	A	A	A	A	A	A	A	A	GCCTTGTACAGCATTCA	chr7	0	MIMAT0022501	158384323	158384338	-
hsa-miR-5708	-2.648855	-3.283967	-3.228434	-2.776655	-3.3219337	-3.1037087	-3.2246323	-3.2875357	-3.2930183	-3.3007996	A	A	A	A	A	A	A	A	A	A	GGTCAGGCACAGTCG	chr8	0	MIMAT0022502	81153639	81153652	-
hsa-miR-571	-2.648855	-3.283967	-3.228434	-2.776655	-3.3219337	-3.1037087	-3.2246323	-3.2875357	-3.2930183	-3.3007996	A	A	A	A	A	A	A	A	A	A	CTCACTCAGATGGCCAAC	chr4	0	MIMAT0003236	344010	344026	-
hsa-miR-572	4.493056	4.276552	2.4827523	3.5475912	2.4139633	3.158031	4.0611734	3.1364522	3.274694	3.4837873	P	P	P	P	P	P	P	P	P	P	TGGGCCACCGCCG	chr4	0	MIMAT0003237	11370519	11370530	-
hsa-miR-573	-2.648855	-3.283967	-3.228434	-2.776655	-3.3219337	-3.1037087	-3.2246323	-3.2875357	-3.2930183	-3.3007996	A	A	A	A	A	A	A	A	A	A	CTGATCAGTTACACATCAC	chr4	0	MIMAT0003238	24521853	24521836	+
hsa-miR-5739	6.8954415	6.5428495	6.186453	6.5428495	6.3629174	6.4906898	6.76243	6.642713	6.4176373	6.6270022	P	P	P	P	P	P	P	P	P	P	GCTCCCCATTCTCTCT	chr22	0	MIMAT0023116	28855918	28855932	-
hsa-miR-574-3p	6.6024613	6.1356435	6.4420223	6.0814	6.6927195	6.9929695	5.5888076	7.1315203	6.6927195	5.761632	P	P	P	P	P	P	P	P	P	P	TGTGGGTGTGTGCATG	chr4	0	MIMAT0003239	38869720	38869734	-
hsa-miR-574-5p	4.374294	1.4691094	2.5898948	4.1303787	-2.832704	1.9997338	3.3087888	2.290928	2.3929484	2.2300243	P	P	P	P	P	P	P	P	P	P	ACACACTCACACACACAC	chr4	0	MIMAT0004795	38869683	38869699	-
hsa-miR-575	-2.648855	5.236654	5.2191625	4.654222	5.0412555	5.307882	5.3807807	5.1946487	5.1250153	5.3279243	P	A	P	P	P	P	P	P	P	P	GCTCCTGTCCAACTGGCT	chr4	0	MIMAT0003240	83674568	83674552	+
hsa-miR-576-3p	-2.648855	-3.283967	-3.228434	-2.776655	-3.3219337	-3.1037087	-3.2246323	-3.2875357	-3.2930183	-3.3007996	A	A	A	A	A	A	A	A	A	A	GATTCCAATTTTTCCACAT	chr4	0	MIMAT0004796	110409912	110409929	-
hsa-miR-576-5p	-2.648855	-3.283967	-3.228434	-2.776655	-3.3219337	-3.1037087	-3.2246323	-3.2875357	-3.2930183	-3.3007996	A	A	A	A	A	A	A	A	A	A	AAAGACGTGGAGAAATTAGAAT	chr4	0	MIMAT0003241	110409870	110409890	-
hsa-miR-577	-2.648855	-3.283967	-3.228434	-2.776655	-3.3219337	-3.1037087	-3.2246323	-3.2875357	-3.2930183	-3.3007996	A	A	A	A	A	A	A	A	A	A	CAGGTACCAATATTTTATCTA	chr4	0	MIMAT0003242	115577931	115577950	-
hsa-miR-578	-2.648855	-3.283967	-3.228434	-2.776655	-3.3219337	-3.1037087	-3.2246323	-3.2875357	-3.2930183	-3.3007996	A	A	A	A	A	A	A	A	A	A	ACAATCCTAGAGCACAAG	chr4	0	MIMAT0003243	166307458	166307474	-
hsa-miR-5787	7.49347	7.629966	7.1315203	7.1315203	6.9929695	6.9714932	7.287709	7.3622317	7.1118226	7.629966	P	P	P	P	P	P	P	P	P	P	ACCTCCCCGCGC	chr3	0	MIMAT0023252	50264879	50264889	-
hsa-miR-579	-2.648855	-3.283967	-3.228434	-2.776655	-3.3219337	-3.1037087	-3.2246323	-3.2875357	-3.2930183	-3.3007996	A	A	A	A	A	A	A	A	A	A	AATCGCGGTTTATACCAAATG	chr5	0	MIMAT0003244	32394567	32394548	+
hsa-miR-580	-2.648855	-3.283967	-3.228434	-2.776655	-3.3219337	-3.1037087	-3.2246323	-3.2875357	-3.2930183	-3.3007996	A	A	A	A	A	A	A	A	A	A	CCTAATGATTCATCATTCTC	chr5	0	MIMAT0003245	36148075	36148057	+
hsa-miR-581	-2.648855	-3.283967	-3.228434	-2.776655	-3.3219337	-3.1037087	-3.2246323	-3.2875357	-3.2930183	-3.3007996	A	A	A	A	A	A	A	A	A	A	ACTGATCTAGAGAACACAA	chr5	0	MIMAT0003246	53247369	53247352	+
hsa-miR-582-3p	-2.648855	-3.283967	-3.228434	-2.776655	-3.3219337	-3.1037087	-3.2246323	-3.2875357	-3.2930183	-3.3007996	A	A	A	A	A	A	A	A	A	A	GGTTCAGTTGTTCAACC	chr5	0	MIMAT0004797	58999505	58999490	+
hsa-miR-582-5p	-2.648855	-3.283967	-3.228434	-2.776655	1.9214944	-3.1037087	-3.2246323	-3.2875357	-3.2930183	-3.3007996	A	A	A	A	P	A	A	A	A	A	AGTAACTGGTTGAACAACTGTA	chr5	0	MIMAT0003247	59035226	59035205	+
hsa-miR-583	-2.648855	-3.283967	-3.228434	-2.776655	-3.3219337	-3.1037087	-3.2246323	-3.2875357	-3.2930183	-3.3007996	A	A	A	A	A	A	A	A	A	A	GTAATGGGACCTTCCTCT	chr5	0	MIMAT0003248	95414861	95414877	-
hsa-miR-584-3p	-2.648855	-3.283967	-3.228434	-2.776655	-3.3219337	-3.1037087	-3.2246323	-3.2875357	-3.2930183	-3.3007996	A	A	A	A	A	A	A	A	A	A	AGCCTGGTTGGCCT	chr5	0	MIMAT0022708	148441951	148441939	+
hsa-miR-584-5p	5.3279243	2.2862828	3.1109772	5.4050336	1.6914909	2.969549	3.1498897	2.3013034	2.4709468	2.4256685	P	P	P	P	P	P	P	P	P	P	CTCAGTCCCAGGCAAAC	chr5	0	MIMAT0003249	148441912	148441896	+
hsa-miR-585	-2.648855	-3.283967	-3.228434	-2.776655	-3.3219337	-3.1037087	-3.2246323	-3.2875357	-3.2930183	-3.3007996	A	A	A	A	A	A	A	A	A	A	TAGCATACAGATACGCCCA	chr5	0	MIMAT0003250	168690683	168690666	+
hsa-miR-586	-2.648855	-3.283967	-3.228434	-2.776655	-3.3219337	-3.1037087	-3.2246323	-3.2875357	-3.2930183	-3.3007996	A	A	A	A	A	A	A	A	A	A	GGACCTAAAAATACAATGCA	chr6	0	MIMAT0003252	45165447	45165429	+
hsa-miR-587	-2.648855	-3.283967	-3.228434	-2.776655	-3.3219337	-3.1037087	-3.2246323	-3.2875357	-3.2930183	-3.3007996	A	A	A	A	A	A	A	A	A	A	GTGACTCATCACCTATGG	chr6	0	MIMAT0003253	107232019	107232035	-
hsa-miR-588	-2.648855	-3.283967	-3.228434	-2.776655	-3.3219337	-3.1037087	-3.2246323	-3.2875357	-3.2930183	-3.3007996	A	A	A	A	A	A	A	A	A	A	GTTCTAACCCATTGTGGC	chr6	0	MIMAT0003255	126805796	126805812	-
hsa-miR-589-3p	-2.648855	-3.283967	-3.228434	-2.776655	-3.3219337	-3.1037087	-3.2246323	-3.2875357	-3.2930183	-3.3007996	A	A	A	A	A	A	A	A	A	A	TCTGGGAACCGGCAT	chr7	0	MIMAT0003256	5502059	5502045	+
hsa-miR-589-5p	-2.648855	-3.283967	-3.228434	-2.776655	-3.3219337	-3.1037087	-3.2246323	-3.2875357	-3.2930183	-3.3007996	A	A	A	A	A	A	A	A	A	A	CTCAGAGCAGACGTGG	chr7	0	MIMAT0004799	5535494	5535479	+
hsa-miR-590-3p	-2.648855	-3.283967	-3.228434	-2.776655	-3.3219337	-3.1037087	-3.2246323	-3.2875357	-3.2930183	-3.3007996	A	A	A	A	A	A	A	A	A	A	ACTAGCTTATACATAAAATTA	chr7	0	MIMAT0004801	73605584	73605603	-
hsa-miR-590-5p	-2.648855	0.19823945	1.6580005	-2.776655	3.1016688	-3.1037087	-3.2246323	0.4914336	0.69117475	-0.7427089	P	A	P	A	P	A	A	P	P	P	CTGCACTTTTATGAATAAGCTC	chr7	0	MIMAT0003258	73243479	73243500	-
hsa-miR-591	-2.648855	-3.283967	-3.228434	-2.776655	-3.3219337	-3.1037087	-3.2246323	-3.2875357	-3.2930183	-3.3007996	A	A	A	A	A	A	A	A	A	A	ACAATGAGAACCCATGGT	chr7	0	MIMAT0003259	95849008	95848992	+
hsa-miR-592	-2.648855	2.0865088	2.3752592	-2.776655	2.3013034	-3.1037087	-3.2246323	-3.2875357	-3.2930183	2.2187138	P	A	P	A	P	A	A	A	A	P	ACATCATCGCATATTGACAC	chr7	0	MIMAT0003260	126698178	126698160	+
hsa-miR-593-3p	-2.648855	-3.283967	-3.228434	-2.776655	-3.3219337	-3.1037087	-3.2246323	-3.2875357	-3.2930183	-3.3007996	A	A	A	A	A	A	A	A	A	A	AGAAACCCCAGCAGAGA	chr7	0	MIMAT0004802	127721993	127722009	-
hsa-miR-593-5p	-2.648855	-3.283967	-3.228434	-2.776655	-3.3219337	-3.1037087	-3.2246323	-3.2875357	-3.2930183	-3.3007996	A	A	A	A	A	A	A	A	A	A	GCTGAGCAATGCCTG	chr7	0	MIMAT0003261	127509174	127509188	-
hsa-miR-595	-2.648855	-3.283967	-3.228434	-2.776655	-3.3219337	-3.1037087	-3.2246323	-3.2875357	-3.2930183	-3.3007996	A	A	A	A	A	A	A	A	A	A	AGACACACCACGGCACA	chr7	0	MIMAT0003263	158325490	158325475	+
hsa-miR-596	-2.648855	-3.283967	-3.228434	-2.776655	-3.3219337	-3.1037087	-3.2246323	-3.2875357	-3.2930183	-3.3007996	A	A	A	A	A	A	A	A	A	A	CCCGAGGAGCCGG	chr8	0	MIMAT0003264	1765421	1765432	-
hsa-miR-597	-2.648855	-3.283967	-3.228434	-2.776655	-3.3219337	-3.1037087	-3.2246323	-3.2875357	-3.2930183	-3.3007996	A	A	A	A	A	A	A	A	A	A	ACAGTGGTCATCGAGTG	chr8	0	MIMAT0003265	9599203	9599218	-
hsa-miR-598	-2.648855	-3.283967	-3.228434	-2.776655	-3.3219337	1.5444545	-3.2246323	-3.2875357	-3.2930183	-3.3007996	A	A	A	A	A	P	A	A	A	A	TGACGATGACAACGATGAC	chr8	0	MIMAT0003266	10892797	10892780	+
hsa-miR-599	-2.648855	-3.283967	-3.228434	-2.776655	-3.3219337	-3.1037087	-3.2246323	-3.2875357	-3.2930183	-3.3007996	A	A	A	A	A	A	A	A	A	A	GTTTGATAAACTGACACAA	chr8	0	MIMAT0003267	100548943	100548926	+
hsa-miR-600	-2.648855	-3.283967	-3.228434	-2.776655	-3.3219337	-3.1037087	-3.2246323	-3.2875357	-3.2930183	-3.3007996	A	A	A	A	A	A	A	A	A	A	GAGCAAGGCTCTTGTC	chr9	0	MIMAT0003268	125873907	125873893	+
hsa-miR-601	-2.648855	1.9214944	0.5896567	-2.776655	1.8189228	-3.1037087	1.9040103	1.6914909	0.72086763	1.8702283	P	A	P	A	P	A	P	P	P	P	CTCCTCCAACAATCCTAGA	chr9	0	MIMAT0003269	126164840	126164823	+
hsa-miR-602	4.804616	2.4376729	2.4139633	2.969549	2.3404112	2.4376729	2.4709468	2.3583894	2.0379372	2.4139633	P	P	P	P	P	P	P	P	P	P	GGGCCGCAGCTGTCG	chr9	0	MIMAT0003270	140732895	140732908	-
hsa-miR-603	-2.648855	-3.283967	-3.228434	-2.776655	-3.3219337	-3.1037087	-3.2246323	-3.2875357	-3.2930183	-3.3007996	A	A	A	A	A	A	A	A	A	A	GCAAAAGTAATTGCAGT	chr10	0	MIMAT0003271	24564679	24564695	-
hsa-miR-604	-2.648855	-3.283967	-3.228434	-2.776655	-3.3219337	-3.1037087	-3.2246323	-3.2875357	-3.2930183	-3.3007996	A	A	A	A	A	A	A	A	A	A	GTCCTGAATTCCGCAGC	chr10	0	MIMAT0003272	29834011	29833996	+
hsa-miR-605	-2.648855	-3.283967	-3.228434	-2.776655	-3.3219337	-3.1037087	-3.2246323	-3.2875357	-3.2930183	-3.3007996	A	A	A	A	A	A	A	A	A	A	AGGAGAAGGCACCATGG	chr10	0	MIMAT0003273	53059355	53059370	-
hsa-miR-606	-2.648855	-3.283967	-3.228434	-2.776655	-3.3219337	-3.1037087	-3.2246323	-3.2875357	-3.2930183	-3.3007996	A	A	A	A	A	A	A	A	A	A	ATCTTTGATTTTCAGTAGTTT	chr10	0	MIMAT0003274	77312277	77312296	-
hsa-miR-6068	7.260719	6.642713	5.9936805	6.5084763	5.447937	6.023031	6.4565463	5.820075	6.1595325	6.2974033	P	P	P	P	P	P	P	P	P	P	CCACCGCCGGAG	chr1	0	MIMAT0023693	63792616	63792606	+
hsa-miR-6069	5.566213	3.3525286	2.5792506	4.9781704	2.2588978	2.5792506	3.0896668	2.9863663	2.2862828	3.0785444	P	P	P	P	P	P	P	P	P	P	GGGGGCAGCAGG	chr22	0	MIMAT0023694	35732745	35732735	+
hsa-miR-607	-2.648855	-3.283967	-3.228434	-2.776655	-3.3219337	-3.1037087	-3.2246323	-3.2875357	-3.2930183	-3.3007996	A	A	A	A	A	A	A	A	A	A	GTTATAGATCTGGATTTGAAC	chr10	0	MIMAT0003275	98588506	98588487	+
hsa-miR-6070	-2.648855	-3.283967	-3.228434	-2.776655	-3.3219337	-3.1037087	-3.2246323	-3.2875357	-3.2930183	-3.3007996	A	A	A	A	A	A	A	A	A	A	CTCCAGGGACTGGA	chr21	0	MIMAT0023695	45029804	45029792	+
hsa-miR-6071	-2.648855	-3.283967	-3.228434	-2.776655	-3.3219337	-3.1037087	-3.2246323	-3.2875357	-3.2930183	-3.3007996	A	A	A	A	A	A	A	A	A	A	GCCTTGGCCGGC	chr2	0	MIMAT0023696	86010743	86010733	+
hsa-miR-6072	-2.648855	-3.283967	-3.228434	-2.776655	-3.3219337	-3.1037087	-3.2246323	-3.2875357	-3.2930183	-3.3007996	A	A	A	A	A	A	A	A	A	A	CTAAGGTGCAGTGTGA	chr10	0	MIMAT0023697	2118271	2118257	+
hsa-miR-6073	-2.648855	-3.283967	-3.228434	-2.776655	-3.3219337	-3.1037087	-3.2246323	-3.2875357	-3.2930183	-3.3007996	A	A	A	A	A	A	A	A	A	A	GTAGCTGATAACTCACTACC	chr11	0	MIMAT0023698	15991145	15991127	+
hsa-miR-6074	-2.648855	-3.283967	-3.228434	-2.776655	-3.3219337	-3.1037087	-3.2246323	-3.2875357	-3.2930183	-3.3007996	A	A	A	A	A	A	A	A	A	A	CCACCTAGCCTCTGA	chr12	0	MIMAT0023699	66417476	66417463	+
hsa-miR-6075	-2.648855	2.3469992	2.3583894	-2.776655	1.9040103	2.2544165	2.2588978	2.202809	2.4479904	2.323418	P	A	P	A	P	P	P	P	P	P	CACCAATGCCGCC	chr5	0	MIMAT0023700	1510966	1510955	+
hsa-miR-6076	6.4420223	5.49217	5.726676	6.670141	5.5888076	5.761632	5.761632	5.669344	5.566213	5.51505	P	P	P	P	P	P	P	P	P	P	CCACCTCTCCTCTGT	chr14	0	MIMAT0023701	50433124	50433137	-
hsa-miR-6077	-2.648855	-3.283967	-3.228434	-2.776655	-3.3219337	-3.1037087	-3.2246323	-3.2875357	-3.2930183	-3.3007996	A	A	A	A	A	A	A	A	A	A	GAAGGCCGTACAGCT	chr1	0	MIMAT0023702	143672939	143672953	-
hsa-miR-6078	-2.648855	-3.283967	-3.228434	-2.776655	-3.3219337	-3.1037087	-3.2246323	-3.2875357	-3.2930183	-3.3007996	A	A	A	A	A	A	A	A	A	A	CCACAGCTAGCTCAGG	chr10	0	MIMAT0023703	4033374	4033388	-
hsa-miR-6079	-2.648855	-3.283967	-3.228434	-2.776655	-3.3219337	-3.1037087	-3.2246323	-3.2875357	-3.2930183	-3.3007996	A	A	A	A	A	A	A	A	A	A	CAGCTAGTTGGTCCAA	chr1	0	MIMAT0023704	44304338	44304352	-
hsa-miR-608	-2.648855	-3.283967	-3.228434	-2.776655	-3.3219337	-3.1037087	-3.2246323	-3.2875357	-3.2930183	-3.3007996	A	A	A	A	A	A	A	A	A	A	ACGGAGCTGTCCCAAC	chr10	0	MIMAT0003276	102734767	102734781	-
hsa-miR-6080	-2.648855	-3.283967	-3.228434	-2.776655	-3.3219337	-3.1037087	-3.2246323	-3.2875357	-3.2930183	-3.3007996	A	A	A	A	A	A	A	A	A	A	CGGGAACGCCCG	chr17	0	MIMAT0023705	62776922	62776932	-
hsa-miR-6081	-2.648855	-3.283967	-3.228434	-2.776655	-3.3219337	-3.1037087	-3.2246323	-3.2875357	-3.2930183	-3.3007996	A	A	A	A	A	A	A	A	A	A	GGCGCCTTGGCC	chr9	0	MIMAT0023706	97827701	97827711	-
hsa-miR-6082	-2.648855	-3.283967	-3.228434	-2.776655	-3.3219337	-3.1037087	-3.2246323	-3.2875357	-3.2930183	-3.3007996	A	A	A	A	A	A	A	A	A	A	GGATCAACCAGACGTA	chr4	0	MIMAT0023707	172107344	172107358	-
hsa-miR-6083	-2.648855	-3.283967	-3.228434	-2.776655	-3.3219337	-3.1037087	-3.2246323	-3.2875357	-3.2930183	-3.3007996	A	A	A	A	A	A	A	A	A	A	CCCACAGCCTCTGA	chr3	0	MIMAT0023708	124093262	124093274	-
hsa-miR-6084	-2.648855	-3.283967	-3.228434	-2.776655	-3.3219337	-3.1037087	-3.2246323	-3.2875357	-3.2930183	-3.3007996	A	A	A	A	A	A	A	A	A	A	CCGGCCACCGAC	chr1	0	MIMAT0023709	20960258	20960268	-
hsa-miR-6085	6.855977	6.6024613	6.117098	6.6927195	5.881917	6.210128	6.2547655	6.4420223	6.2547655	6.5820436	P	P	P	P	P	P	P	P	P	P	TGTGCTCCCCCAGC	chr15	0	MIMAT0023710	62635316	62635328	-
hsa-miR-6086	7.7614794	6.4176373	6.5428495	7.0468235	6.0814	6.2974033	6.388398	5.746145	5.746145	6.1356435	P	P	P	P	P	P	P	P	P	P	CTCTGCCCTTCCCA	chrX	0	MIMAT0023711	13608419	13608431	-
hsa-miR-6087	9.905917	9.972145	10.221577	9.972145	9.286405	9.639702	9.720166	9.85167	9.52704	9.905917	P	P	P	P	P	P	P	P	P	P	GCTCGCCCCCCC	chrX	0	MIMAT0023712	108297781	108297791	-
hsa-miR-6088	9.01863	9.211689	8.72388	9.1299095	7.8545384	8.459814	8.966399	8.389546	8.408787	9.01863	P	P	P	P	P	P	P	P	P	P	CGCCCCCCCGC	chr19	0	MIMAT0023713	45939922	45939931	-
hsa-miR-6089	11.381484	11.689075	11.149474	11.381484	11.149474	11.381484	11.381484	11.149474	11.149474	11.381484	P	P	P	P	P	P	P	P	P	P	CCGCCCCGCCC	chrX	0	MIMAT0023714	2527283	2527293	-
hsa-miR-609	-2.648855	-3.283967	-3.228434	-2.776655	-3.3219337	-3.1037087	-3.2246323	-3.2875357	-3.2930183	-3.3007996	A	A	A	A	A	A	A	A	A	A	AGAGATGAGAGAAACACCC	chr10	0	MIMAT0003277	105978581	105978564	+
hsa-miR-6090	10.299501	10.221577	9.720166	10.221577	9.01863	9.484178	9.799698	9.286405	9.211689	10.068412	P	P	P	P	P	P	P	P	P	P	GCCCCGCCCCT	chr11	0	MIMAT0023715	128392334	128392343	-
hsa-miR-610	-2.648855	-3.283967	-3.228434	-2.776655	-3.3219337	-3.1037087	-3.2246323	-3.2875357	-3.2930183	-3.3007996	A	A	A	A	A	A	A	A	A	A	TCCCAGCACACATTTAGC	chr11	0	MIMAT0003278	28078381	28078397	-
hsa-miR-611	-2.648855	-3.283967	-3.228434	-2.776655	-3.3219337	-3.1037087	-3.2246323	-3.2875357	-3.2930183	-3.3007996	A	A	A	A	A	A	A	A	A	A	GTCAGACCCCGAGGG	chr11	0	MIMAT0003279	61560028	61560015	+
hsa-miR-612	-2.648855	-3.283967	-3.228434	-2.776655	-3.3219337	-3.1037087	-3.2246323	-3.2875357	-3.2930183	-3.3007996	A	A	A	A	A	A	A	A	A	A	AAGGAGCTCAGAAGCCC	chr11	0	MIMAT0003280	65211953	65211968	-
hsa-miR-6124	6.098758	6.2401953	5.934439	5.566213	5.3474517	5.461839	6.0814	5.913543	5.726676	6.0814	P	P	P	P	P	P	P	P	P	P	TCCTCCCCCTTCCTT	chr11	0	MIMAT0024597	12185245	12185258	-
hsa-miR-6125	8.966399	8.408787	8.110848	9.484178	7.629966	8.408787	8.72388	7.796193	8.050984	7.974024	P	P	P	P	P	P	P	P	P	P	TCCGCCGCTCCG	chr12	0	MIMAT0024598	62654208	62654218	-
hsa-miR-6126	6.6927195	6.6270022	6.5629687	6.6024613	6.2401953	6.6024613	6.792814	6.2974033	6.5084763	6.5428495	P	P	P	P	P	P	P	P	P	P	TCTCCGCCGGGC	chr16	0	MIMAT0024599	3535428	3535418	+
hsa-miR-6127	8.808344	8.72388	8.500571	9.01863	8.912727	8.966399	8.858694	8.459814	8.389546	8.858694	P	P	P	P	P	P	P	P	P	P	CCTCCCACCCACTC	chr1	0	MIMAT0024610	22959789	22959777	+
hsa-miR-6128	-2.648855	-3.283967	-3.228434	-2.776655	-3.3219337	-3.1037087	-3.2246323	-3.2875357	-3.2930183	-3.3007996	A	A	A	A	A	A	A	A	A	A	TTTTGACTCCAATTCCAG	chr11	0	MIMAT0024611	56511421	56511437	-
hsa-miR-6129	-2.648855	1.9319254	1.5049789	-2.776655	1.6700995	1.978521	1.9214944	0.7358813	0.81571496	2.0098205	P	A	P	A	P	P	P	P	P	P	TATACACCCAACTCCCT	chr17	0	MIMAT0024613	47365746	47365731	+
hsa-miR-613	-2.648855	-3.283967	-3.228434	-2.776655	-3.3219337	-3.1037087	-3.2246323	-3.2875357	-3.2930183	-3.3007996	A	A	A	A	A	A	A	A	A	A	GGCAAAGAAGGAACAT	chr12	0	MIMAT0003281	12917648	12917662	-
hsa-miR-6130	-2.648855	-3.283967	-3.228434	-2.776655	-3.3219337	-3.1037087	-3.2246323	-3.2875357	-3.2930183	-3.3007996	A	A	A	A	A	A	A	A	A	A	CATACAATCCACTCCCT	chr21	0	MIMAT0024614	24451679	24451694	-
hsa-miR-6131	-2.648855	2.4139633	2.5310786	-2.776655	3.1808033	2.4827523	2.601301	2.280069	3.1364522	2.3752592	P	A	P	A	P	P	P	P	P	P	CACTCCCATCTGACC	chr5	0	MIMAT0024615	10478224	10478237	-
hsa-miR-6132	5.077321	7.9366636	8.050984	7.6847806	8.025689	8.080822	8.289571	7.7614794	7.911773	7.8545384	P	P	P	P	P	P	P	P	P	P	TGCAATCCCCAGCC	chr7	0	MIMAT0024616	116660291	116660303	-
hsa-miR-6133	-2.648855	-3.283967	-3.228434	-2.776655	-3.3219337	-3.1037087	-3.2246323	-3.2875357	-3.2930183	-3.3007996	A	A	A	A	A	A	A	A	A	A	TACCCAACCTCCTCCC	chr7	0	MIMAT0024617	132975709	132975723	-
hsa-miR-6134	-2.648855	-3.283967	-3.228434	-2.776655	-3.3219337	-3.1037087	-3.2246323	-3.2875357	-3.2930183	-3.3007996	A	A	A	A	A	A	A	A	A	A	TCTACATCCTACCACCTC	chrX	0	MIMAT0024618	28513760	28513744	+
hsa-miR-614	-2.648855	-3.283967	-3.228434	-2.776655	1.4338042	-3.1037087	-3.2246323	-3.2875357	-3.2930183	-3.3007996	A	A	A	A	P	A	A	A	A	A	CCACCTGGCAAGAACAG	chr12	0	MIMAT0003282	13068823	13068838	-
hsa-miR-615-3p	-2.648855	-3.283967	-3.228434	-2.776655	-3.3219337	-3.1037087	-3.2246323	-3.2875357	-3.2930183	-3.3007996	A	A	A	A	A	A	A	A	A	A	AAGAGGGAGACCCAGGC	chr12	0	MIMAT0003283	54427800	54427815	-
hsa-miR-615-5p	-2.648855	-3.283967	-3.228434	-2.776655	-3.3219337	-3.1037087	-3.2246323	-3.2875357	-3.2930183	-3.3007996	A	A	A	A	A	A	A	A	A	A	GATCCGAGCACCGGG	chr12	0	MIMAT0004804	54427759	54427772	-
hsa-miR-616-3p	-2.648855	-3.283967	-3.228434	-2.776655	-3.3219337	-3.1037087	-3.2246323	-3.2875357	-3.2930183	-3.3007996	A	A	A	A	A	A	A	A	A	A	CTGCTCAAACCCTCC	chr12	0	MIMAT0004805	57913022	57913008	+
hsa-miR-616-5p	-2.648855	-3.283967	-3.228434	-2.776655	-3.3219337	-3.1037087	-3.2246323	-3.2875357	-3.2930183	-3.3007996	A	A	A	A	A	A	A	A	A	A	AAGTCACTGAAGGGTTT	chr12	0	MIMAT0003284	56199249	56199233	+
hsa-miR-6165	7.235391	5.789399	5.642289	7.287709	4.9276896	5.4050336	5.789399	5.49217	5.447937	5.624128	P	P	P	P	P	P	P	P	P	P	CTCCCCTCACCTCC	chr17	0	MIMAT0024782	47588193	47588205	-
hsa-miR-617	-2.648855	-3.283967	-3.228434	-2.776655	-2.7970166	-3.1037087	-3.2246323	-3.2875357	-3.2930183	-3.3007996	A	A	A	A	P	A	A	A	A	A	GCCACCTTCAAATGGGA	chr12	0	MIMAT0003286	81226348	81226333	+
hsa-miR-618	-2.648855	-3.283967	-3.228434	-2.776655	-3.3219337	-3.1037087	-3.2246323	-3.2875357	-3.2930183	-3.3007996	A	A	A	A	A	A	A	A	A	A	ACTCAGAAGGACAAGTAG	chr12	0	MIMAT0003287	81329552	81329536	+
hsa-miR-619	-2.648855	-3.283967	-3.228434	-2.776655	-3.3219337	-3.1037087	-3.2246323	-3.2875357	-3.2930183	-3.3007996	A	A	A	A	A	A	A	A	A	A	ACTGGGCACAAACATG	chr12	0	MIMAT0003288	109230767	109230753	+
hsa-miR-620	-2.648855	-3.283967	-3.228434	-2.776655	-3.3219337	-3.1037087	-3.2246323	-3.2875357	-3.2930183	-3.3007996	A	A	A	A	A	A	A	A	A	A	ATTTCTATATCTATCTCCAT	chr12	0	MIMAT0003289	116586444	116586426	+
hsa-miR-621	-2.648855	-3.283967	-3.228434	-2.776655	-3.3219337	-3.1037087	-3.2246323	-3.2875357	-3.2930183	-3.3007996	A	A	A	A	A	A	A	A	A	A	AGGTAAGCGCTGTTGC	chr13	0	MIMAT0003290	41384968	41384982	-
hsa-miR-622	-2.648855	1.4807526	2.025062	-2.776655	1.7491127	1.402437	2.3111563	3.012813	3.1109772	1.9877379	P	A	P	A	P	P	P	P	P	P	GCTCCAACCTCAGCAGA	chr13	0	MIMAT0003291	90883501	90883516	-
hsa-miR-623	-2.648855	-0.9069416	-0.19443986	-2.776655	-2.8646002	-3.1037087	0.26346043	-0.99706566	-0.99706566	-2.312788	P	A	P	A	P	A	P	P	P	P	ACCCAACAGCCCCTGC	chr13	0	MIMAT0003292	100008408	100008422	-
hsa-miR-624-3p	-2.648855	-3.283967	-3.228434	-2.776655	-3.3219337	-3.1037087	-3.2246323	-3.2875357	-3.2930183	-3.3007996	A	A	A	A	A	A	A	A	A	A	AGGTAATACCAATACCTTGTG	chr14	0	MIMAT0004807	31483925	31483905	+
hsa-miR-624-5p	-2.648855	-3.283967	-3.228434	-2.776655	-3.3219337	-3.1037087	-3.2246323	-3.2875357	-3.2930183	-3.3007996	A	A	A	A	A	A	A	A	A	A	TGAACACAAGGTACTGGTAC	chr14	0	MIMAT0003293	30553639	30553620	+
hsa-miR-625-3p	-2.648855	-3.283967	-3.228434	-2.776655	-3.3219337	-3.1037087	-3.2246323	-3.2875357	-3.2930183	-3.3007996	A	A	A	A	A	A	A	A	A	A	TGAGGGGGAAAGTTCTATA	chr14	0	MIMAT0004808	65937874	65937892	-
hsa-miR-625-5p	-2.648855	-3.283967	-3.228434	-2.776655	-0.7250509	-3.1037087	-3.2246323	-3.2875357	-3.2930183	-3.3007996	A	A	A	A	P	A	A	A	A	A	GGACTATAGAACTTTCCCC	chr14	0	MIMAT0003294	65937836	65937854	-
hsa-miR-626	-2.648855	-3.283967	-3.228434	-2.776655	-3.3219337	-3.1037087	-3.2246323	-3.2875357	-3.2930183	-3.3007996	A	A	A	A	A	A	A	A	A	A	AAGACATTTTCAGACAGCT	chr15	0	MIMAT0003295	41983844	41983861	-
hsa-miR-627	-2.648855	-3.283967	-3.228434	-2.776655	-3.3219337	-3.1037087	-3.2246323	-3.2875357	-3.2930183	-3.3007996	A	A	A	A	A	A	A	A	A	A	TCCTCTTTTCTTAGAGACTCAC	chr15	0	MIMAT0003296	42491804	42491784	+
hsa-miR-628-3p	-2.648855	-3.283967	-3.228434	-2.776655	-3.3219337	-3.1037087	-3.2246323	-3.2875357	-3.2930183	-3.3007996	A	A	A	A	A	A	A	A	A	A	TCGACTGCCACTCTT	chr15	0	MIMAT0003297	55665218	55665205	+
hsa-miR-628-5p	-2.648855	-3.283967	-3.228434	-2.776655	-3.3219337	-3.1037087	-3.2246323	-3.2875357	-3.2930183	-3.3007996	A	A	A	A	A	A	A	A	A	A	CCTCTAGTAAATATGTCAGCA	chr15	0	MIMAT0004809	55665181	55665162	+
hsa-miR-629-3p	-2.648855	2.0098205	2.0686424	-2.776655	1.6302966	-3.1037087	-3.2246323	-3.2875357	-1.4240568	1.8189228	P	A	P	A	P	A	A	A	P	P	GCTGGGCTTACGTTGG	chr15	0	MIMAT0003298	68158846	68158831	+
hsa-miR-629-5p	-2.648855	-3.283967	-3.228434	-2.776655	-3.3219337	-3.1037087	-3.2246323	-3.2875357	-3.2930183	-3.3007996	A	A	A	A	A	A	A	A	A	A	AGTTCTCCCAACGTAAAC	chr15	0	MIMAT0004810	70371752	70371735	+
hsa-miR-630	-2.648855	3.158031	2.5178142	-2.776655	2.323418	2.3752592	2.6149461	2.3752592	2.4256685	2.5377293	P	A	P	A	P	P	P	P	P	P	ACCTTCCCTGGTACAGA	chr15	0	MIMAT0003299	72879624	72879639	-
hsa-miR-631	-2.648855	-3.283967	-3.228434	-2.776655	-1.8780651	-3.1037087	-3.2246323	-0.66331077	0.22133559	-3.3007996	A	A	A	A	P	A	A	P	P	A	GCTGAGGTCTGGGCC	chr15	0	MIMAT0003300	75645987	75645974	+
hsa-miR-632	-2.648855	-3.283967	-3.228434	-2.776655	-3.3219337	-3.1037087	-3.2246323	-3.2875357	-3.2930183	-3.3007996	A	A	A	A	A	A	A	A	A	A	TCCCACAGGAAGCAGAC	chr17	0	MIMAT0003302	30677191	30677206	-
hsa-miR-633	-2.648855	-3.283967	-3.228434	-2.776655	-3.3219337	-3.1037087	-3.2246323	-3.2875357	-3.2930183	-3.3007996	A	A	A	A	A	A	A	A	A	A	TTTATTGTGGTAGATACTATTAG	chr17	0	MIMAT0003303	61021637	61021658	-
hsa-miR-634	-2.648855	-0.8232411	-3.228434	-2.776655	-2.8962352	-3.1037087	-3.2246323	-3.2875357	-3.2930183	-2.369596	P	A	A	A	P	A	A	A	A	P	GTCCAAAGTTGGGGTGCT	chr17	0	MIMAT0003304	64783255	64783271	-
hsa-miR-635	-2.648855	-3.283967	-3.228434	-2.776655	-3.3219337	-3.1037087	-3.2246323	-3.2875357	-3.2930183	-3.3007996	A	A	A	A	A	A	A	A	A	A	GGACATTGTTTCAGTGCCCA	chr17	0	MIMAT0003305	66420629	66420611	+
hsa-miR-636	-2.648855	0.605441	-3.228434	-2.776655	0.6361898	-3.1037087	0.38462964	-1.4141387	-1.8428333	-2.314267	P	A	A	A	P	A	P	P	P	P	TGCGGGCGGGACG	chr17	0	MIMAT0003306	74732614	74732603	+
hsa-miR-637	-2.648855	-3.283967	-3.228434	-2.776655	-3.3219337	-3.1037087	-3.2246323	-3.2875357	-3.2930183	-3.3007996	A	A	A	A	A	A	A	A	A	A	ACGCAGAGCCCGAAAGC	chr19	0	MIMAT0003307	3961495	3961480	+
hsa-miR-638	8.186119	8.289571	7.5670285	8.110848	7.5670285	7.9366636	7.974024	7.5190043	7.6543536	8.110848	P	P	P	P	P	P	P	P	P	P	AGGCCGCCACCCGC	chr19	0	MIMAT0003308	10829107	10829119	-
hsa-miR-639	-2.648855	-3.283967	-3.228434	-2.776655	-3.3219337	-3.1037087	-3.2246323	-3.2875357	-3.2930183	-3.3007996	A	A	A	A	A	A	A	A	A	A	ACAGCGCTCGCAACCGC	chr19	0	MIMAT0003309	14640422	14640437	-
hsa-miR-640	-2.648855	-3.283967	-3.228434	-2.776655	-3.3219337	-3.1037087	-3.2246323	-3.2875357	-3.2930183	-3.3007996	A	A	A	A	A	A	A	A	A	A	AGAGGCAGGTTCCTGGA	chr19	0	MIMAT0003310	19545937	19545952	-
hsa-miR-641	-2.648855	-3.283967	-3.228434	-2.776655	-3.3219337	-3.1037087	-3.2246323	-3.2875357	-3.2930183	-3.3007996	A	A	A	A	A	A	A	A	A	A	GAGGTGACTCTATCCTATG	chr19	0	MIMAT0003311	40788488	40788471	+
hsa-miR-642a-3p	7.5190043	7.911773	7.7198715	7.7198715	7.235391	7.260719	7.7614794	7.6543536	7.6081576	7.896076	P	P	P	P	P	P	P	P	P	P	GGTTCCCTCTCCAAAT	chr19	0	MIMAT0020924	46178243	46178257	-
hsa-miR-642a-5p	-2.648855	-3.283967	-3.228434	-2.776655	-3.3219337	-3.1037087	-3.2246323	-3.2875357	-3.2930183	-3.3007996	A	A	A	A	A	A	A	A	A	A	CAAGACACATTTGGAGAG	chr19	0	MIMAT0003312	46178205	46178222	-
hsa-miR-642b-3p	7.077634	6.728718	6.388398	5.624128	6.388398	6.2401953	6.341209	6.4565463	6.0509543	6.744573	P	P	P	P	P	P	P	P	P	P	GGGTCCCTCTCCAA	chr19	0	MIMAT0018444	46178257	46178244	+
hsa-miR-642b-5p	-2.648855	-3.283967	-3.228434	-2.776655	-3.3219337	-3.1037087	-3.2246323	-3.2875357	-3.2930183	-3.3007996	A	A	A	A	A	A	A	A	A	A	AGACACATTTGGAGAGGG	chr19	0	MIMAT0022736	46178220	46178204	+
hsa-miR-643	-2.648855	-3.283967	-3.228434	-2.776655	-3.3219337	-3.1037087	-3.2246323	-3.2875357	-3.2930183	-3.3007996	A	A	A	A	A	A	A	A	A	A	CTACCTGAGCTAGCATAC	chr19	0	MIMAT0003313	52785115	52785131	-
hsa-miR-644a	-2.648855	-3.283967	-3.228434	-2.776655	-3.3219337	-3.1037087	-3.2246323	-3.2875357	-3.2930183	-3.3007996	A	A	A	A	A	A	A	A	A	A	GCTCTAAGAAAGCCACA	chr20	0	MIMAT0003314	33054192	33054208	-
hsa-miR-645	-2.648855	-3.283967	-3.228434	-2.776655	-3.3219337	-3.1037087	-3.2246323	-3.2875357	-3.2930183	-3.3007996	A	A	A	A	A	A	A	A	A	A	TCAGCAGTACCAGCCTAG	chr20	0	MIMAT0003315	49202385	49202401	-
hsa-miR-646	-2.648855	-3.283967	-3.228434	-2.776655	-3.3219337	-3.1037087	-3.2246323	-3.2875357	-3.2930183	-3.3007996	A	A	A	A	A	A	A	A	A	A	GCCTCAGAGGCAGCTGCT	chr20	0	MIMAT0003316	58883594	58883610	-
hsa-miR-647	-2.648855	-3.283967	-3.228434	-2.776655	-3.3219337	-3.1037087	-3.2246323	-3.2875357	-3.2930183	-3.3007996	A	A	A	A	A	A	A	A	A	A	GAAGGAAGTGAGTGCAG	chr20	0	MIMAT0003317	62574019	62574004	+
hsa-miR-648	-2.648855	-3.283967	-3.228434	-2.776655	-3.3219337	-3.1037087	-3.2246323	-3.2875357	-3.2930183	-3.3007996	A	A	A	A	A	A	A	A	A	A	ACCAGTGCCCTGCACA	chr22	0	MIMAT0003318	18463667	18463653	+
hsa-miR-649	-2.648855	-3.283967	-3.228434	-2.776655	-3.3219337	-3.1037087	-3.2246323	-3.2875357	-3.2930183	-3.3007996	A	A	A	A	A	A	A	A	A	A	GACTCTTGAACAACACAG	chr22	0	MIMAT0003319	21388546	21388530	+
hsa-miR-6499-3p	-2.648855	-3.283967	-3.228434	-2.776655	-3.3219337	-3.1037087	-3.2246323	-3.2875357	-3.2930183	-3.3007996	A	A	A	A	A	A	A	A	A	A	TGTGGGCAAAACAAACA	chr5	0	MIMAT0025451	150901708	150901693	+
hsa-miR-6499-5p	-2.648855	-3.283967	-3.228434	-2.776655	-3.3219337	-3.1037087	-3.2246323	-3.2875357	-3.2930183	-3.3007996	A	A	A	A	A	A	A	A	A	A	ACTGCAGTGCTCTTGC	chr5	0	MIMAT0025450	150901673	150901659	+
hsa-miR-650	-2.648855	-3.283967	-3.228434	-2.776655	-3.3219337	-3.1037087	-3.2246323	-3.2875357	-3.2930183	-3.3007996	A	A	A	A	A	A	A	A	A	A	GTCCTGAGAGCGCTGC	chr22	0	MIMAT0003320	23165291	23165305	-
hsa-miR-6500-3p	-2.648855	-3.283967	-3.228434	-2.776655	-3.3219337	-3.1037087	-3.2246323	-3.2875357	-3.2930183	-3.3007996	A	A	A	A	A	A	A	A	A	A	GCAGGTCATCCCAAC	chr1	0	MIMAT0025455	51525751	51525764	-
hsa-miR-6500-5p	-2.648855	-3.283967	-3.228434	-2.776655	-2.8287842	-3.1037087	-3.2246323	-3.2875357	-3.2930183	-3.3007996	A	A	A	A	P	A	A	A	A	A	GGACACCTGGAGTGG	chr1	0	MIMAT0025454	51525713	51525726	-
hsa-miR-6501-3p	-2.648855	-3.283967	-3.228434	-2.776655	-3.3219337	-3.1037087	-3.2246323	-3.2875357	-3.2930183	-3.3007996	A	A	A	A	A	A	A	A	A	A	ACTGTTACCGCAGGC	chr21	0	MIMAT0025459	34923020	34923033	-
hsa-miR-6501-5p	-2.648855	-3.283967	-3.228434	-2.776655	-3.3219337	-3.1037087	-3.2246323	-3.2875357	-3.2930183	-3.3007996	A	A	A	A	A	A	A	A	A	A	ACCAAAGGCAGCCC	chr21	0	MIMAT0025458	34922979	34922991	-
hsa-miR-6502-3p	-2.648855	-3.283967	-3.228434	-2.776655	-3.3219337	-3.1037087	-3.2246323	-3.2875357	-3.2930183	-3.3007996	A	A	A	A	A	A	A	A	A	A	ATACTCTAGAAAGATGGTCTA	chr12	0	MIMAT0025461	66644909	66644928	-
hsa-miR-6502-5p	-2.648855	-3.283967	-3.228434	-2.776655	-3.3219337	-3.1037087	-3.2246323	-3.2875357	-3.2930183	-3.3007996	A	A	A	A	A	A	A	A	A	A	GGTCAACAATCTTTCTAGA	chr12	0	MIMAT0025460	66644875	66644892	-
hsa-miR-6503-3p	-2.648855	-3.283967	-3.228434	-2.776655	-3.3219337	-3.1037087	-3.2246323	-3.2875357	-3.2930183	-3.3007996	A	A	A	A	A	A	A	A	A	A	GGAGGTCTGCATCCT	chr11	0	MIMAT0025463	59976616	59976603	+
hsa-miR-6503-5p	-2.648855	-3.283967	-3.228434	-2.776655	-3.3219337	-3.1037087	-3.2246323	-3.2875357	-3.2930183	-3.3007996	A	A	A	A	A	A	A	A	A	A	TCTGGGGATTTGAATGC	chr11	0	MIMAT0025462	59976582	59976567	+
hsa-miR-6504-3p	-2.648855	-3.283967	-3.228434	-2.776655	-3.3219337	-3.1037087	-3.2246323	-3.2875357	-3.2930183	-3.3007996	A	A	A	A	A	A	A	A	A	A	AGAATGGCTGTGCTGT	chr16	0	MIMAT0025465	81644997	81645011	-
hsa-miR-6504-5p	-2.648855	-3.283967	-3.228434	-2.776655	-3.3219337	-3.1037087	-3.2246323	-3.2875357	-3.2930183	-3.3007996	A	A	A	A	A	A	A	A	A	A	CTGCATTACAGCACAGC	chr16	0	MIMAT0025464	81644962	81644977	-
hsa-miR-6505-3p	-2.648855	-3.283967	-3.228434	-2.776655	-3.3219337	-3.1037087	-3.2246323	-3.2875357	-3.2930183	-3.3007996	A	A	A	A	A	A	A	A	A	A	CTTTGGAAGAGGTAGAAG	chr12	0	MIMAT0025467	48526634	48526650	-
hsa-miR-6505-5p	-2.648855	-3.283967	-3.228434	-2.776655	-3.3219337	-3.1037087	-3.2246323	-3.2875357	-3.2930183	-3.3007996	A	A	A	A	A	A	A	A	A	A	GCTGAGATATCCCCTATT	chr12	0	MIMAT0025466	48526588	48526604	-
hsa-miR-6506-3p	-2.648855	-3.283967	-3.228434	-2.776655	-3.3219337	-3.1037087	-3.2246323	-3.2875357	-3.2930183	-3.3007996	A	A	A	A	A	A	A	A	A	A	GTGTCTGGAATCTCTGA	chr16	0	MIMAT0025469	15704951	15704936	+
hsa-miR-6506-5p	-2.648855	-3.283967	-3.228434	-2.776655	-3.3219337	-3.1037087	-3.2246323	-3.2875357	-3.2930183	-3.3007996	A	A	A	A	A	A	A	A	A	A	ACCATATTCAGTGACATCC	chr16	0	MIMAT0025468	15704910	15704893	+
hsa-miR-6507-3p	4.071555	1.6817771	-3.228434	4.2227526	-0.8173516	-3.1037087	1.7036697	-3.2875357	-3.2930183	0.6792255	P	P	A	P	P	A	P	A	A	P	GGGAAAAATAGGAAGGAC	chr10	0	MIMAT0025471	100684322	100684306	+
hsa-miR-6507-5p	-2.648855	-3.283967	-3.228434	-2.776655	-1.8428333	-3.1037087	-3.2246323	-3.2875357	-3.2930183	-2.268686	A	A	A	A	P	A	A	A	A	P	ACAAAGTCCCTCCTATTC	chr10	0	MIMAT0025470	100684281	100684265	+
hsa-miR-6508-3p	-2.648855	-3.283967	-3.228434	-2.776655	-3.3219337	-3.1037087	-3.2246323	-3.2875357	-3.2930183	-3.3007996	A	A	A	A	A	A	A	A	A	A	AGTTCTAGAAATGCATGGC	chr21	0	MIMAT0025473	40818976	40818993	-
hsa-miR-6508-5p	5.2191625	1.6580005	1.8071439	4.421238	0.6658924	1.5589477	1.9123675	1.6127156	-0.740206	1.402437	P	P	P	P	P	P	P	P	P	P	GGTGGGTCATGCATT	chr21	0	MIMAT0025472	40818947	40818960	-
hsa-miR-6509-3p	-2.648855	-3.283967	-3.228434	-2.776655	-3.3219337	-3.1037087	-3.2246323	-3.2875357	-3.2930183	-3.3007996	A	A	A	A	A	A	A	A	A	A	AAATTAGGTAGTGGCAGTG	chr7	0	MIMAT0025475	134891818	134891801	+
hsa-miR-6509-5p	-2.648855	-3.283967	-3.228434	-2.776655	-3.3219337	-3.1037087	-3.2246323	-3.2875357	-3.2930183	-3.3007996	A	A	A	A	A	A	A	A	A	A	GTTCCACTGCCACTAC	chr7	0	MIMAT0025474	134891780	134891766	+
hsa-miR-651	-2.648855	-3.283967	-3.228434	-2.776655	-3.3219337	-3.1037087	-3.2246323	-3.2875357	-3.2930183	-3.3007996	A	A	A	A	A	A	A	A	A	A	CAAAAGTCAAGCTTATCCT	chrX	0	MIMAT0003321	8095025	8095042	-
hsa-miR-6510-3p	-2.648855	-3.283967	-3.228434	-2.776655	-3.3219337	-3.1037087	-3.2246323	-3.2875357	-3.2930183	-3.3007996	A	A	A	A	A	A	A	A	A	A	CTGCAGGAGACAGAGT	chr17	0	MIMAT0025477	39673467	39673453	+
hsa-miR-6510-5p	5.09152	5.5517917	5.4210057	4.493056	4.9781704	5.1250153	4.9564247	5.51505	5.4210057	5.4050336	P	P	P	P	P	P	P	P	P	P	GACTCCTCTCTCTCCC	chr17	0	MIMAT0025476	39673439	39673425	+
hsa-miR-6511a-3p	-2.648855	-3.283967	-3.228434	-2.776655	-3.3219337	-3.1037087	-3.2246323	-3.2875357	-3.2930183	-3.3007996	A	A	A	A	A	A	A	A	A	A	GCAGGCAGAAGGGA	chr16	0	MIMAT0025479	15019845	15019858	-
hsa-miR-6511a-5p	-2.648855	-3.283967	-3.228434	-2.776655	-3.3219337	-3.1037087	-3.2246323	-3.2875357	-0.713695	-3.3007996	A	A	A	A	A	A	A	A	P	A	CCTGTCAGCCCCA	chr16	0	MIMAT0025478	15019808	15019820	-
hsa-miR-6511b-3p	-2.648855	-3.283967	-3.228434	-2.776655	-3.3219337	-3.1037087	-3.2246323	-3.2875357	-3.2930183	-3.3007996	A	A	A	A	A	A	A	A	A	A	TGCAGGCAGAAGGGG	chr16	0	MIMAT0025848	2156744	2156730	+
hsa-miR-6511b-5p	-2.648855	0.2881826	0.4914336	-2.776655	-2.2707942	-3.1037087	-3.2246323	0.32155266	0.32155266	0.41443017	P	A	P	A	P	A	A	P	P	P	TGTCAGCCCCACTTC	chr16	0	MIMAT0025847	2156703	2156689	+
hsa-miR-6512-3p	-2.648855	-3.283967	-3.228434	-2.776655	-3.3219337	-3.1037087	-3.2246323	-3.2875357	-3.2930183	-3.3007996	A	A	A	A	A	A	A	A	A	A	CCTACCATTAGAAGGGC	chr2	0	MIMAT0025481	178178605	178178590	+
hsa-miR-6512-5p	-2.648855	-3.283967	-3.228434	-2.776655	0.605441	-3.1037087	-3.2246323	-3.2875357	-3.2930183	-3.3007996	A	A	A	A	P	A	A	A	A	A	TCTTCCAGCTCTTCTAATG	chr2	0	MIMAT0025480	178178563	178178546	+
hsa-miR-6513-3p	-2.648855	-3.283967	-3.228434	-2.776655	-3.3219337	-3.1037087	-3.2246323	-3.2875357	-3.2930183	-3.3007996	A	A	A	A	A	A	A	A	A	A	CTAGGGACAGATGACAC	chr2	0	MIMAT0025483	219144909	219144894	+
hsa-miR-6513-5p	-2.648855	-3.283967	-3.228434	-2.776655	-3.3219337	-3.1037087	-3.2246323	-3.2875357	-3.2930183	-3.3007996	A	A	A	A	A	A	A	A	A	A	AGACATGTGGCGTCA	chr2	0	MIMAT0025482	219144872	219144859	+
hsa-miR-6514-3p	-2.648855	-3.283967	-3.228434	-2.776655	-3.3219337	-3.1037087	-3.2246323	-3.2875357	-3.2930183	-3.3007996	A	A	A	A	A	A	A	A	A	A	CTGGAGTGGAAGAACA	chr11	0	MIMAT0025485	62560243	62560229	+
hsa-miR-6514-5p	-2.648855	-3.283967	-3.228434	-2.776655	-3.3219337	-3.1037087	-3.2246323	-3.2875357	-3.2930183	-3.3007996	A	A	A	A	A	A	A	A	A	A	GCCAGCTGAAAGTCC	chr11	0	MIMAT0025484	62560196	62560183	+
hsa-miR-6515-3p	5.3807807	3.1498897	2.5268996	4.819056	2.3111563	2.601301	3.2330856	2.5898948	2.2722888	2.5615523	P	P	P	P	P	P	P	P	P	P	CTGGGGGGTAGATGA	chr19	0	MIMAT0025487	13051341	13051354	-
hsa-miR-6515-5p	-2.648855	-3.283967	0.65091455	-2.776655	-3.3219337	-3.1037087	0.702704	-3.2875357	0.4600251	-0.740206	A	A	P	A	A	A	P	A	P	P	GATGTCTTCCACACCC	chr19	0	MIMAT0025486	13051306	13051320	-
hsa-miR-652-3p	-2.648855	-3.283967	-3.228434	-2.776655	-2.80122	-3.1037087	-3.2246323	-3.2875357	-3.2930183	-3.3007996	A	A	A	A	P	A	A	A	A	A	CACAACCCTAGTGGC	chrX	0	MIMAT0003322	109298623	109298637	-
hsa-miR-652-5p	-2.648855	0.54596514	0.7428127	-2.776655	-1.4240568	-3.1037087	0.605441	0.5656614	0.41443017	0.2881826	P	A	P	A	P	A	P	P	P	P	TGAATGGCACCCTCTC	chrX	0	MIMAT0022709	109298587	109298601	-
hsa-miR-653	-2.648855	-3.283967	-3.228434	-2.776655	-3.3219337	-3.1037087	-3.2246323	-3.2875357	-3.2930183	-3.3007996	A	A	A	A	A	A	A	A	A	A	CAGTAGAGATTGTTTCAACA	chr7	0	MIMAT0003328	93112104	93112086	+
hsa-miR-654-3p	-2.648855	-3.283967	-3.228434	-2.776655	-3.3219337	-3.1037087	-3.2246323	-3.2875357	-3.2930183	-3.3007996	A	A	A	A	A	A	A	A	A	A	AAGGTGATGGTCAGCAGAC	chr14	0	MIMAT0004814	101506610	101506627	-
hsa-miR-654-5p	-2.648855	-3.283967	-3.228434	-2.776655	-2.917759	-3.1037087	-3.2246323	-3.2875357	-3.2930183	-3.3007996	A	A	A	A	P	A	A	A	A	A	GCACATGTTCTGCGGCCCA	chr14	0	MIMAT0003330	100576327	100576345	-
hsa-miR-655	-2.648855	-3.283967	-3.228434	-2.776655	-3.3219337	-3.1037087	-3.2246323	-3.2875357	-3.2930183	-3.3007996	A	A	A	A	A	A	A	A	A	A	AAAGAGGTTAACCATGTATTA	chr14	0	MIMAT0003331	101515949	101515968	-
hsa-miR-656	-2.648855	-3.283967	-3.228434	-2.776655	-3.3219337	-3.1037087	-3.2246323	-3.2875357	-3.2930183	-3.3007996	A	A	A	A	A	A	A	A	A	A	AGAGGTTGACTGTATAATATT	chr14	0	MIMAT0003332	101533104	101533123	-
hsa-miR-657	-2.648855	-3.283967	-3.228434	-2.776655	-3.3219337	-3.1037087	-3.2246323	-3.2875357	-3.2930183	-3.3007996	A	A	A	A	A	A	A	A	A	A	CCTAGAGAGGGTGAGA	chr17	0	MIMAT0003335	79099158	79099144	+
hsa-miR-658	-2.648855	-3.283967	-3.228434	-2.776655	-3.3219337	-3.1037087	-3.2246323	-3.2875357	-3.2930183	-3.3007996	A	A	A	A	A	A	A	A	A	A	ACCAACGGACCTACTTCCCT	chr22	0	MIMAT0003336	38240363	38240345	+
hsa-miR-659-3p	-2.648855	-3.283967	-3.228434	-2.776655	-2.8104155	-3.1037087	-3.2246323	-3.2875357	-3.2930183	-0.80677706	A	A	A	A	P	A	A	A	A	P	TGGGGACCCTCCCT	chr22	0	MIMAT0003337	38243766	38243753	+
hsa-miR-659-5p	-2.648855	-3.283967	-3.228434	-2.776655	-3.3219337	-3.1037087	-3.2246323	-3.2875357	-3.2930183	-3.3007996	A	A	A	A	A	A	A	A	A	A	TCCTTGGTTCAGGGAA	chr22	0	MIMAT0022710	38243727	38243713	+
hsa-miR-660-3p	-2.648855	-3.283967	-3.228434	-2.776655	-3.3219337	-3.1037087	-3.2246323	-3.2875357	-3.2930183	-3.3007996	A	A	A	A	A	A	A	A	A	A	TAATCCATGCACACAGG	chrX	0	MIMAT0022711	49777905	49777920	-
hsa-miR-660-5p	-2.648855	0.7573611	1.4807526	-2.776655	2.1500413	1.8888283	0.783638	3.206471	3.5475912	0.61540526	P	A	P	A	P	P	P	P	P	P	CAACTCCGATATGCAATGG	chrX	0	MIMAT0003338	49777867	49777885	-
hsa-miR-661	-2.648855	-3.283967	-3.228434	-2.776655	-3.3219337	-3.1037087	-3.2246323	-3.2875357	-3.2930183	-3.3007996	A	A	A	A	A	A	A	A	A	A	ACGCGCAGGCCAGAGA	chr8	0	MIMAT0003324	145019432	145019418	+
hsa-miR-662	-2.648855	-3.283967	0.19823945	-2.776655	1.5695902	-3.1037087	-3.2246323	-1.4240568	0.61540526	-0.7445098	A	A	P	A	P	A	A	P	P	P	CTGCTGGGCCACAACG	chr16	0	MIMAT0003325	820249	820263	-
hsa-miR-663a	7.796193	6.9929695	6.6927195	6.023031	6.642713	6.744573	7.3622317	6.855977	6.728718	6.9714932	P	P	P	P	P	P	P	P	P	P	GCGGTCCCGCGGC	chr20	0	MIMAT0003326	26188857	26188845	+
hsa-miR-663b	-2.648855	2.2300243	2.4001698	-2.776655	2.0098205	2.202809	2.3752592	2.4376729	2.3404112	2.3404112	P	A	P	A	P	P	P	P	P	P	CCTCAGGCACGGC	chr2	0	MIMAT0005867	133014649	133014638	+
hsa-miR-664a-3p	-2.648855	0.32155266	-3.228434	-2.776655	-0.7188042	-3.1037087	-3.2246323	1.3701117	0.7486477	0.6205756	P	A	A	A	P	A	A	P	P	P	TGTAGGCTGGGGATAAA	chr1	0	MIMAT0005949	220373950	220373934	+
hsa-miR-664a-5p	-2.648855	1.5695902	1.4938915	-2.776655	-0.756429	2.0098205	1.5589477	1.978521	2.0321503	1.8294328	P	A	P	A	P	P	P	P	P	P	ATCCAATCATTTTCCCTAGC	chr1	0	MIMAT0005948	220373913	220373894	+
hsa-miR-664b-3p	4.421238	5.4050336	5.1017003	5.236654	4.468577	5.236654	5.4210057	6.8954415	6.670141	5.4210057	P	P	P	P	P	P	P	P	P	P	TGTAGGCTGGGAGGC	chrX	0	MIMAT0022272	153996917	153996931	-
hsa-miR-664b-5p	-2.648855	2.5310786	1.5589477	-2.776655	-3.3219337	-3.1037087	0.7971498	3.5475912	4.2902193	2.5792506	P	A	P	A	A	A	P	P	P	P	TACCCAATCATCTCCCT	chrX	0	MIMAT0022271	153996878	153996894	-
hsa-miR-665	-2.648855	-3.283967	-3.228434	-2.776655	-3.3219337	-3.1037087	-3.2246323	-3.2875357	-3.2930183	-3.3007996	A	A	A	A	A	A	A	A	A	A	AGGGGCCTCAGCCT	chr14	0	MIMAT0004952	101341419	101341431	-
hsa-miR-668	-2.648855	-3.283967	-3.228434	-2.776655	-3.3219337	-3.1037087	-3.2246323	-3.2875357	-3.2930183	-3.3007996	A	A	A	A	A	A	A	A	A	A	GTAGTGGGCCGAGCCGA	chr14	0	MIMAT0003881	101521644	101521659	-
hsa-miR-670	-2.648855	-3.283967	-3.228434	-2.776655	-3.3219337	-3.1037087	-3.2246323	-3.2875357	-3.2930183	-3.3007996	A	A	A	A	A	A	A	A	A	A	CACCACATACACTCAGG	chr11	0	MIMAT0010357	43581229	43581244	-
hsa-miR-671-3p	-2.648855	-3.283967	-3.228434	-2.776655	-3.3219337	-3.1037087	-3.2246323	-3.2875357	-3.2930183	-3.3007996	A	A	A	A	A	A	A	A	A	A	GGTGGAGCCCTGA	chr7	0	MIMAT0004819	150935583	150935594	-
hsa-miR-671-5p	5.934439	4.748244	4.613323	5.9936805	4.4500647	4.562764	4.764155	4.5434732	4.680238	4.9276896	P	P	P	P	P	P	P	P	P	P	CTCCAGCCCCT	chr7	0	MIMAT0003880	150935548	150935557	-
hsa-miR-6715a-3p	-2.648855	-3.283967	-3.228434	-2.776655	-3.3219337	-3.1037087	-3.2246323	-3.2875357	-3.2930183	-3.3007996	A	A	A	A	A	A	A	A	A	A	CCACAGGCACGACT	chr10	0	MIMAT0025841	114059426	114059438	-
hsa-miR-6715b-3p	-2.648855	-3.283967	-3.228434	-2.776655	-3.3219337	-3.1037087	-3.2246323	-3.2875357	-3.2930183	-3.3007996	A	A	A	A	A	A	A	A	A	A	CCACAGGCACAGCC	chr10	0	MIMAT0025843	114059436	114059424	+
hsa-miR-6715b-5p	-2.648855	-3.283967	-3.228434	-2.776655	-3.3219337	-3.1037087	-3.2246323	-3.2875357	-3.2930183	-3.3007996	A	A	A	A	A	A	A	A	A	A	TGCCAAACCAGTCGT	chr10	0	MIMAT0025842	114059400	114059387	+
hsa-miR-6716-3p	-2.648855	-3.283967	-3.228434	-2.776655	-3.3219337	-3.1037087	-3.2246323	-3.2875357	-3.2930183	-3.3007996	A	A	A	A	A	A	A	A	A	A	GCAGAGGAATGGAGAG	chr11	0	MIMAT0025845	118514773	118514787	-
hsa-miR-6716-5p	-2.648855	-3.283967	-3.228434	-2.776655	-3.3219337	-3.1037087	-3.2246323	-3.2875357	-3.2930183	-3.3007996	A	A	A	A	A	A	A	A	A	A	GGCCCTTACCCCC	chr11	0	MIMAT0025844	118514741	118514752	-
hsa-miR-6717-5p	-2.648855	2.019937	2.280069	-2.776655	2.4827523	2.3404112	2.3469992	2.1141071	2.4139633	2.0435636	P	A	P	A	P	P	P	P	P	P	TCTCTACATCCCCACATC	chr14	0	MIMAT0025846	21491504	21491488	+
hsa-miR-6718-5p	-2.648855	-3.283967	-3.228434	-2.776655	-3.3219337	-3.1037087	-3.2246323	-3.2875357	-3.2930183	-3.3007996	A	A	A	A	A	A	A	A	A	A	TCATAAGCCCTCTGACC	chr18	0	MIMAT0025849	3885368	3885383	-
hsa-miR-6719-3p	-2.648855	-3.283967	-3.228434	-2.776655	-3.3219337	-3.1037087	-3.2246323	-3.2875357	-3.2930183	-3.3007996	A	A	A	A	A	A	A	A	A	A	CAGGAGAATCACTGATGT	chr19	0	MIMAT0025850	40320432	40320416	+
hsa-miR-6720-3p	-2.648855	-3.283967	-3.228434	-2.776655	-3.3219337	-3.1037087	-3.2246323	-3.2875357	-3.2930183	-3.3007996	A	A	A	A	A	A	A	A	A	A	TCTACCAGTTCCTGCAG	chr6	0	MIMAT0025851	1390636	1390621	+
hsa-miR-6721-5p	-2.648855	-3.283967	-3.228434	-2.776655	-3.3219337	-3.1037087	-3.2246323	-3.2875357	-3.2930183	-3.3007996	A	A	A	A	A	A	A	A	A	A	CTCCTACAATAAGCCCC	chr6	0	MIMAT0025852	32137839	32137824	+
hsa-miR-6722-3p	-2.648855	2.5058844	2.1024137	-2.776655	0.7428127	1.7414986	2.0686424	1.8189228	1.788309	2.202809	P	A	P	A	P	P	P	P	P	P	CCTGGCCCACCC	chr9	0	MIMAT0025854	139641412	139641402	+
hsa-miR-6722-5p	-2.648855	-3.283967	-3.228434	-2.776655	-3.3219337	-3.1037087	-3.2246323	-3.2875357	-3.2930183	-3.3007996	A	A	A	A	A	A	A	A	A	A	GCATGTGGTCGGGT	chr9	0	MIMAT0025853	139641374	139641362	+
hsa-miR-6723-5p	-2.648855	4.1728096	3.4914849	-2.776655	4.2227526	3.581765	4.40246	4.40246	3.4914849	4.2363048	P	A	P	A	P	P	P	P	P	P	GCCCCGACGTTACT	chr1	0	MIMAT0025855	567736	567724	+
hsa-miR-6724-5p	7.1118226	6.5629687	6.4906898	6.642713	6.023031	6.1356435	6.5428495	6.2547655	6.388398	6.388398	P	P	P	P	P	P	P	P	P	P	CCCCACGCCCG		0	MIMAT0025856
hsa-miR-675-3p	-2.648855	-3.283967	-3.228434	-2.776655	-3.3219337	-3.1037087	-3.2246323	-3.2875357	-3.2930183	-3.3007996	A	A	A	A	A	A	A	A	A	A	TGAGCGGTGAGGGC	chr11	0	MIMAT0006790	2018052	2018039	+
hsa-miR-675-5p	-2.648855	-3.283967	-3.228434	-2.776655	-3.3219337	-3.1037087	-3.2246323	-3.2875357	-3.2930183	-3.3007996	A	A	A	A	A	A	A	A	A	A	CACTGTGGGCCCTC	chr11	0	MIMAT0004284	2018020	2018007	+
hsa-miR-676-3p	-2.648855	-3.283967	-3.228434	-2.776655	-3.3219337	-3.1037087	-3.2246323	-3.2875357	-3.2930183	-3.3007996	A	A	A	A	A	A	A	A	A	A	AACTCAACAACCTTAGGA	chrX	0	MIMAT0018204	69242752	69242769	-
hsa-miR-676-5p	-2.648855	-3.283967	-3.228434	-2.776655	-3.3219337	-3.1037087	-3.2246323	-3.2875357	-3.2930183	-3.3007996	A	A	A	A	A	A	A	A	A	A	TGCAAGTCCTGAGGTT	chrX	0	MIMAT0018203	69242719	69242734	-
hsa-miR-7-1-3p	-2.648855	-3.283967	-3.228434	-2.776655	1.9877379	-3.1037087	-3.2246323	-3.2875357	-3.2930183	-3.3007996	A	A	A	A	P	A	A	A	A	A	TATGGCAGACTGTGATTTG	chr9	0	MIMAT0004553	86584749	86584731	+
hsa-miR-7-2-3p	-2.648855	-3.283967	-3.228434	-2.776655	-3.3219337	-3.1037087	-3.2246323	-3.2875357	-3.2930183	-3.3007996	A	A	A	A	A	A	A	A	A	A	TTAGGTAGACTGGGATTTG	chr15	0	MIMAT0004554	89155130	89155148	-
hsa-miR-7-5p	-2.648855	4.727443	5.820075	4.014857	5.3807807	3.3706496	4.585555	3.4837873	4.2363048	4.9781704	P	A	P	P	P	P	P	P	P	P	ACAACAAAATCACTAGTCTTCC	chr9	0	MIMAT0000252	86584708	86584687	+
hsa-miR-708-3p	-2.648855	-3.283967	-3.228434	-2.776655	-3.3219337	-3.1037087	-3.2246323	-3.2875357	-3.2930183	-3.3007996	A	A	A	A	A	A	A	A	A	A	CTAGAAGCTCACAGTCTA	chr11	0	MIMAT0004927	79113143	79113126	+
hsa-miR-708-5p	-2.648855	-3.283967	-3.228434	-2.776655	-3.3219337	-3.1037087	-3.2246323	-3.2875357	-3.2930183	-3.3007996	A	A	A	A	A	A	A	A	A	A	CCCAGCTAGATTGTAA	chr11	0	MIMAT0004926	79113098	79113083	+
hsa-miR-711	-2.648855	-3.283967	-3.228434	-2.776655	-3.3219337	-3.1037087	-3.2246323	-3.2875357	-3.2930183	-3.3007996	A	A	A	A	A	A	A	A	A	A	CTTACGTCTCTCCCTG	chr3	0	MIMAT0012734	48616398	48616384	+
hsa-miR-718	4.613323	4.836801	4.276552	4.276552	4.632724	4.40246	4.5160546	4.847577	4.261311	4.764155	P	P	P	P	P	P	P	P	P	P	CGACGCCCGGC	chrX	0	MIMAT0012735	153285432	153285423	+
hsa-miR-744-3p	-2.648855	-3.283967	-3.228434	-2.776655	-3.3219337	-3.1037087	-3.2246323	-3.2875357	-3.2930183	-3.3007996	A	A	A	A	A	A	A	A	A	A	AGGTTGAGGTTAGTGGCA	chr17	0	MIMAT0004946	11985287	11985304	-
hsa-miR-744-5p	-2.648855	-3.283967	-3.228434	-2.776655	-3.3219337	-3.1037087	-3.2246323	-3.2875357	-3.2930183	-3.3007996	A	A	A	A	A	A	A	A	A	A	TGCTGTTAGCCCTA	chr17	0	MIMAT0004945	11985234	11985247	-
hsa-miR-758-3p	-2.648855	-3.283967	-3.228434	-2.776655	-3.3219337	-3.1037087	-3.2246323	-3.2875357	-3.2930183	-3.3007996	A	A	A	A	A	A	A	A	A	A	GGTTAGTGGACCAGGTCAC	chr14	0	MIMAT0003879	101492411	101492429	-
hsa-miR-758-5p	-2.648855	0.8087559	0.6658924	-2.776655	0.783638	-3.1037087	-3.2246323	1.9040103	1.8888283	1.6758977	P	A	P	A	P	A	A	P	P	P	GTGTGCTCTCTGGTC	chr14	0	MIMAT0022929	101492379	101492392	-
hsa-miR-759	-2.648855	-3.283967	-3.228434	-2.776655	-3.3219337	-3.1037087	-3.2246323	-3.2875357	-3.2930183	-3.3007996	A	A	A	A	A	A	A	A	A	A	GTCAAAATTGTTTGCACT	chr13	0	MIMAT0010497	53384213	53384229	-
hsa-miR-760	-2.648855	-3.283967	-3.228434	-2.776655	-0.701422	-3.1037087	-3.2246323	-3.2875357	-3.2930183	-3.3007996	A	A	A	A	P	A	A	A	A	A	TCCCCACAGACCCA	chr1	0	MIMAT0004957	94312443	94312455	-
hsa-miR-761	-2.648855	-3.283967	-3.228434	-2.776655	-3.3219337	-3.1037087	-3.2246323	-3.2875357	-3.2930183	-3.3007996	A	A	A	A	A	A	A	A	A	A	TGTGTCAGTTTCACCC	chr1	0	MIMAT0010364	52302043	52302029	+
hsa-miR-762	9.286405	8.966399	8.329982	8.025689	8.643928	8.389546	8.329982	8.575595	8.245138	8.808344	P	P	P	P	P	P	P	P	P	P	GCTCGGCCCCGG	chr16	0	MIMAT0010313	30905283	30905293	-
hsa-miR-764	-2.648855	-3.283967	-3.228434	-2.776655	-3.3219337	-3.1037087	-3.2246323	-3.2875357	-3.2930183	-3.3007996	A	A	A	A	A	A	A	A	A	A	AGGAGGACAAGTGAGC	chrX	0	MIMAT0010367	113873935	113873949	-
hsa-miR-765	-2.648855	-3.283967	-3.228434	-2.776655	-3.3219337	-3.1037087	-3.2246323	-3.2875357	-3.2930183	-3.3007996	A	A	A	A	A	A	A	A	A	A	CATCACCTTCCTTCTCCT	chr1	0	MIMAT0003945	156906011	156905995	+
hsa-miR-766-3p	4.585555	2.202809	1.9466345	4.08849	2.019937	2.1141071	2.0321503	2.3111563	2.2461834	2.0686424	P	P	P	P	P	P	P	P	P	P	GCTGAGGCTGTGGGGCT	chrX	0	MIMAT0003888	118780786	118780770	+
hsa-miR-766-5p	-2.648855	-3.283967	-3.228434	-2.776655	-3.3219337	-3.1037087	-3.2246323	-3.2875357	-3.2930183	-3.3007996	A	A	A	A	A	A	A	A	A	A	AAGACCAGCACCAATTC	chrX	0	MIMAT0022714	118780750	118780735	+
hsa-miR-767-3p	-2.648855	-3.283967	-3.228434	-2.776655	-3.3219337	-3.1037087	-3.2246323	-3.2875357	-3.2930183	-3.3007996	A	A	A	A	A	A	A	A	A	A	AGAAACCATGGGGTATGA	chrX	0	MIMAT0003883	151561975	151561959	+
hsa-miR-767-5p	-2.648855	-3.283967	-3.228434	-2.776655	-3.3219337	-3.1037087	-3.2246323	-3.2875357	-3.2930183	-3.3007996	A	A	A	A	A	A	A	A	A	A	CATGCTCAGACAACCAT	chrX	0	MIMAT0003882	151561941	151561926	+
hsa-miR-769-3p	-2.648855	-0.8173516	-0.18364382	-2.776655	-2.834021	-3.1037087	0.19823945	-0.9374667	-1.4505658	-2.3294382	P	A	P	A	P	A	P	P	P	P	AACCAAGACCCCGGAG	chr19	0	MIMAT0003887	46522266	46522280	-
hsa-miR-769-5p	-2.648855	-3.283967	-3.228434	-2.776655	-2.8154876	-3.1037087	-3.2246323	-3.2875357	-3.2930183	-3.3007996	A	A	A	A	P	A	A	A	A	A	AGCTCAGAACCCAGAGGTC	chr19	0	MIMAT0003886	46522223	46522240	-
hsa-miR-770-5p	-2.648855	-3.283967	-3.228434	-2.776655	-3.3219337	-3.1037087	-3.2246323	-3.2875357	-3.2930183	-3.3007996	A	A	A	A	A	A	A	A	A	A	TGGCCCTGACACGTGGT	chr14	0	MIMAT0003948	101318753	101318768	-
hsa-miR-802	-2.648855	-3.283967	-3.228434	-2.776655	-3.3219337	-3.1037087	-3.2246323	-3.2875357	-3.2930183	-3.3007996	A	A	A	A	A	A	A	A	A	A	ACAAGGATGAATCTTTGTTA	chr21	0	MIMAT0004185	37093034	37093052	-
hsa-miR-873-3p	-2.648855	-3.283967	-3.228434	-2.776655	-3.3219337	-3.1037087	-3.2246323	-3.2875357	-3.2930183	-3.3007996	A	A	A	A	A	A	A	A	A	A	TCCCGGGAACTCATC	chr9	0	MIMAT0022717	28888943	28888930	+
hsa-miR-873-5p	-2.648855	-3.283967	-3.228434	-2.776655	-3.3219337	-3.1037087	-3.2246323	-3.2875357	-3.2930183	-3.3007996	A	A	A	A	A	A	A	A	A	A	AGGAGACTCACAAGTTCCTG	chr9	0	MIMAT0004953	28888907	28888888	+
hsa-miR-874	-2.648855	3.4081447	3.339074	-2.776655	2.5792506	3.1364522	3.428179	2.5178142	3.012813	3.339074	P	A	P	A	P	P	P	P	P	P	TCGGTCCCTCGGG	chr5	0	MIMAT0004911	136983328	136983317	+
hsa-miR-875-3p	-2.648855	-3.283967	-3.228434	-2.776655	-3.3219337	-3.1037087	-3.2246323	-3.2875357	-3.2930183	-3.3007996	A	A	A	A	A	A	A	A	A	A	CACAACCTCAGTGTTTC	chr8	0	MIMAT0004923	100549078	100549063	+
hsa-miR-875-5p	-2.648855	-3.283967	-3.228434	-2.776655	-3.3219337	-3.1037087	-3.2246323	-3.2875357	-3.2930183	-3.3007996	A	A	A	A	A	A	A	A	A	A	CACCTGATAAAACTGAGGTATA	chr8	0	MIMAT0004922	100549045	100549025	+
hsa-miR-876-3p	-2.648855	-3.283967	-3.228434	-2.776655	-3.3219337	-3.1037087	-3.2246323	-3.2875357	-3.2930183	-3.3007996	A	A	A	A	A	A	A	A	A	A	TGAATTACTTTGTAAACCACCA	chr9	0	MIMAT0004925	28863694	28863674	+
hsa-miR-876-5p	-2.648855	-3.283967	-3.228434	-2.776655	-3.3219337	-3.1037087	-3.2246323	-3.2875357	-3.2930183	-3.3007996	A	A	A	A	A	A	A	A	A	A	TGGTGATTCACAAAGAAATCCA	chr9	0	MIMAT0004924	28863655	28863635	+
hsa-miR-877-3p	4.8632517	2.4827523	2.1500413	3.1364522	3.1109772	2.5058844	2.4256685	2.1662858	2.323418	2.3929484	P	P	P	P	P	P	P	P	P	P	CTGGGAGGAGGGAG	chr6	0	MIMAT0004950	30552181	30552194	-
hsa-miR-877-5p	-2.648855	0.6361898	0.70815796	-2.776655	1.6758977	1.6817771	1.4938915	0.48563734	0.48563734	0.4914336	P	A	P	A	P	P	P	P	P	P	CCCTGCGCCATCT	chr6	0	MIMAT0004949	30552116	30552128	-
hsa-miR-885-3p	-2.648855	-3.283967	-3.228434	-2.776655	-3.3219337	-3.1037087	-3.2246323	-3.2875357	-3.2930183	-3.3007996	A	A	A	A	A	A	A	A	A	A	TATCCACTACACCCCG	chr3	0	MIMAT0004948	10436236	10436222	+
hsa-miR-885-5p	-2.648855	-3.283967	-3.228434	-2.776655	-3.3219337	-3.1037087	-3.2246323	-3.2875357	-3.2930183	-3.3007996	A	A	A	A	A	A	A	A	A	A	AGAGGCAGGGTAGTGTA	chr3	0	MIMAT0004947	10436204	10436189	+
hsa-miR-887	-2.648855	1.8189228	-3.228434	-2.776655	2.0686424	-3.1037087	1.6580005	0.5814877	-0.7484718	1.788309	P	A	A	A	P	A	P	P	P	P	CCTCGGGATGGCGC	chr5	0	MIMAT0004951	15935347	15935359	-
hsa-miR-888-3p	-2.648855	-3.283967	-3.228434	-2.776655	-3.3219337	-3.1037087	-3.2246323	-3.2875357	-3.2930183	-3.3007996	A	A	A	A	A	A	A	A	A	A	TTCACCCAAAGAGGTGTC	chrX	0	MIMAT0004917	145076368	145076351	+
hsa-miR-888-5p	-2.648855	-3.283967	-3.228434	-2.776655	-3.3219337	-3.1037087	-3.2246323	-3.2875357	-3.2930183	-3.3007996	A	A	A	A	A	A	A	A	A	A	TGACTGACAGCTTTTTGAG	chrX	0	MIMAT0004916	145076332	145076314	+
hsa-miR-889	-2.648855	-3.283967	-3.228434	-2.776655	-3.3219337	-3.1037087	-3.2246323	-3.2875357	-3.2930183	-3.3007996	A	A	A	A	A	A	A	A	A	A	ACAATGGTTGTCCGATATTA	chr14	0	MIMAT0004921	101514288	101514306	-
hsa-miR-890	-2.648855	-3.283967	-3.228434	-2.776655	-3.3219337	-3.1037087	-3.2246323	-3.2875357	-3.2930183	-3.3007996	A	A	A	A	A	A	A	A	A	A	CAACTGATGCCTTTCCA	chrX	0	MIMAT0004912	145075823	145075808	+
hsa-miR-891a	-2.648855	-3.283967	-3.228434	-2.776655	-3.3219337	-3.1037087	-3.2246323	-3.2875357	-3.2930183	-3.3007996	A	A	A	A	A	A	A	A	A	A	TCAGTGGCTCAGGT	chrX	0	MIMAT0004902	145109343	145109331	+
hsa-miR-891b	-2.648855	-3.283967	-3.228434	-2.776655	-3.3219337	-3.1037087	-3.2246323	-3.2875357	-3.2930183	-3.3007996	A	A	A	A	A	A	A	A	A	A	TCAATGACTCAGGTAAGTTGC	chrX	0	MIMAT0004913	145082602	145082583	+
hsa-miR-892a	-2.648855	-3.283967	-3.228434	-2.776655	-3.3219337	-3.1037087	-3.2246323	-3.2875357	-3.2930183	-3.3007996	A	A	A	A	A	A	A	A	A	A	CTACGCAGAAAGGACACAGT	chrX	0	MIMAT0004907	145078251	145078233	+
hsa-miR-892b	-2.648855	-3.283967	-3.228434	-2.776655	0.81571496	-3.1037087	-3.2246323	-0.9069416	-3.2930183	-3.3007996	A	A	A	A	P	A	A	P	A	A	TCTACCCAGAAAGGAGCCA	chrX	0	MIMAT0004918	145078782	145078765	+
hsa-miR-892c-3p	-2.648855	-3.283967	-3.228434	-2.776655	-3.3219337	-3.1037087	-3.2246323	-3.2875357	-3.2930183	-3.3007996	A	A	A	A	A	A	A	A	A	A	TCCACTCAGAAAGGAAAC	chrX	0	MIMAT0025858	145074334	145074318	+
hsa-miR-892c-5p	-2.648855	-3.283967	-3.228434	-2.776655	-3.3219337	-3.1037087	-3.2246323	-3.2875357	-3.2930183	-3.3007996	A	A	A	A	A	A	A	A	A	A	TGACTGGCACCTTTCT	chrX	0	MIMAT0025857	145074298	145074284	+
hsa-miR-9-3p	-2.648855	-3.283967	-3.228434	-2.776655	-3.3219337	-3.1037087	-3.2246323	-3.2875357	-3.2930183	-3.3007996	A	A	A	A	A	A	A	A	A	A	ACTTTCGGTTATCTAGCTT	chr1	0	MIMAT0000442	154656832	154656814	+
hsa-miR-9-5p	-2.648855	-3.283967	-3.228434	-2.776655	-3.3219337	-3.1037087	-3.2246323	-3.2875357	-3.2930183	-3.3007996	A	A	A	A	A	A	A	A	A	A	TCATACAGCTAGATAACCA	chr1	0	MIMAT0000441	156390170	156390152	+
hsa-miR-920	-2.648855	-3.283967	-3.228434	-2.776655	-3.3219337	-3.1037087	-3.2246323	-3.2875357	-3.2930183	-3.3007996	A	A	A	A	A	A	A	A	A	A	TACTGCTTCCACAGCTC	chr12	0	MIMAT0004970	24365409	24365424	-
hsa-miR-921	-2.648855	-0.7801103	-3.228434	-2.776655	-2.8084443	-3.1037087	-3.2246323	-3.2875357	-3.2930183	-2.273827	P	A	A	A	P	A	A	A	A	P	GAATCCTGGTTCTGTCC	chr1	0	MIMAT0004971	166124005	166123990	+
hsa-miR-922	-2.648855	-3.283967	-3.228434	-2.776655	-3.3219337	-3.1037087	-3.2246323	-3.2875357	-3.2930183	-3.3007996	A	A	A	A	A	A	A	A	A	A	GACGTAGTCCTATTCTC	chr3	0	MIMAT0004972	197401445	197401430	+
hsa-miR-924	-2.648855	-3.283967	-3.228434	-2.776655	-3.3219337	-3.1037087	-3.2246323	-3.2875357	-3.2930183	-3.3007996	A	A	A	A	A	A	A	A	A	A	GCAAGACATCACAAGACTCT	chr18	0	MIMAT0004974	37202109	37202091	+
hsa-miR-92a-1-5p	-2.648855	-3.283967	-3.228434	-2.776655	-3.3219337	-3.1037087	-3.2246323	-3.2875357	-3.2930183	-3.3007996	A	A	A	A	A	A	A	A	A	A	AGCATTGCAACCGATCCC	chr13	0	MIMAT0004507	92003583	92003600	-
hsa-miR-92a-2-5p	-2.648855	-3.283967	-3.228434	-2.776655	-3.3219337	-3.1037087	-3.2246323	-3.2875357	-3.2930183	-3.3007996	A	A	A	A	A	A	A	A	A	A	GTAATGCAACAAATCCCCAC	chrX	0	MIMAT0004508	133303597	133303578	+
hsa-miR-92a-3p	4.942957	7.4406977	7.260719	6.8954415	6.4906898	7.974024	7.1814275	7.5670285	7.7614794	7.4406977	P	P	P	P	P	P	P	P	P	P	ACAGGCCGGGACAAGT	chr13	0	MIMAT0000092	92003621	92003636	-
hsa-miR-92b-3p	3.9416435	-3.283967	-3.228434	-2.776655	-2.9447215	-3.1037087	-3.2246323	-3.2875357	-3.2930183	-3.3007996	A	P	A	A	P	A	A	A	A	A	GGAGGCCGGGACG	chr1	0	MIMAT0003218	155165037	155165049	-
hsa-miR-92b-5p	-2.648855	-3.283967	-3.228434	-2.776655	-3.3219337	-3.1037087	-3.2246323	-3.2875357	-3.2930183	-3.3007996	A	A	A	A	A	A	A	A	A	A	CACTGCACCGCGTC	chr1	0	MIMAT0004792	155164995	155165008	-
hsa-miR-93-3p	-2.648855	-3.283967	-3.228434	-2.776655	-3.3219337	-3.1037087	-3.2246323	-3.2875357	-3.2930183	-3.3007996	A	A	A	A	A	A	A	A	A	A	CGGGAAGTGCTAGCTC	chr7	0	MIMAT0004509	99691461	99691446	+
hsa-miR-93-5p	-2.648855	3.581765	5.307882	4.071555	5.789399	4.5302324	4.654222	4.493056	4.9145465	3.9416435	P	A	P	P	P	P	P	P	P	P	CTACCTGCACGAACAG	chr7	0	MIMAT0000093	99529359	99529344	+
hsa-miR-933	4.2902193	0.6205756	0.22133559	3.2256672	-2.2643917	1.3092414	0.77855664	0.41443017	-1.8607465	-0.6906505	P	P	P	P	P	P	P	P	P	P	GGGAGAGGTCTCCCT	chr2	0	MIMAT0004976	176032428	176032415	+
hsa-miR-934	-2.648855	-3.283967	-3.228434	-2.776655	-3.3219337	-3.1037087	-3.2246323	-3.2875357	-3.2930183	-3.3007996	A	A	A	A	A	A	A	A	A	A	CCAGTGTCTCCAG	chrX	0	MIMAT0004977	135633061	135633072	-
[truncated: 28 more rows]
